# Supplementary material for: Operational intelligence for immunization recovery: mapping system shocks and capacity to zero-dose debt and outbreak risk
Source: Front Health Serv. 2026 May 7;6:1745633. doi: 10.3389/frhs.2026.1745633 (PMC13190393; doi:10.3389/frhs.2026.1745633)
Supplement: Supplementary Material — FRHS: FRHS Datasets and Code (ZIP). This archive contains a raw folder with machine-readable country–year inputs used in analysis (CSV/XLSX); a FRHS_Code.ipynb file with annotated analysis scripts and environment notes; File names, variable names, indicator sources, and access dates match those reported in the Methods and Data Availability sections. Supplementary figures and reporting checklists are provided as separate files at submission. All Supplementary files will be deposited to figshare with DOIs upon publication. [file Datasheet1.zip]

Archive with 11 entries (10 files):
- Raw/
- Raw/API_GE.EST_DS2_EN_csv_v2_10337 (1).zip
- Raw/API_SH.XPD.CHEX.PC.CD_DS2_EN_csv_v2_11284.zip
- Raw/API_SM.POP.REFG.OR_DS57_en_csv_v2_50999.zip
- Raw/API_SM.POP.REFG_DS57_en_csv_v2_32230.zip
- Raw/API_SP.POP.TOTL_DS2_en_csv_v2_130083.zip
- Raw/INFORM_Risk_Mid_2025_v071.xlsx
- Raw/reported-cases-of-measles.csv
- Raw/vaccination-coverage-who-unicef (2).csv
- Raw/WLD_RTFP_country_2025-10-13.csv
- FRHS_Code.ipynb
