# Supplementary material for: Operational intelligence for immunization recovery: mapping system shocks and capacity to zero-dose debt and outbreak risk
Source: Front Health Serv. 2026 May 7;6:1745633. doi: 10.3389/frhs.2026.1745633 (PMC13190393; doi:10.3389/frhs.2026.1745633)
Supplement: Supplementary Material — FRHS: FRHS Datasets and Code (ZIP). This archive contains a raw folder with machine-readable country–year inputs used in analysis (CSV/XLSX); a FRHS_Code.ipynb file with annotated analysis scripts and environment notes; File names, variable names, indicator sources, and access dates match those reported in the Methods and Data Availability sections. Supplementary figures and reporting checklists are provided as separate files at submission. All Supplementary files will be deposited to figshare with DOIs upon publication. [file Datasheet1.zip › Raw/INFORM_Risk_Mid_2025_v071.xlsx]

## Sheet: About
release:
31 August 2025 v 0.7.1
INFORM RISK INDEX
Mid 2025
OBJECTIVES AND PROCESS
The INFORM initiative began in 2012 as a convergence of interests of UN agencies, donors, NGOs and research institutions to establish a common evidence-base for global humanitarian risk analysis. The INFORM Risk Index identifies the countries at a high risk of humanitarian crisis that are more likely to require international assistance. The INFORM Risk Index model is based on risk concepts publis…
Licence Attribution 4.0 International (CC BY 4.0): https://creativecommons.org/licenses/by/4.0/legalcode Reuse is authorised, provided the source is acknowledged.
Citation INFORM. 2021. INFORM Risk Index 2022. https://drmkc.jrc.ec.europa.eu/inform-index. INFORM is a collaboration of the Inter-Agency Standing Committee Reference Group on Risk, Early Warning and Preparedness and the European Commission. The European Commission Joint Research Centre is the scientific lead of INFORM.
Disclaimer The JRC data are provided "as is" and "as available" in conformity with the JRC Data Policy1 and the Commission Decision on reuse of Commission documents (2011/833/EU). Although the JRC guarantees its best effort in assuring quality when publishing these data, it provides them without any warranty of warranty of any kind, either express or implied, including, but not limited to, any im…
For further information:
https://drmkc.jrc.ec.europa.eu/inform-index
INFORM RISK Mid 2025
31 August 2025 v. 0.7.1 - Updated Indicators: Natural hazard category with the following components: earthquake, tsunami, river flood, coastal flood, tropical cyclone wind and epidemics (Zoonoses including CCHF, EVD, MVD and Lassa Fever as well as Vector borne comprising Malaria, Zika, Aedes and Dengue), 'Total affected by Drought', 'Frequency of Drought events', 'Population density (people per s…
INFORM RISK 2025 2nd edition
31 March 2025 v 0.7.0 - Revised epidemics component with the following indicators: 'Number of vets' under 'Waterborne - Foodborne' component is removed due to timeless criteria. 'Number of live animals per capita' was introduced as a new indicator under 'Zoonosis' component. New indicators: Ongoing Domestic and International Conflict scores from the Global peace Index replaced UCDP Georeferenced …
INFORM RISK 2025
31 August 2024 v 0.6.9 - Revised epidemics component with the following indicators: Physical exposure to CCHF, Physical exposure to EDV, Physical exposure to Lassa Fever, Physical exposure to MVD, Population exposed to Zika, Population at Risk of Aedes, Population exposed to Dengue and Populations at risk of malaria (previously 'Populations at risk of Plasmodium vivax malaria' and 'Populations at…
INFORM RISK 2024
31 March 2024 v. 0.6.8 - Updated Indicators: 'Total affected by Drought', 'Frequency of Drought events', 'Population density (people per sq. km of land area)', 'Urban population growth (annual %)', 'Population living in urban areas (%)', 'People practicing open defecation (% of population)', 'Proportion of population with basic handwashing facilities on premises (% of population)', 'Population li…
INFORM RISK 2023
31 March 2023 v. 0.6.6 - Updated Indicators: 'Total affected by Drought', 'Frequency of Drought events', 'Agriculture Drought probability', 'Urban population growth (annual %)', 'Population living in urban areas (%)', 'Household size', 'Population living in slums (% of urban population)', 'Children under 5 (% of population)', 'Human Development Index', 'Multidimensional Poverty Index', 'Humanitar…
INFORM RISK 2022
8 April 2022 v.0.6.4 - Updated Indicators: 'Internally displaced persons (IDPs)' for Ukraine
31 March 2022 v 0.6.3 - Updated Indicators: 'National Power Conflict Intensity (Highly Violent)', 'Subnational Conflict Intensity (Highly Violent)', 'GCRI Violent Conflict probability', 'GCRI Highly Violent Conflict probability', 'Total affected by Drought', 'Frequency of Drought events', 'Refugees and asylum-seekers by country of asylum', 'Returned Refugees', 'Palestine Refugees', 'Prevalence of…
18 January 2021 v 0.6.2 - Revised indicators: 'GDP per capita PPP int USD' replaced by 'GDP per capita (current US$)' for Korea DPR. Changed Source : 'GDP per capita (current US$)' from Bank of Korea for Korea DPR. Update the missing GDP data for Korea DPR
31 August 2021 v 0.6.1 - Revised indicators: 'Populations at risk of Plasmodium vivax malaria in 2010 - Unstable trasmission (vector borne)' and 'Populations at risk of Plasmodium vivax malaria in 2010 - Stable trasmission (vector borne)' replaced by 'Populations at risk of Plasmodium vivax malaria (vector borne)', "Populations at risk of Plasmodium falciparum malaria in 2010 - Unstable trasmissi…
Previous Releases:
INFORM RISK 2021
6 April 2021 v 0.5.3 - Updated indicators: ‘Volume of remittances (in USD) as a proportion of total GDP (%)’’, 'Mortality rate, under-5', 'Number of people requiring interventions against neglected tropical diseases', 'Adult literacy rate'
31 March 2021 v 0.5.2 - Updated indicators: National Power Conflict Intensity (Highly Violent), Subnational Conflict Intensity (Highly Violent), GCRI Violent Conflict probability, GCRI Highly Violent Conflict probability, Human Development Index, Humanitarian Aid (FTS), Development Aid (ODA), Net ODA received (% of GNI), Incidence of Tuberculosis, Estimated number of people living with HIV - Adul…
30 September 2020 v 0.5.1 - Update the missing FTS data for Congo DR
31 August 2020 v 0.5.0 - Updated indicators: ‘Total affected by Drought’, ‘Frequency of Drought events’, ‘Agriculture Drought probability’, ‘Household size’, ‘Number of vets’, ‘IHR capacity score: Food safety’, ‘Population living in slums (% of urban population)’, ‘Children under 5 (% of population)’, ‘GCRI Violent Conflict probability’, ‘GCRI Highly Violent Conflict probability’, ‘Multidimension…
INFORM RISK 2020
31 March 2020 v 0.4.1 - update: National Power Conflict Intensity (Highly Violent), Subnational Conflict Intensity (Highly Violent), GCRI Violent Conflict probability, GCRI Highly Violent Conflict probability, Human Development Index, Multidimensional Poverty Index, Humanitarian Aid (FTS), Development Aid (ODA), Net ODA received (% of GNI), Under-5 Mortality rate, Gender Inequality Index, Income …
18 October 2019 v 0.4.0 - Correct normalisation: 'Number of vets', 'IHR capacity score: Food safety'
9 September 2019 v 0.3.9 - Revised indicators: 'GDP per capita PPP int USD' replaced by 'GDP per capita (current US$)'. Changed source: 'Total population' from UNDESA. Updated indicators: 'Income Gini coefficient', 'Internally displaced persons (IDPs), 'Proportion of the target population with access to 3 doses of diphtheria-tetanus-pertussis (DTP3)' , 'Proportion of the target population with ac…
30 August 2019 v 0.3.8 - New component: Epidemic. New indicators: 'Volume of remittances (in USD) as a proportion of total GDP (%)', 'Number of new HIV infections per 1,000 uninfected population', 'Malaria incidence per 1,000 population at risk', 'Number of people requiring interventions against neglected tropical diseases', 'Proportion of the target population with access to 3 doses of diphtheri…
INFORM RISK 2019
31 March 2019 v 0.3.7 - update: National Power Conflict Intensity (Highly Violent), Subnational Conflict Intensity (Highly Violent), GCRI Violent Conflict probability, GCRI Highly Violent Conflict probability, Human Development Index, Multidimensional Poverty Index, Humanitarian Aid (FTS), Development Aid (ODA), Net ODA received (% of GNI), Under-5 Mortality rate, Tuberculosis prevalence, One-yea…
10 October 2018 v 0.3.6 - Update the missing FTS data for Congo DR, Congo, Cote d'Ivoire, Moldova, Korea DPR, Saint Kitts and Nevis, Trinidad and Tobago, Uruguay.
31 August 2018 v 0.3.5 - new indicator: “Current health expenditure per capita, PPP (current international $)” replaced "Health expenditure per capita, PPP (constant 2011 international $)" not longer available. - Revised: MPI normalization criteria. - Update: Physical exposure to earthquake MMI VI, Physical exposure to earthquake MMI VIII, Annual Expected Exposed People to Floods, Annual Expected…
INFORM RISK 2018
31 March 2018 v 0.3.4 - update: National Power Conflict Intensity (Highly Violent), Subnational Conflict Intensity (Highly Violent), GCRI Violent Conflict probability, GCRI Highly Violent Conflict probability, Humanitarian Aid (FTS), Development Aid (ODA), Tuberculosis prevalence, Estimated number of people living with HIV - Adult (>15) rate, People affected by Natural Disasters, Internally displ…
31 August 2017 v 0.3.3 - Update: Total affected by Drought, Frequency of Drought events, Agriculture Drought probability, GCRI Violent Conflict probability, GCRI Highly Violent Conflict probability, Humanitarian Aid (FTS), Development Aid (ODA), Net ODA received (% of GNI), U5 Under weight, One-year-olds fully immunized against measles, Estimated number of people living with HIV - Adult (>15) rat…
INFORM RISK 2017
31 March 2017 v 0.3.2 - update: National Power Conflict Intensity (Highly Violent), Subnational Conflict Intensity (Highly Violent), GCRI Violent Conflict probability, GCRI Highly Violent Conflict probability, Human Development Index, Multidimensional Poverty Index, Humanitarian Aid (FTS), Development Aid (ODA), Tuberculosis prevalence, Physicians Density, One-year-olds fully immunized against me…
31 August 2016 v 0.3.0 - Delivered to DG-ECHO. New indicator: Maternal Mortality Ratio. Update: Physical exposure to earthquake MMI VI, Physical exposure to earthquake MMI VIII, Annual Expected Exposed People to Floods, Annual Expected Exposed People to Tsunamis, Annual Expected Exposed People to Cyclone's Wind SS1, Annual Expected Exposed People to Cyclone's Wind SS3, Annual Expected Exposed Peo…
INFORM RISK 2016
31 March 2016 v 0.2.9 - update: Human Development Index, Multidimensional Poverty Index, Humanitarian Aid (FTS), U5 Under weight, Tuberculosis prevalence, Estimated number of people living with HIV - Adult (>15) rate, People affected by Natural Disasters, Internally displaced persons (IDPs), Refugees by country of asylum, Returned Refugees, Governament Effectiveness, Corruption Perception Index, …
14 December 2015 v 0.2.7 - Corrected normalization parameters for Domestic Food Price Level Index (due to change in the data source).
1 December 2015 v 0.2.6 - Corrected Cyclone Surge value for Chile.
27 November 2015 v 0.2.5 - Version published.
INFORM RISK 2015
20 April 2015 v 3.2.1 - use of GAR2015 probabilistic data for Natural Hazards (earthquake, cyclone's wind, flood, tsunami).
11 March 2015 v 3.1.4 - update: Total affected by Drought, Frequency of Drought events, Multidimensional Poverty Index, Humanitarian Aid (FTS), Development Aid (ODA), U5 Under weight, Phisicians Density, One-year-olds fully immunized against measles, Tuberculosis prevalence, Estimated number of people living with HIV - Adult (>15) rate, Income Gini coefficient, People affected by Natural Disaster…
10 December 2014 v 3.1.3 - revised the MAX for the Food Price Volatility Index (change of methodology for the Indicator data).
24 October 2014 v 3.0.3 - update of IDPs.
22 October 2014 v 3.0.2 - reviesed "Human Hazard" category.
20 October 2014 v 3.0.1 - reviesed "Human Hazard" category and "Droughts" component.
13 October 2014 v 3.0.0 - new Human Hazard component based on GCRI conflict probability. Methodological changes in the "Food Security" component. Updated data: "Refugees", "IDPs", "Returned Refugees", "Humanitarian Aid (FTS)", Net ODA recieved (%GNI)", "Government Effectiveness", "HIV", "Health expenditure per capita", "Prevalence of Undernourishment", "Average Dietary Energy Supply Adequacy", "D…
16 September 2014 v 2.1.0 - use of regional values for the missing data in the "Food Security"
26 June 2014 v 2.0.0 - new Indicators for "Droughts" (Agricultural Stress Index ASI, FAO) and "Human Hazard" (Global Conflict Risk Scan GCRS, EEAS). New InfoRM Visual Identity.
12 May 2014 v 1.4.2 - corrected data of "Returned Refugees" for El Salvador, Guatemala, Honduras and Mexico.
5 May 2014 v 1.4.1 - corrected data of Governament Effectiveness for Romania, Palestine and Timor-Lest
23 April 2014 v 1.4.0 - added new data of "Intentional homicide" (UNODC, 2012).
21 March 2014 v 1.3.0 - added new data of IPDs (ECHO, UNHCR, IOM, OCHA).
3 March 2014 v 1.2.0 - added new data of of conflicts (HIIK, 2013) and palestinian refugees (UNRWA, 2013).
26 February 2014 v.1.0.2 - added beta disclaimer, improved the methodology explanation, inserted new sheets with the Indicator Metadata and Regions subdivision.
27 January 2014 v 1.0.1 - several errors and inconsistencies were corrected.
21 January 2014 v 1.0.0

## Sheet: INFORM Risk Mid 2025 (a-z)
COUNTRY	ISO3	INFORM RISK	RISK CLASS	Rank	Lack of Reliability (*)	HAZARD & EXPOSURE	Natural	Earthquake	River Flood	Tsunami	Tropical Cyclone	Coastal flood	Drought	Epidemic	Human	Projected Conflict Probability	Current Conflict Intensity	VULNERABILITY	Socio-Economic Vulnerability	Development & Deprivation	Inequality	Economic Dependency	Vulnerable Groups	Uprooted people	Health Conditions	Children U5	Recent Shocks	Food Security	Other Vulnerable Groups	LACK OF COPING CAPACITY	Institutional	DRR	Governance	Infrastructure	Communication	Physical infrastructure	Access to health care	Number of Missing Indicators	% of Missing Indicators	Countries in HVC	Recentness data (average years)
(a-z)	(a-z)	(0-10)	(Very Low-Very High)	(1-191)	(0-10)	(0-10)	(0-10)	(0-10)	(0-10)	(0-10)	(0-10)		(0-10)	(0-10)	(0-10)	(0-10)	(0-10)	(0-10)	(0-10)	(0-10)	(0-10)	(0-10)	(0-10)	(0-10)	(0-10)	(0-10)	(0-10)	(0-10)	(0-10)	(0-10)	(0-10)	(0-10)	(0-10)	(0-10)	(0-10)	(0-10)	(0-10)	(0-50)	(0-100%)	(Yes/No)	()
Afghanistan	AFG	7.7	Very High	5	3.52239	7.5	5.7	8.8	7.3	0	0	0	8.7	6.2	8.7	10	5.9	8.2	8	8.6	8.8	5.8	8.3	10	2.1	4.2	1.2	7.3	4.1	7.4	7.9	7.1	8.7	6.8	6.7	5.8	8	4	0.0784314		0.328358
Albania	ALB	3	Low	112	3.38462	3.5	5.5	8.3	4.6	6.8	0	7.4	3.9	3.6	0.7	0.1	1.3	2.2	1.9	1.7	1.3	3	2.5	4.1	0.2	0.5	0	1.1	0.5	3.4	4.4	3.5	5.2	2.2	1.9	1.4	3.2	5	0.0980392		0.384615
Algeria	DZA	3.4	Medium	93	1.77778	3	3.3	7.9	3.6	1.4	0	0.7	2.6	3.6	2.6	2.2	2.9	3	2.2	2.7	3.3	0.2	3.8	6.1	0.3	1.2	0	0	0.4	4.3	4.8	3.1	6.5	3.7	2.6	4.1	4.5	0	0		0.333333
Angola	AGO	5.3	High	32	2.4381	4.2	3	0.1	3.9	0	0	3.5	3.7	6.8	5.3	7.4	1.9	5.2	5.6	7.8	6.8	0.1	4.7	4.7	4.3	4.6	3.6	5.7	4.6	6.9	6.8	6.7	6.9	6.9	5.6	7.8	7.4	0	0		0.457143
Antigua and Barbuda	ATG	2.1	Very Low	164	5.41497	2	3.7	5.1	0	0	8.2	4.3	0	3.7	0	0	0	1.4	1.4	1	3.2	0.2	1.3	0.8	0	0.7	0	5.1	1.7	3.5	5.3	6.3	4.2	1.1	0.7	0.2	2.4	18	0.352941		0.265306
Argentina	ARG	3.1	Low	108	4.39365	2.6	4.3	5.5	7.7	0	0	3.7	5.6	4.4	0.5	0.2	0.7	2.7	1.4	0.7	4	0.1	3.9	6	0.3	0.6	1.4	0.9	0.8	4.1	5.6	5	6.1	2.1	1.4	3	1.9	6	0.117647		0.52381
Armenia	ARM	3	Low	112	3.10846	2.6	3.7	7.3	5.3	0	0	0	5.4	4.3	1.3	0.3	2.2	3.7	1.4	0.9	1.5	2.4	5.4	7.9	0.4	0.7	0.9	1	0.8	2.7	3.7	2	5.4	1.5	1.4	1.2	1.8	3	0.0588235		0.432836
Australia	AUS	2.4	Low	153	3.96322	2.9	4.7	0.1	5.4	5.7	4.1	6.2	6.2	3.4	0.5	0.1	0.8	2.1	0.4	0	1.5	0	3.6	5.9	0.1	0.3	0.2	0.8	0.4	2.4	3.2	4.3	2.1	1.6	1.6	3	0.2	9	0.176471		0.293103
Austria	AUT	2.4	Low	153	3.76296	1.4	2.5	3.9	7.2	0	0	0	1.7	1.4	0.2	0.1	0.3	3.2	0.3	0	1	0.1	5.3	8	0.1	0.2	0	0	0.1	3	4.8	6.7	2.8	0.6	1.5	0	0.4	13	0.254902		0.0555556
Azerbaijan	AZE	4.1	Medium	73	3.17419	2.9	4.1	7.8	6.6	0	0	0	5.3	4.3	1.6	1	2.1	4.8	2.2	2.2	4.2	0.3	6.6	9.2	0.4	1.1	0	0.6	0.5	4.8	6.5	x	6.5	2.4	1.5	2.6	3.1	9	0.176471		0.145161
Bahamas	BHS	2.3	Low	156	5.64103	1.9	3.5	0.1	0	0	7.4	6.1	1.7	5	0	0	0	1.9	1.9	1.6	4.3	0.1	1.9	1.9	0.5	1	0	5.1	1.9	3.2	4	x	4	2.2	1.9	2	2.6	16	0.313725		0.307692
Bahrain	BHR	1.7	Very Low	182	4.90566	1.8	1.5	0.1	0	0	0	5.3	0	3.5	2	0.3	3.4	0.8	0.6	0	2.2	0	0.9	1.2	0.1	0.7	0	1.2	0.5	3.4	5.2	6.2	4.2	1.1	0.7	0	2.7	16	0.313725		0.169811
Bangladesh	BGD	6.1	High	23	2.37255	7.9	8.1	8.9	9.9	8.1	7.9	8.9	2.4	7	7.6	9	5.2	6.1	4.5	6.2	4.3	1.4	7.3	8.1	2	3.6	10	3.7	6.2	4.6	4.8	2.5	7.1	4.3	3.7	4.4	4.9	3	0.0588235		0.205882
Barbados	BRB	2	Very Low	169	4.44277	2.4	4.3	5.4	0	3.7	8.1	1.5	0.5	6.6	0	0	0	1.3	2.2	2.6	3.2	0.3	0.4	0	0.6	0.8	0.5	1.3	0.8	2.5	3.2	2.7	3.7	1.8	2.1	0.2	3	11	0.215686		0.283019
Belarus	BLR	2.5	Low	144	3.53661	2.1	1.9	0.1	5.8	0	0	0	2.2	3.5	2.3	0.1	4	2.2	1	1.5	0.6	0.3	3.2	5.3	0.4	0.2	0	0.8	0.4	3.2	5	3.1	6.9	0.9	1.1	0.1	1.4	9	0.176471		0.213115
Belgium	BEL	2.6	Low	138	3.03277	1.9	3.4	2.9	6.2	0	0	7.7	1.3	1.7	0.2	0.1	0.2	2.7	0.2	0	0.4	0.4	4.6	7.3	0.2	0.2	0	0	0.1	3.3	5.2	7.3	3	0.9	1.8	0	0.8	9	0.176471		0.118644
Belize	BLZ	3.1	Low	108	5.71366	2.1	3.7	2	2.2	3	5	6	2.2	4.7	0.1	0.1	0	2.9	3.7	4.1	4.7	1.8	2.1	3.1	0.7	1	0.1	1.8	0.9	4.8	5.8	x	5.8	3.5	2.9	3	4.7	7	0.137255		0.721311
Benin	BEN	5.1	High	41	1.6381	3.7	3.1	0.1	6.7	0	0	1.8	0.9	7.5	4.3	5.1	3.5	5.2	6.2	8.8	5	2.2	3.9	4.6	4.1	5.2	0	2.5	3.2	7	6.8	8	5.5	7.2	6	8.1	7.6	1	0.0196078		0.257143
Bhutan	BTN	2.7	Low	130	2.71323	1.9	2.8	6.8	4.2	0	0	0	0	5	0.9	0.1	1.7	2.5	3.8	4	2.3	5	1	0	1.5	1.9	0	4.2	2	4.3	4.7	6	3.4	3.8	3	4.1	4.3	7	0.137255		0.15873
Bolivia	BOL	4.2	Medium	67	3.25	3	4.7	7.2	5.5	0	0	0	7	7.4	0.8	0.2	1.4	4.8	3.9	4.7	5	1.1	5.5	4.6	0.8	1.3	10	6.2	6.3	5.2	6.1	5.3	6.8	4.1	2.3	4.6	5.5	5	0.0980392		0.359375
Bosnia and Herzegovina	BIH	3.3	Medium	95	4.32281	2.2	2.9	6	5.9	0.3	0	0	3.1	2.4	1.5	0.1	2.8	3.4	2.2	1.9	2.1	2.9	4.5	7	0.2	0.5	0.3	1	0.5	4.9	6.8	x	6.8	2.1	1.6	1.3	3.4	12	0.235294		0.210526
Botswana	BWA	2.9	Low	119	2.35897	1.3	2.3	0.1	3.6	0	0	0	5.9	4	0.2	0.1	0.2	3.8	4.7	5.4	7	1.1	2.8	1.2	4.3	3	2.5	6	4.1	5.1	6.2	8.2	4.2	3.8	2	4.4	4.9	3	0.0588235		0.292308
Brazil	BRA	5.1	High	41	4.20833	6.7	4.1	0.5	7.7	0	0	5	4.5	6.4	8.3	10	3.8	4	3.3	3.5	5.9	0.1	4.7	7.1	0.6	1	0.7	1	0.8	4.9	6.4	x	6.4	2.9	2	3.4	3.4	7	0.137255		0.28125
Brunei Darussalam	BRN	2.3	Low	156	5.2549	1.6	2.9	0.1	4.8	1.9	0	3.3	2.6	5.6	0	0	0	2.9	1.5	1.3	3.4	0	4.1	6.3	0.6	0.7	0	2	0.9	2.6	3.1	x	3.1	2.1	1.1	2.4	2.9	17	0.333333		0.235294
Bulgaria	BGR	2.6	Low	138	3.67006	1.9	3.2	6.2	5.1	0	0	2.9	2.8	3.3	0.4	0.1	0.7	3	1.5	1.1	3.1	0.5	4.3	6.7	0.2	0.5	0	2	0.7	3	4.4	3.5	5.3	1.2	1.6	1.3	0.8	8	0.156863		0.288136
Burkina Faso	BFA	7.1	Very High	12	2.16908	7.1	2.9	0.1	2.2	0	0	0	6.3	7.3	9.2	10	7.7	7.3	6.5	8.8	5.3	3.2	7.9	9.8	3	4.9	0	3.8	3.1	7	6.5	6.6	6.3	7.5	7.5	9	6	1	0.0196078	YES	0.275362
Burundi	BDI	5.8	High	25	2.03568	4.8	2.9	4.6	2.6	0	0	0	3.9	6.7	6.2	6.4	6	6.4	7.2	9.5	4.9	4.9	5.4	6.2	2.9	5.1	0.9	7.4	4.5	6.2	5.3	2.7	7.9	7	7.4	7.1	6.6	2	0.0392157		0.28169
Cabo Verde	CPV	2.1	Very Low	164	4.17778	0.8	1.6	0.1	0	0	0	0	4.9	4.2	0	0	0	3	4.4	4.6	4.2	4.3	1.4	1.1	1.4	0.7	0.2	4	1.7	4	4.8	5.1	4.4	3.2	2.3	2.7	4.5	8	0.156863		0.383333
Cambodia	KHM	4.4	Medium	59	2.46154	3.2	4.5	0.1	8.6	2.8	1.8	3.7	4.2	6.1	1.6	0.4	2.6	4.8	5.6	6.4	6.7	2.8	3.9	5.5	2.5	2.7	0	1.9	1.8	5.6	6.4	5.9	6.8	4.7	3	5.1	5.9	4	0.0784314		0.261538
Cameroon	CMR	6.6	High	18	2.52381	6.6	3.6	0.1	6.7	0	0	2.6	3.9	7.6	8.4	9.6	6.3	6.5	5.7	7.7	5.9	1.4	7.1	9.2	4.3	3.8	0.9	1.7	2.8	6.7	7.1	x	7.1	6.3	4.6	7.2	7	1	0.0196078		0.328571
Canada	CAN	2.7	Low	130	4.60351	2.8	4.6	4.8	7.1	5.7	2.3	5.4	2.2	3.2	0.5	0.1	0.8	3	0.3	0	1	0	5	7.7	0.1	0.4	0	0.4	0.2	2.4	2.6	2.9	2.3	2.2	2	3.1	1.6	12	0.235294		0.263158
Central African Republic	CAF	7.7	Very High	5	3.45098	6.5	3.2	0.1	6	0	0	0	3	8	8.4	9.8	5.4	8.2	8.2	9.8	6.8	6.3	8.2	9.4	8.8	5.6	0	6.2	6	8.7	8.1	x	8.1	9.2	8.7	9.7	9.3	3	0.0588235		0.367647
Chad	TCD	7.8	Very High	4	2.01932	6.8	4	0.1	8.1	0	0	0	6	7.3	8.5	9.9	5.3	8	7	9.9	6	2.1	8.8	10	3.6	5.9	5	8.4	6.1	8.6	8	x	8	9.1	8.6	9.7	8.9	2	0.0392157		0.202899
Chile	CHL	3.1	Low	108	3.82222	3.5	5.5	9.6	5.5	8.6	0	2.7	0.3	3.3	0.7	0.1	1.3	3.6	1	0.4	3	0	5.6	8.2	0.6	0.4	0.3	1.6	0.7	2.4	3.2	2.6	3.7	1.6	1.1	2.7	1.1	8	0.156863		0.316667
China	CHN	2.9	Low	119	3.41505	5.7	7.8	6.7	9.3	9	7.8	9	4.6	5.4	2.2	1	3.2	1.3	2.3	3.4	2.3	0	0.2	0	0.3	0.5	0.1	0.8	0.4	3.3	3.9	3	4.7	2.6	1.7	3.3	2.7	7	0.137255		0.290323
Colombia	COL	5.2	High	36	4.0199	7.5	6.5	8.9	7	8.1	4.1	6.2	2.8	5.6	8.3	9.9	4.6	6.1	3.6	3.6	6.2	1	7.8	10	0.7	0.9	1.4	1.3	1.1	3.1	3.6	1.5	5.7	2.5	1.3	3.4	2.7	4	0.0784314		0.402985
Comoros	COM	3.3	Medium	95	3.48333	1	1.9	0.1	0	2.1	1.5	2.9	0	5.5	0.1	0.2	0	4.9	7	7.4	5.9	7.2	1.7	0	1.3	2.6	3.6	4.8	3.2	7.1	8.3	8.5	8	5.5	4.7	5.8	5.9	4	0.0784314		0.453125
Congo	COG	4.7	Medium	48	3.21194	2.6	3.3	0.1	7.6	0	0	2	0.9	7.2	1.8	1.1	2.4	5.6	5.6	6.5	6.8	2.4	5.5	6.2	6	2.9	1.6	7.1	4.8	7.2	7.7	x	7.7	6.7	5.1	8	7	1	0.0196078		0.552239
Congo DR	COD	7.7	Very High	5	2.14286	7.7	4	4.2	7	0	0	1	2.3	8.3	9.5	10	8.8	7.4	6.5	8.6	6.5	2.4	8.1	9.5	5.1	5.6	1.2	8.4	5.6	8.1	8.2	x	8.2	8	6.6	9.5	8	1	0.0196078	YES	0.271429
Costa Rica	CRI	3.3	Medium	95	2.46154	3.3	5.4	9.1	2.4	8.3	1.4	4.1	1	5.4	0.4	0.1	0.7	5.1	2	1.2	4.1	1.5	7.1	8.4	0.3	0.7	10	2	5.3	2.1	2.5	0.6	4.4	1.7	1.2	1.9	2.1	4	0.0784314		0.261538
Côte d'Ivoire	CIV	4.5	Medium	55	1.96715	2.3	3	0.1	4.8	0.9	0	2.1	0.9	7.8	1.6	0.5	2.6	6.3	5.7	7.8	5.3	1.8	6.8	8.8	4.7	4.1	0	2	2.9	6.4	6.4	7.1	5.6	6.3	4.6	7.2	7.1	1	0.0196078		0.318841
Croatia	HRV	2.5	Low	144	4.07018	2.7	4.5	5.6	6.8	5.8	0	5	3.3	2.6	0.4	0.1	0.7	2	0.7	0.2	1.2	1.2	3.2	5.2	0.1	0.4	0	1.2	0.4	2.9	4.5	x	4.5	0.8	1.5	0.2	0.6	10	0.196078		0.263158
Cuba	CUB	3.3	Medium	95	4.4046	3.4	4.9	5	0.5	3.3	8	5.7	4	5.2	1.5	0.1	2.7	2.6	2.2	2.2	3.9	0.6	3	0	0.4	0.6	10	1.3	5.2	4.1	6	x	6	1.5	2.4	1.9	0.2	11	0.215686		0.275862
Cyprus	CYP	2.8	Low	126	3.77011	2.1	3	6.9	0	4	0	2.9	2.7	2.3	1	0	2	4.3	0.7	0	2.5	0.3	6.7	9.2	0.1	0.3	0.1	2	0.7	2.5	4	x	4	0.6	0.8	0	1	10	0.196078		0.206897
Czech Republic	CZE	1.8	Very Low	178	3.68485	1	1.5	0.5	5.7	0	0	0	1.3	1.4	0.5	0.1	0.9	3.4	0.3	0	0.7	0.3	5.6	8.2	0.1	0.2	1.2	1	0.6	1.8	2.8	2	3.6	0.7	1.7	0	0.3	12	0.235294		0.0909091
Denmark	DNK	1.3	Very Low	186	3.40952	1.4	2.3	0.1	0	0	0	7.1	3.3	2.3	0.4	0	0.8	2.4	0.2	0	0.6	0.1	4.2	6.7	0.1	0.3	0	0.6	0.3	0.7	1	x	1	0.4	1.2	0	0.1	11	0.215686		0.0892857
Djibouti	DJI	4.8	Medium	44	3.64444	3.3	4.5	5.4	0	5	0	4.3	7.9	5.2	1.9	0.3	3.3	5.3	6	7.7	5.3	3.1	4.6	6.2	1.9	3.9	0	3.6	2.5	6.2	6.7	x	6.7	5.7	4.9	5.8	6.5	7	0.137255		0.333333
Dominica	DMA	2.8	Low	126	6.72109	2.2	3.9	3.8	0	5.5	7.8	2.1	0	4.3	0	0	0	2.7	3.9	2.8	x	6.1	1.4	0.8	0.2	2.7	0	4	1.9	3.6	4.3	x	4.3	2.8	2.5	1	4.8	18	0.352941		0.510204
Dominican Republic	DOM	4.2	Medium	67	2.5641	4.5	6.8	9.2	2.2	5.2	10	4.8	0.5	7.4	1.1	0.2	2	3.7	3.1	3	4.5	1.7	4.3	6.4	1.4	1.6	1.4	1.1	1.4	4.3	5.6	x	5.6	2.6	2	2	3.8	5	0.0980392		0.230769
Ecuador	ECU	5.4	High	31	2.57576	6.8	6.5	9.5	6.5	9	0	4.9	3.5	6.1	7.1	8.9	3.8	4.7	3	2.9	4.9	1.1	6	8.2	0.5	1.1	2.5	4.2	2.2	5	6.4	6.4	6.4	3.2	2.2	3.1	4.3	5	0.0980392		0.136364
Egypt	EGY	4.3	Medium	62	2.54118	4.7	6.2	4.6	9.9	5.9	0	9	2.2	3.3	2.7	1.9	3.5	4.1	3	3.9	3.1	1.2	5.1	7.6	0.2	1.1	0	1.8	0.8	4	4.4	2.5	6.3	3.6	3.3	3.3	4.2	1	0.0196078		0.426471
El Salvador	SLV	4	Medium	76	3.05672	3.6	5.6	9.2	3.5	7.6	1.3	4.3	3.6	5.2	1	0.4	1.5	4.8	4.7	5	4.3	4.6	4.8	7.1	1.3	1	0.1	2.2	1.2	3.6	4.5	3	6	2.5	1.6	2.1	3.7	4	0.0784314		0.373134
Equatorial Guinea	GNQ	3.3	Medium	95	4.41093	1.7	2.3	0.1	2	0	0	2	3	6.5	1.1	0.2	2	2.8	3.1	4.5	3.4	0.1	2.5	0	6.9	3.3	0	5.5	4.4	7.3	8.2	x	8.2	6.1	5	6.6	6.8	9	0.176471		0.377049
Eritrea	ERI	4.3	Medium	62	5.38142	2.6	3.5	3.5	1.3	0	0	4	6.7	5.9	1.6	0.7	2.4	3.9	5.7	7.9	x	1.2	1.6	0	1.4	2.7	0	6.3	3	8.1	8.7	x	8.7	7.3	6.1	9.7	6	11	0.215686		0.459016
Estonia	EST	1.8	Very Low	178	4.05517	1.2	1.5	0.1	5.4	0	0	2.2	0	1.2	0.8	0	1.5	3.4	0.4	0	1.3	0.2	5.5	8.1	0.4	0.2	0	1.3	0.5	1.5	2.3	2	2.5	0.6	0.8	0	0.9	9	0.176471		0.310345
Eswatini	SWZ	3.2	Medium	103	2.47343	1.6	1.8	0.1	1.8	0	0.2	0	5	4.1	1.3	0.4	2.1	4.2	5.2	5.8	7	2	3.1	3.3	4.7	2.3	0	3.9	2.9	4.9	5.6	4	7.1	4.2	2.8	5.1	4.6	0	0		0.463768
Ethiopia	ETH	6.9	Very High	13	2.25352	7.3	3.7	4.6	5.2	0	0	0	5.2	7.1	9.1	10	7.3	6.3	5.9	8.9	4.1	1.7	6.7	8.6	3	4.2	0.5	5.4	3.5	7	5.9	5.4	6.4	7.9	7	9.7	6.9	0	0	YES	0.338028
Fiji	FJI	3	Low	112	3.83656	2.8	4.9	3	0	7.1	6.9	7.1	2.8	4.3	0	0	0	3	3.9	3.1	3.1	6.1	1.9	0	2.9	1.6	6.1	2.3	3.4	3.3	3.3	2.3	4.3	3.3	2.2	3.3	4.4	6	0.117647		0.419355
Finland	FIN	1.9	Very Low	174	3.78182	1.7	2.6	0.1	6.2	0	0	5.3	1.7	2.1	0.8	0	1.5	2.4	0.2	0	0.5	0.1	4.2	6.6	0.1	0.2	0	1.4	0.4	1.7	2.6	3.7	1.4	0.8	1.5	0.5	0.4	12	0.235294		0.109091
France	FRA	2.6	Low	138	3.50345	2.8	4	2.8	7.5	2.5	0	7.4	1.6	2.4	1.3	1.1	1.4	3.1	0.3	0	1.1	0.2	5.2	7.9	0.3	0.3	0.2	0.4	0.3	2.1	3.2	3.3	3	0.9	1.9	0.1	0.6	9	0.176471		0.206897
Gabon	GAB	3.6	Medium	86	2.77249	2.4	3.1	0.1	5.6	0	0	5	0.9	6.7	1.6	0.1	2.9	3.3	4.1	5.3	5	0.7	2.4	0.9	6.1	1.9	0.3	4.9	3.6	6.1	7	x	7	4.9	2.6	6	6.2	5	0.0980392		0.269841
Gambia	GMB	4	Medium	76	1.29524	2	2.9	0.1	4.6	1.1	0	2.5	3	6.4	1	0.1	1.9	5.4	7.1	8	5.6	6.7	3	2.9	2.5	3	0	5.6	3	6.1	6.6	6.9	6.2	5.6	5.2	4.9	6.7	0	0		0.242857
Georgia	GEO	3.3	Medium	95	2.4199	3.4	4.6	7.2	6.1	0	0	6	5.6	4.2	1.9	0.1	3.4	4.7	1.9	0.8	2.9	3.1	6.7	9.1	0.6	0.6	3.1	1.6	1.5	2.3	3.2	2.3	4.1	1.4	1	1.4	1.9	4	0.0784314		0.253731
Germany	DEU	2.6	Low	138	3.84633	2.4	4.1	3.7	7.8	0	0	8	1.3	2.1	0.3	0.2	0.3	3.9	0.4	0	1.4	0.1	6.2	8.9	0.1	0.2	0	0.4	0.2	1.8	2.9	3.1	2.6	0.6	1.5	0	0.4	9	0.176471		0.271186
Ghana	GHA	3.9	Medium	81	1.75238	2.9	3.3	0.1	4.7	1.7	0	4.3	1.3	7.4	2.5	2.5	2.4	4	5.1	6.6	5.8	1.2	2.8	3.6	3.3	2.8	0	1.2	1.9	5.1	5	4.4	5.5	5.1	3.3	6.1	5.8	0	0		0.328571
Greece	GRC	2.9	Low	119	3.5883	3	4.8	8	3.8	7.2	0	5	2	3.8	0.8	0.1	1.4	2.6	0.5	0	1.8	0.1	4.3	6.8	0.2	0.3	0.1	1.1	0.4	3.1	4.9	x	4.9	0.8	2	0	0.3	11	0.215686		0.122807
Grenada	GRD	2.6	Low	138	6.88	1.7	3.2	3.4	0	0	6	2.5	4.4	4.4	0	0	0	2.9	2.2	2.2	3.9	0.6	3.5	0	0.1	1.4	10	5.1	5.9	3.4	4.2	3.6	4.7	2.5	2.8	0.6	4.2	18	0.352941		0.54
Guatemala	GTM	5.2	High	36	3.16768	4.5	5.8	9.5	4.2	6.8	3.7	3.7	3.5	5.5	3	3.1	2.9	6.3	5.4	6.6	5.8	2.6	7.1	8.8	0.3	2.4	8	2.9	4.1	4.9	5.7	4.2	7.2	3.9	3.1	4.2	4.5	4	0.0784314		0.393939
Guinea	GIN	4.7	Medium	48	2.02353	3.1	3.7	0.1	5.5	2.7	0	4.9	0.7	7.8	2.4	0.7	3.9	4.5	6	8.9	4.7	1.3	2.6	1.6	5	5.3	0.6	2.2	3.5	7.3	7	x	7	7.5	6.4	7.3	8.7	2	0.0392157		0.279412
Guinea-Bissau	GNB	4.1	Medium	73	1.83529	1.8	2.4	0.1	2.8	0	0	2.1	2	7	1.1	0.1	2	5.1	6.7	8.7	5.3	4	2.9	0	4.4	4.8	0	8.2	5	7.6	7.9	x	7.9	7.3	6.1	8.2	7.7	1	0.0196078		0.294118
Guyana	GUY	3.8	Medium	83	2.75	3	4.5	0.1	6.9	2.5	0	7	3.7	7.1	1.1	0.1	2	3.9	3.8	2.8	5.7	3.8	4	6	2.1	2.1	0	0.6	1.2	4.8	6.1	6.3	5.9	3.1	2.1	3.9	3.4	5	0.0980392		0.265625
Haiti	HTI	7.4	Very High	10	4.10256	7.4	6.3	8.4	4.7	4.1	8.9	4.5	3.8	6.7	8.3	9.7	5.6	7.6	6.6	7.8	6.1	4.7	8.4	9.8	2.5	3.3	1.2	9.4	5.3	7.3	8.1	7.1	9	6.3	6	5	7.9	4	0.0784314		0.415385
Honduras	HND	5.5	High	30	3.1	4.9	5.8	8.1	5.4	6.4	4.6	4.1	5	6.1	3.9	4.9	2.8	5.8	5.4	5.7	5.6	4.5	6.1	8.3	0.8	1.4	0.7	4.9	2.1	5.9	7.2	x	7.2	4.2	3.3	3.7	5.5	6	0.117647		0.28125
Hungary	HUN	2.3	Low	156	3.58788	1.8	2.8	1.8	7.3	0	0	0	3.1	4.1	0.7	0.1	1.3	2.3	1	0.6	2.1	0.5	3.5	5.7	0.1	0.3	0	1.2	0.4	2.8	4.4	3.7	5.1	0.8	1.5	0.1	0.7	12	0.235294		0.0727273
Iceland	ISL	1.6	Very Low	184	4.35556	1.3	2.5	5.4	0	0	0	6.5	0	2.6	0	0	0	1.7	0.1	0	0.4	0.1	3	5.1	0.1	0.2	0.2	0.4	0.2	1.8	2.1	x	2.1	1.4	1.3	2.6	0.3	13	0.254902		0.166667
India	IND	5.3	High	32	2.82587	8	7.8	8.3	9.2	7.8	7.7	7.8	6.4	6.7	8.2	10	3.7	4.3	3.7	5.7	2.8	0.5	4.9	6.3	2.2	4.6	1	4.1	3.1	4.3	4.4	3.7	5.1	4.2	3.8	3.8	5	4	0.0784314		0.223881
Indonesia	IDN	4.5	Medium	55	1.99403	7.2	7.4	8.9	8.4	9.3	1.6	8.1	3.4	7.4	6.9	8.9	2.9	3.2	3	3.8	4.1	0.2	3.4	4.3	2.6	2.6	1.9	2.2	2.3	3.9	3.7	2.3	5.1	4.1	2	3.9	6.3	3	0.0588235		0.223881
Iran	IRN	5.9	High	24	5.24731	8	6.7	9.3	7.3	5.5	1.6	7.4	6.5	6.1	8.9	9.8	7.3	4.7	2.2	2	4.6	0	6.5	9	0.1	1	0.3	2.2	0.9	5.6	7.4	x	7.4	2.8	1.5	3.6	3.3	8	0.156863	YES	0.387097
Iraq	IRQ	5.7	High	27	3.2549	7.4	5.7	5.1	9.6	0	0	4.6	7.5	6.2	8.5	9.9	5.6	5.1	3.7	4.9	4.3	0.8	6.3	8.7	0.3	1.3	0.1	4.1	1.6	5	6	4.3	7.6	3.7	2.5	3.2	5.4	3	0.0588235		0.338235
Ireland	IRL	2.2	Low	161	3.90476	1.2	2.2	0.1	3.5	1.9	0	5.9	0.5	1.7	0.1	0.1	0.1	2.8	0.3	0	1	0	4.7	7.4	0.2	0.2	0	0	0.1	3.1	4.7	7.2	2.1	1	1.7	0.7	0.6	10	0.196078		0.232143
Israel	ISR	2.9	Low	119	4.50909	5.2	3.6	6.9	0.3	2.7	0	2.4	5.3	4.7	6.5	6	6.9	2.5	0.6	0	2.2	0.1	4.1	6.6	0.1	0.3	0	0	0.1	1.9	3.2	x	3.2	0.5	1.2	0	0.4	14	0.27451		0.145455
Italy	ITA	3	Low	112	3.12316	2.9	5	7.7	6.2	6.1	0	6.5	2.8	2	0.2	0.1	0.2	2.8	0.4	0	1.4	0.1	4.6	7.3	0.2	0.2	0	0.1	0.1	3.4	5.5	6.8	4.2	0.6	1.3	0	0.4	9	0.176471		0.135593
Jamaica	JAM	3	Low	112	4.11751	3.1	5	7.9	0	0	8.2	5.5	2.7	5.5	0.5	0.1	0.9	2.4	3.6	3.7	4.3	2.6	1	0	0.9	1.1	2.8	2.7	1.9	3.5	4.2	3.4	4.9	2.8	2.1	1.9	4.5	9	0.176471		0.322034
Japan	JPN	2	Very Low	169	4.52398	5.7	8.3	9.7	7.8	10	9.2	9.4	0.5	3.7	0.7	0.1	1.3	1.6	0.3	0	1.3	0	2.7	4.3	0.1	0.2	0.1	2.7	0.8	0.9	1.2	0	2.3	0.6	0.8	0.1	1	11	0.215686		0.298246
Jordan	JOR	3.9	Medium	81	3.24301	2.8	3.4	7.3	0.4	0	0	0.2	6.7	4.4	2.1	1.5	2.7	6.2	3.7	1.9	5.8	5.2	7.9	10	0.1	0.8	0	5	1.7	3.3	4	3.2	4.7	2.6	2.2	2.4	3.2	7	0.137255		0.258065
Kazakhstan	KAZ	2.7	Low	130	4.5	2.7	3.9	5.6	7.6	0	0	0	6.1	3.6	1.2	0.2	2.1	2.2	1	1.1	1.8	0.1	3.3	5.3	0.6	0.6	0.3	0.4	0.5	3.3	4.3	3.2	5.4	2.1	1.1	3.5	1.6	5	0.0980392		0.59375
Kenya	KEN	5.8	High	25	1.35211	5.6	4.2	2.8	5.2	3.2	0	2.7	6.7	6.4	6.7	8.1	4.6	6.2	5.3	7.1	5.2	1.8	7	8.2	3.1	2.7	4.4	8.7	5.4	5.5	5	3.8	6.2	5.9	4.1	7.8	5.7	0	0		0.253521
Kiribati	KIR	3.6	Medium	86	6	2.5	4.5	0.1	0	7.7	0	8.4	3.5	5.3	0	0	0	4.2	5.1	6.2	0.7	7.1	3.1	0	9.9	2.9	0	0.7	5.3	4.4	4.7	4.2	5.2	4.1	2.4	3.9	5.9	10	0.196078		0.625
Korea DPR	PRK	4.6	Medium	53	6.0915	4	4.7	4.4	6.5	1	5.7	6.4	3.9	3	3.3	0.3	5.4	3.8	4.5	6.7	x	0	3.1	0	3.9	1.8	0	9.6	5.3	6.6	8.3	x	8.3	3.9	4.4	3.4	3.8	17	0.333333		0.392157
Korea Republic of	KOR	2	Very Low	169	3.67006	4.1	6	6.9	7.1	5.6	8.3	7.1	0.3	3.4	1.5	0.1	2.7	1.5	0.4	0	1.3	0.1	2.5	4.2	0.2	0.2	0.1	0.8	0.3	1.3	2.1	1.2	2.9	0.5	0.6	0	1	8	0.156863		0.288136
Kuwait	KWT	2.7	Low	130	3.50877	1.8	2.7	0.1	3.7	0	0	5.2	3	5	0.8	0.2	1.3	2.8	1.1	1	2.5	0	4.2	6.7	0.1	0.7	0	0.6	0.4	3.8	5.7	6.1	5.2	1.3	0.7	1.6	1.7	10	0.196078		0.157895
Kyrgyzstan	KGZ	3.5	Medium	91	2.68283	3.1	3.9	7.7	4.8	0	0	0	6	4.1	2.1	0.5	3.4	3.1	2.9	2.2	2.4	4.7	3.3	4.6	2.1	1	0.9	2.5	1.7	4.3	5.4	3.6	7.2	2.9	1.5	3.4	3.9	4	0.0784314		0.30303
Lao PDR	LAO	3.6	Medium	86	2.98333	2.3	3.6	2.8	8.2	0	1.4	0	1.4	6.5	0.8	0.3	1.3	3.5	5.1	6.7	4.9	2	1.4	0	1.5	4.2	2.6	2.4	2.7	5.7	6.5	x	6.5	4.7	3.4	4.7	5.9	4	0.0784314		0.359375
Latvia	LVA	2.5	Low	144	3.30847	1.6	2.3	0.1	6.6	0	0	3.6	2.6	1	0.8	0.1	1.5	4	0.7	0.2	1.9	0.5	6.3	8.9	0.6	0.2	0	1	0.5	2.5	3.9	x	3.9	0.8	1.2	0.7	0.6	8	0.156863		0.220339
Lebanon	LBN	6.6	High	18	4.17204	7.1	3.9	8.2	0	3.9	0	3.2	3	5	8.9	10	6.8	7	4.4	3	3.3	8.2	8.6	10	0.1	1.3	10	2.5	5.4	5.7	7.7	7.3	8	2.5	2.4	0.5	4.7	8	0.156863		0.225806
Lesotho	LSO	4	Medium	76	2.23284	1.9	2.1	0.1	2.1	0	0	0	6.6	3.1	1.6	0.1	2.9	5.4	6.2	7.1	6.1	4.6	4.5	1.2	7.3	3.7	7.3	7.6	6.7	6.3	6.6	x	6.6	5.9	5	6.3	6.5	3	0.0588235		0.268657
Liberia	LBR	4.7	Medium	48	2.16425	2.6	3.9	0.1	7.5	2.5	0	4.1	0.5	7.5	1	0.4	1.5	5.7	7.2	8.4	5.6	6.2	3.7	1.7	4.9	4	0.5	8.7	5.3	7.1	6.4	5.2	7.5	7.7	7.9	7.6	7.5	0	0		0.405797
Libya	LBY	4.7	Medium	48	3.53333	3.3	3.3	1.4	0.6	5.4	0	5.4	5	3.3	3.3	2.1	4.4	4.9	2.8	3.4	3.4	1.1	6.5	8.6	0.5	1.7	5.7	2.1	2.8	6.5	8.5	x	8.5	3	1.4	3.5	4.2	7	0.137255		0.3125
Liechtenstein	LIE	1	Very Low	189	4.98246	0.8	1.6	5	3.6	0	0	0	0	1	0	0	0	1	0	0	x	0	1.9	3.4	x	x	0	0.4	0.2	1.2	1.7	x	1.7	0.7	1.3	0	x	29	0.568627		0.184211
Lithuania	LTU	2.1	Very Low	164	2.94689	1.6	2.3	0.1	5.8	0	0	3.3	2.9	2.2	0.8	0.1	1.5	2.4	0.6	0.1	1.9	0.2	3.9	6.3	0.3	0.3	0	0.8	0.4	2.4	3.9	4.5	3.3	0.7	1.1	0.3	0.6	8	0.156863		0.152542
Luxembourg	LUX	1	Very Low	189	3.80606	0.5	0.9	0.1	2.9	0	0	0	1.3	1.7	0.1	0.1	0	2	0.5	0	1.5	0.5	3.3	5.4	0.2	0.2	0	1.2	0.4	1.1	1.6	x	1.6	0.6	1	0.1	0.8	11	0.215686		0.163636
Madagascar	MDG	5.2	High	36	1.52157	3.6	5.6	0.1	6.1	6.4	6.7	6.3	4.4	7	1	0.4	1.6	5.3	6.7	9.1	6.1	2.4	3.5	0.3	4.6	5	0.9	9	5.7	7.5	7.2	x	7.2	7.8	6.2	9.4	7.7	1	0.0196078		0.235294
Malawi	MWI	4.7	Medium	48	1.37143	2.8	3.9	6.1	4.7	0	0	0	6	6.4	1.6	0.3	2.7	6.3	6.5	8.3	5.6	3.7	6	5	5.2	2.9	10	4.5	6.8	5.9	4.9	3	6.7	6.7	7.4	6.5	6.3	0	0		0.257143
Malaysia	MYS	3.2	Medium	103	2.93333	2.6	4.6	1.9	6.8	5.4	0	6.4	3.1	5.9	0.1	0.2	0	3.4	1.6	1.6	3.1	0	4.9	7.2	0.7	2	0.1	1.7	1.2	3.8	5.1	6	4.1	2.2	1	3	2.7	6	0.117647		0.25
Maldives	MDV	2.1	Very Low	164	5.78391	1.4	2.7	0.1	0	9	0	0	0	2.6	0	0	0	1.8	2.7	2.2	2.6	3.8	0.9	0	0.3	1.9	0	4.2	1.8	3.8	5.8	x	5.8	1	1.3	0	1.7	11	0.215686		0.534483
Mali	MLI	6.9	Very High	13	2.04762	7.4	4.3	0.1	7.9	0	0	0	7.9	6.8	9.1	10	7.5	6.5	6.9	9.6	5.5	2.7	6.1	7.9	4.1	5.2	0.8	2.3	3.3	6.9	7.3	x	7.3	6.5	6.4	6	7.1	1	0.0196078	YES	0.257143
Malta	MLT	1.7	Very Low	182	3.42924	0.9	1.7	0.1	0	5.9	0	0.7	0	3.2	0	0	0	1.8	0.5	0	2	0	3	4.9	0.3	0.3	0	1.4	0.5	2.9	4.8	x	4.8	0.4	1.2	0	0.1	9	0.176471		0.192982
Marshall Islands	MHL	3.6	Medium	86	6.76923	2.6	4.6	0.1	0	6.7	1.8	8.5	6.2	3.2	0	0	0	4.5	4.3	3.3	2.6	8.1	4.6	0	7.6	2.4	10	5	7.3	3.9	4.2	3.5	4.9	3.5	3	1.7	5.8	15	0.294118		0.519231
Mauritania	MRT	5	Medium	43	1.99216	3.4	4.8	0.4	6.1	1.1	0	4.4	9.1	6.3	1.7	0.5	2.7	5.6	5.9	8.3	4.9	2.2	5.3	7.5	1.3	4	0	1.9	1.9	6.6	6.8	x	6.8	6.3	5.8	6.4	6.8	1	0.0196078		0.323529
Mauritius	MUS	2	Very Low	169	4.0612	1.8	3.2	0.1	0	4.5	7.8	0	0.7	5	0.1	0.1	0	1.9	2.2	1.9	3.8	1.3	1.5	0.9	1	1.2	3.9	1.5	2	2.5	3.3	2.2	4.3	1.7	1.4	0.2	3.4	9	0.176471		0.311475
Mexico	MEX	4.8	Medium	44	3.02488	7.7	6.5	8.2	7.9	5.5	7.1	6.3	3	5.4	8.6	10	5.6	4.1	3	3.4	4.7	0.5	5	7.6	0.3	1	0.2	0.9	0.6	3.4	4.1	1.7	6.4	2.7	1.9	3	3.3	4	0.0784314		0.253731
Micronesia	FSM	3.4	Medium	93	5.92	1.7	3.2	0.1	0	5.9	2.3	3.1	6	2.9	0	0	0	4.9	5.6	5.7	3.8	7.3	4	0	4	1.8	10	5	6.5	4.7	4.8	5	4.5	4.6	5.5	2.6	5.7	17	0.333333		0.36
Moldova Republic of	MDA	3.5	Medium	91	3.09071	2.7	3.4	6	4.6	0	0	0	5.7	4.8	1.9	0.1	3.4	4.1	2.8	2.2	1.1	5.8	5.2	7.6	1.2	0.8	0	2	1	3.8	5.5	x	5.5	1.7	1.4	1.1	2.6	7	0.137255		0.229508
Mongolia	MNG	2.7	Low	130	2.4404	2	3.3	2.1	6.7	0	0	0	6.6	4	0.4	0.1	0.7	2.6	3.3	4.3	2.7	1.7	1.9	0	3	0.7	6.8	1.2	3.4	3.7	4.5	2.7	6.3	2.8	1.2	5.4	1.8	4	0.0784314		0.257576
Montenegro	MNE	2.5	Low	144	3.13846	2.1	3.3	5.5	1.3	6.1	0	3	2.2	2.8	0.8	0.1	1.5	3	2.3	1.7	2	3.7	3.6	5.9	0.2	0.5	0	0.4	0.3	2.6	4.1	3.1	5	0.9	0.3	0.7	1.8	5	0.0980392		0.338462
Morocco	MAR	3.6	Medium	86	2.30588	3.7	4.3	4.4	5	4.5	0	5	6.4	3.6	3	2.6	3.3	3.1	3.9	4.6	4.7	1.5	2.3	3.5	0.5	1	0.5	1	0.8	4	4.7	3.6	5.7	3.3	2	3.7	4.3	1	0.0196078		0.382353
Mozambique	MOZ	6.9	Very High	13	2.16908	6.7	5.1	3.4	6.1	3.8	2.7	5.6	6.3	6.6	7.9	9.7	3.6	7.2	7.2	8.9	6.4	4.6	7.2	7.9	7.8	4.1	5.9	6.7	6.3	6.8	6.1	5.1	7	7.4	7.3	8	7	1	0.0196078		0.275362
Myanmar	MMR	6.9	Very High	13	4.43137	8.1	7.2	8.2	8.8	8.3	5.8	8	0.9	6.4	8.8	10	6.4	6.5	4.8	7.2	3.9	1	7.8	9.7	4	3.7	4.3	2	3.5	6.3	7.4	6.3	8.5	4.8	3.2	5.3	6	3	0.0588235		0.514706
Namibia	NAM	4.2	Medium	67	1.68205	2.6	4.3	0.1	5.1	0	0	1.2	9.7	5	0.4	0.1	0.7	6	5.9	6.9	7.3	2.3	6.1	4.9	5.1	3	10	5.7	7	4.7	4.1	3.1	5	5.2	3.8	6.4	5.3	2	0.0392157		0.215385
Nauru	NRU	2.2	Low	161	6.30065	0.8	1.6	0.1	0	6	0	0	0	3.2	0	0	0	3.6	4.1	3.9	1.9	6.6	3.1	2.6	6.6	0.8	0	5	3.6	3.6	4.7	4.2	5.1	2.2	2.5	1.3	2.9	17	0.333333		0.431373
Nepal	NPL	4.4	Medium	59	2.01212	3.4	5	9.8	6.9	0	0	0	3.1	6	1.4	0.4	2.3	4.4	5.3	6.3	3.9	4.5	3.3	3.7	2.4	3.1	4.4	1.5	2.9	5.8	7	7.3	6.6	4.2	3.5	4.2	5	3	0.0588235		0.227273
Netherlands	NLD	2.5	Low	144	4.75152	3	5.1	1.8	8.6	0	0	10	0.5	3	0.2	0.1	0.3	2.8	0.1	0	0.2	0.1	4.8	7.4	0.2	0.3	0	1.1	0.4	1.8	2.9	3.8	2	0.6	1.5	0.1	0.3	12	0.235294		0.290909
New Zealand	NZL	1.5	Very Low	185	3.69524	2.3	4.2	6.1	3.7	5.4	1.8	4.4	1.8	4.7	0	0	0	1	0.3	0	1.1	0.1	1.7	2.9	0.1	0.4	0.1	0.9	0.4	1.5	1.6	1.3	1.8	1.4	1.4	2	0.9	11	0.215686		0.142857
Nicaragua	NIC	4.4	Medium	59	5.11186	4.2	5.8	8.2	5	7.2	4.2	4.3	4	6.2	2	0.3	3.4	3.2	4.9	3.9	5.4	6.4	1	0	1.1	1	0	4.7	1.9	6.5	7.9	x	7.9	4.4	3.4	5.1	4.6	9	0.176471		0.508475
Niger	NER	7.4	Very High	10	1.31373	7.1	3.8	0.1	6.6	0	0	0	7.1	7	8.9	9.9	7	7.3	7.4	9.8	5	4.8	7.2	8.7	2.9	8.3	2.7	3.4	4.9	7.8	7.3	8	6.5	8.2	8	9.7	6.8	1	0.0196078	YES	0.147059
Nigeria	NGA	6.9	Very High	13	2.50242	7.5	4.7	0.1	8.3	0	0	6.5	3.1	8	9.1	10	7.3	6.2	5.7	7.6	5.8	1.8	6.7	8.2	4.7	6.8	0.4	4.6	4.5	7	7.1	x	7.1	6.9	5.5	6.3	9	2	0.0392157	YES	0.275362
North Macedonia	MKD	2.7	Low	130	3.33333	1.9	2.9	6.5	4.2	0	0	0	3.8	3.5	0.7	0.1	1.3	2.5	1.8	1.2	1.8	2.8	3.1	5.1	0.1	0.3	0	1.6	0.5	4	5.6	x	5.6	2	1.7	1.7	2.6	5	0.0980392		0.375
Norway	NOR	1.9	Very Low	174	3.68187	1.9	2.9	0.4	5.9	0	0	6.6	2.2	2.1	0.8	0	1.5	2.6	0.1	0	0.3	0	4.6	7.1	0.1	0.2	0	1.1	0.4	1.4	1.6	1.5	1.7	1.2	1.5	1.9	0.2	11	0.215686		0.140351
Oman	OMN	2.3	Low	156	3.30847	3.1	4.8	0.1	1.9	9	3.8	5.6	3.4	4.9	0.9	0.1	1.6	1.1	1.2	0.8	3	0	1	1	0.1	1.7	0	1.7	0.9	3.5	4.5	x	4.5	2.4	1.1	3.4	2.8	8	0.156863		0.220339
Pakistan	PAK	6.4	High	20	4.29293	8.2	7.4	9.2	9.5	6.1	7.1	4.5	5	7.4	8.8	10	6.4	5.7	5.3	7.9	4.2	1.3	6.1	7.9	1.8	4.8	0.1	5.4	3.3	5.5	5.9	5	6.8	5.1	5.3	4.7	5.3	5	0.0980392		0.393939
Palau	PLW	2.2	Low	161	5.35948	1.2	2.3	0.1	0	4.4	0.5	4.4	3.5	2	0	0	0	2.8	3.8	2.3	x	6.7	1.7	1.2	0.9	1.7	0	5	2.1	3.3	4.5	4.9	4.1	1.8	1.3	1.4	2.8	18	0.352941		0.254902
Palestine	PSE	6.2	High	22	6.4023	6.8	1.6	4.8	0	1	0	0	0	4.1	9.2	10	7.8	6.2	3.7	3	2.9	6	7.8	10	0	1.3	0	3.2	1.2	5.6	7.8	8.2	7.4	1.9	2	0.1	3.7	13	0.254902	YES	0.310345
Panama	PAN	4.1	Medium	73	3.07097	3.3	5.2	7.8	0.2	8.6	0	5.9	1.2	6.1	0.8	0.2	1.4	3.6	2.2	1.2	5.5	1	4.8	7.3	0.8	0.8	0.4	1.3	0.8	5.6	7.6	9	6.1	2.6	1.4	3.7	2.8	7	0.137255		0.225806
Papua New Guinea	PNG	6.3	High	21	3.22116	6.1	6	9.2	4.6	7.1	2.8	6.3	2.5	5.9	6.1	8	2.9	5.9	6.3	8	7.8	1.4	5.4	6.1	5.6	3.1	0.1	7.3	4.6	7.1	5.3	3.8	6.8	8.3	7.4	9.6	7.9	7	0.137255		0.253968
Paraguay	PRY	2.9	Low	119	3.66667	1.8	2.6	0.1	5.6	0	0	0	3.9	5.6	0.9	0.2	1.5	2.8	3.4	3.9	5.2	0.6	2.1	3.1	1.4	0.8	0.2	1.4	1	4.9	6.6	6.3	6.8	2.6	1.8	3	3	5	0.0980392		0.4375
Peru	PER	4.5	Medium	55	2.30303	4.4	6.5	9.6	6.6	9.1	0	3.3	4.4	5.6	1.2	0.7	1.7	5.2	3.1	3.8	4.2	0.6	6.8	9.2	1.1	0.9	0.7	2.3	1.3	3.9	4.2	1.8	6.5	3.5	2	4.3	4.3	5	0.0980392		0.181818
Philippines	PHL	5.2	High	36	2.76471	7.9	8.2	9.7	6.7	9.4	9.2	8.9	3.8	6.1	7.6	9.4	3.9	4.9	3.6	4.4	4.2	1.3	6	5.9	3.9	2.9	10	1.8	6.1	3.7	4.3	2.9	5.7	3.1	1.6	2.6	5	3	0.0588235		0.264706
Poland	POL	2.5	Low	144	3.68736	2	2.8	0.8	5.9	0	0	5.7	2.4	2.6	1.2	0.1	2.1	3.6	0.4	0	1.1	0.3	5.9	8.6	0.1	0.3	0.1	0.9	0.4	2.1	3.1	1.7	4.5	0.9	1.2	0.7	0.8	9	0.176471		0.241379
Portugal	PRT	1.9	Very Low	174	3.55556	1.9	3.2	3.4	3.8	4.3	0	4.6	3.3	2.2	0.3	0.1	0.5	2.2	0.6	0.2	1.9	0.1	3.5	5.7	0.4	0.2	0.2	0.5	0.3	1.7	2.8	1.9	3.7	0.5	1.5	0	0.1	8	0.156863		0.266667
Qatar	QAT	1.2	Very Low	188	4.74576	1.4	2.1	0.1	0	0	0	3.5	4.7	4.8	0.7	0.1	1.3	1	0.8	0.3	2.6	0.1	1.1	1.7	0.3	0.5	0	1.2	0.5	1.3	1.7	0	3.4	0.8	0.7	0.2	1.6	10	0.196078		0.389831
Romania	ROU	2.9	Low	119	3.49425	2.3	3.4	6.2	6.2	0	0	2.9	2.8	3.4	1	0.1	1.9	2.8	1.3	1.1	2.4	0.5	4.1	6.6	0.4	0.5	0.1	0.3	0.3	3.6	5.3	x	5.3	1.4	1.3	0.9	1.9	10	0.196078		0.155172
Russian Federation	RUS	4	Medium	76	4.81609	8.5	5.1	4.2	8.4	4.1	2.2	5.3	6.1	3.1	10	10	10	2.5	1.3	1.4	2.4	0	3.6	5.9	0.4	0.3	0	0.8	0.4	3.1	4.3	1.5	7.1	1.6	0.5	3.6	0.7	11	0.215686	YES	0.172414
Rwanda	RWA	4.3	Medium	62	2.12174	2.8	2.7	4	2.7	0	0	0	3.8	6	2.9	1.9	3.8	5.7	6	7.8	5	3.5	5.3	6.5	2.9	2.4	0.1	7.6	3.9	4.9	4.3	x	4.3	5.4	5	5.6	5.7	1	0.0196078		0.347826
Saint Kitts and Nevis	KNA	1.8	Very Low	178	6.66667	1.6	3	3.6	0	0	8.6	0	0	3.2	0	0	0	1.2	1	1.2	x	0.6	1.4	0.9	0.1	1.3	0	5.1	1.9	3	4.2	x	4.2	1.5	2.2	0.3	1.9	21	0.411765		0.5
Saint Lucia	LCA	2.5	Low	144	5.24444	1.9	3.5	4.4	0	0	8	2.6	0.5	4.7	0	0	0	2.3	3.5	3.1	4.6	3.2	0.9	0	0	0.9	0	5.1	1.8	3.7	4.5	4.5	4.5	2.8	2.7	0.8	4.9	13	0.254902		0.333333
Saint Vincent and the Grenadines	VCT	2.7	Low	130	6.77333	1.8	3.3	4.8	0	0	7.8	1.8	0.5	4.1	0	0	0	2.5	3.3	2	5.2	3.9	1.7	0	0.2	0.8	7.3	1.8	3.2	4.2	5.6	6.9	4.3	2.4	2.5	0.5	4.2	16	0.313725		0.52
Samoa	WSM	2.9	Low	119	4.50909	1.7	3.1	4.4	0	4.2	6.3	0	0.5	3.6	0	0	0	3.8	5.8	4.5	4.5	9.6	1	0	4.8	1	0	1.5	2	3.8	4.2	4.3	4	3.3	2.9	1.6	5.3	10	0.196078		0.345455
Sao Tome and Principe	STP	2.4	Low	153	2.4	0.7	1.4	0.1	0	0	0	2.1	0	5.8	0	0	0	3.7	5.6	5.8	5.3	5.6	1.2	0	1.9	1.2	0	4.9	2.2	5.4	6.2	x	6.2	4.4	3.5	4.6	5.2	1	0.0196078		0.4
Saudi Arabia	SAU	2.3	Low	156	3.03729	2.4	3.5	1.8	4.8	0	0	4.7	5	5.8	1.2	0.7	1.7	2	0.8	0	3	0	3.1	5	0.1	0.7	0	1	0.5	2.5	3.3	2.7	3.8	1.6	0.7	3.4	0.7	8	0.156863		0.169492
Senegal	SEN	4.2	Medium	67	1.48571	3	4.6	0.1	6.3	3.9	0	5.6	6.6	6.4	1.1	0.2	1.9	4.8	6.2	8.3	4.7	3.6	2.9	3.8	1.7	3.3	0.1	1.8	1.8	5.3	5.2	x	5.2	5.4	4.4	5.4	6.5	1	0.0196078		0.228571
Serbia	SRB	3.3	Medium	95	2.94949	2.5	3.3	5.3	7.7	0	0	0	3	3.2	1.7	0.1	3	3.4	1.3	0.7	1.8	2	5	7.7	0.2	0.3	0.1	0.3	0.2	4.2	6.2	6.5	5.8	1.4	1.4	1.2	1.7	5	0.0980392		0.30303
Seychelles	SYC	1.3	Very Low	186	3.98025	1.2	2.2	0.1	0	7.8	0	0	0	3.1	0	0	0	0.8	1.2	1.4	1.8	0.2	0.3	0	0.2	1	0	0.9	0.5	2.3	3.3	x	3.3	1.1	0.7	0.8	1.7	9	0.176471		0.296296
Sierra Leone	SLE	4.5	Medium	55	1.83529	2.6	3.7	0.1	5.8	2.9	0	4.8	0.9	7.7	1.4	0.1	2.5	5	6.5	8.9	5.1	2.9	2.9	0	6	5	0.2	7.1	5	7	7	x	7	7	6.9	7.8	6.4	1	0.0196078		0.294118
Singapore	SGP	0.6	Very Low	191	4.32381	0.6	1.1	0.1	0	0	0	2	0	4.3	0.1	0.1	0	0.5	0.1	0	0.4	0	0.9	1.1	0.4	0.2	0	2	0.7	0.8	1	x	1	0.6	0.6	0	1.1	13	0.254902		0.160714
Slovakia	SVK	2.8	Low	126	3.1345	1.8	2.4	3.8	6.8	0	0	0	1.3	2.2	1.1	0.1	2	3	0.6	0.4	1.2	0.5	4.8	7.2	0.1	0.5	0	2.3	0.8	4.1	6.5	8.2	4.8	0.6	1.4	0.1	0.3	10	0.196078		0.0877193
Slovenia	SVN	2.5	Low	144	3.98095	2.1	3.3	5.9	5.5	3.6	0	3	0.9	2	0.7	0	1.3	2.8	0.1	0	0.3	0.2	4.8	4.4	0.1	0.2	10	1.7	5.2	2.6	3.9	4.3	3.5	1	1.5	0.1	1.3	11	0.215686		0.196429
Solomon Islands	SLB	4.3	Medium	62	4.35556	3.1	5.3	7.1	0	7.8	3.6	6.8	2.9	5.5	0.1	0.1	0	4.5	6.2	6.3	4.7	7.3	2.1	0	5.6	2.6	0.7	5.2	3.8	5.9	5.4	4.7	6.1	6.4	4.9	7.8	6.4	8	0.156863		0.416667
Somalia	SOM	8.2	Very High	2	3.89583	8	6.6	1.3	7.8	6.7	1.8	5.9	9.9	6.5	9	10	7.1	9.4	9.3	9.9	9	8.3	9.4	10	2.1	8	10	9.4	8.4	7.3	6.9	4.7	9.1	7.7	6.9	7.3	9	7	0.137255	YES	0.234375
South Africa	ZAF	4.2	Medium	67	2.62911	3.4	4	1.5	3.2	1.1	1.3	2.9	8.8	4.5	2.8	1.7	3.7	4.3	4.1	4.3	7.4	0.4	4.4	5.8	5.1	1.9	0.1	2.8	2.7	4.9	6.1	6.4	5.7	3.3	1.8	3.7	4.4	0	0		0.492958
South Sudan	SSD	8.3	Very High	1	5.36559	7	3.9	2.7	7.7	0	0	0	3.7	7.5	8.8	10	6.5	9	9.1	10	6.3	10	8.8	10	6	7.6	6.2	5.2	6.3	9.2	9.5	x	9.5	8.9	9	9.6	8	9	0.176471		0.354839
Spain	ESP	2.6	Low	138	3.86901	2.3	3.9	2.9	6.4	4.6	0	4.9	4.4	2.6	0.4	0.1	0.6	3.2	0.4	0	1.4	0.1	5.2	7.9	0.2	0.2	0.1	1	0.4	2.4	4	x	4	0.5	1.1	0	0.3	11	0.215686		0.175439
Sri Lanka	LKA	3.3	Medium	95	2.62626	2.8	3.9	0.1	1.9	8	2.2	3.3	3.2	5.1	1.6	0.5	2.6	2.6	2.9	3.2	4.1	1.1	2.2	2.6	0.3	2.2	2.6	2	1.8	5	6.5	6.7	6.2	3	2.4	2.8	3.8	5	0.0980392		0.242424
Sudan	SDN	7.7	Very High	5	4.88263	7.9	4.1	0.1	8.7	0	0	0.8	6	6.2	9.6	10	9	7.2	6	8.5	5.1	2	8.1	10	1.4	5.6	0.4	3.2	2.9	7.9	8.4	7.9	8.8	7.2	6	8	7.7	0	0	YES	0.732394
Suriname	SUR	3.1	Low	108	3.40645	1.9	3.4	0.1	8.6	0	0	1.5	1.3	6.1	0.1	0.1	0	3	3.5	3.8	4.4	1.8	2.5	3.3	1.1	1.4	0	3.5	1.6	5.1	6.5	x	6.5	3.4	1.4	3.7	5	6	0.117647		0.33871
Sweden	SWE	1.9	Very Low	174	4.14545	1.8	2.6	0.1	6.3	0	0	5.8	1.3	1.4	1	0	2	2.7	0.3	0	0.9	0.2	4.5	7	0.1	0.2	0	1.5	0.5	1.4	1.9	x	1.9	0.8	1.2	1	0.2	13	0.254902		0.127273
Switzerland	CHE	1.8	Very Low	178	3.79048	1.3	2.3	4.6	5.9	0	0	0	0.9	2.2	0.1	0	0.2	2.9	0.4	0	1.2	0.2	4.8	7.4	0.1	0.3	0	1.2	0.4	1.5	2.4	3.4	1.3	0.5	1.3	0	0.3	11	0.215686		0.160714
Syria	SYR	7.5	Very High	9	5.31217	7.9	5	7.2	6.3	2.3	0	2.1	7.8	5.5	9.4	10	8.5	7.7	5.9	6.7	3.5	6.7	8.9	10	0.5	1.6	10	8.2	6.9	7	8.7	x	8.7	4	3.9	2.8	5.4	8	0.156863	YES	0.396825
Tajikistan	TJK	4	Medium	76	3.25	3.6	4.8	8.1	6.6	0	0	0	7.6	5.2	2.2	0.9	3.4	3.6	4.4	4.8	2.9	5	2.8	4	1.4	1.7	0	2.6	1.5	4.8	5.6	3.8	7.3	3.8	2.7	4.4	4.4	5	0.0980392		0.359375
Tanzania	TZA	4.8	Medium	44	1.90476	3.3	4.2	4.4	4.2	3.1	0.7	3.3	5	7	2.3	1.6	2.9	5.5	5.8	8.2	5.3	1.5	5.1	6.1	4.5	2.8	1.2	5.8	3.8	6.2	5.7	5.4	5.9	6.6	5.2	8.3	6.2	0	0		0.357143
Thailand	THA	4.2	Medium	67	2.13333	5.6	5.9	1.7	9.8	5.8	1.6	5.6	5.5	5.7	5.3	7.1	2.8	3.6	1.6	1.6	3	0.3	5.2	7.6	1.1	1.1	0.7	2.3	1.3	3.8	4.9	4.1	5.7	2.4	1.2	1.9	4	4	0.0784314		0.2
Timor-Leste	TLS	3.7	Medium	85	3.98333	2.1	3.3	5.8	0	3.9	0.5	3.3	2	5.8	0.7	0.1	1.3	4.2	5.8	7.4	3.1	5.4	2.1	0	3.3	5.5	0	5.1	3.8	5.7	6.2	x	6.2	5.1	4.2	5.1	6	4	0.0784314		0.546875
Togo	TGO	5.3	High	32	1.98095	4.3	2.4	0.1	3	0	0	0.7	1.3	7.6	5.8	6.9	4.4	5.2	5.9	7.6	5.4	2.8	4.5	5.7	3.6	4	0.1	3.7	3	6.5	6.3	6	6.5	6.7	5.7	7.5	6.8	0	0		0.371429
Tonga	TON	3	Low	112	4.89825	2.2	3.9	7.1	0	5.7	5.6	0	0.5	4.4	0	0	0	2.9	4.5	2.3	3.2	10	0.9	0	2	0.5	0	4.2	1.8	4.4	5.9	6.6	5.2	2.4	2.9	0.2	4.2	11	0.215686		0.368421
Trinidad and Tobago	TTO	3	Low	112	3.86918	2.4	3.9	5.9	0	0	5.7	2.7	2.8	6.9	0.5	0.1	0.8	3.1	1.9	1.9	3.5	0.3	4.1	6	0.8	1.3	0	3.2	1.4	3.5	5.2	4.9	5.5	1.3	1.7	0.3	1.8	13	0.254902		0.0754717
Tunisia	TUN	3.2	Medium	103	2.55124	3.1	4.3	5.4	3.7	5.9	0	6.5	3.9	3	1.6	0.4	2.6	2.3	2.5	2.4	2.7	2.6	2	3.5	0.3	0.7	0	0.2	0.3	4.5	5.9	x	5.9	2.8	2.3	2.5	3.7	3	0.0588235		0.328358
Türkiye	TUR	5.2	High	36	6.69697	6.9	5.4	9.3	6	5	0	4.6	2.6	5.2	8	8.6	7.2	4.6	1.6	0.9	4	0.4	6.6	8.9	0.2	0.7	4.6	1.2	1.9	4.5	6.1	x	6.1	2.3	1.7	1.9	3.4	15	0.294118	YES	0.254545
Turkmenistan	TKM	2.8	Low	126	4.40656	2.8	4.2	3	8.3	0	0	4.4	4.7	5.2	1.2	0.3	2	1.5	1.3	1.4	2.4	0.1	1.7	2.3	0.5	1.9	0	1.8	1.1	5.2	6.5	5	7.9	3.6	4.5	3.2	3	8	0.156863		0.42623
Tuvalu	TUV	2.7	Low	130	5.51111	1.3	2.5	0.1	0	5.8	0.2	0	4.3	4.6	0	0	0	3.3	4.9	3.8	x	7.1	1.4	0	4.2	1.1	0	4.2	2.6	4.6	6.3	6.7	5.9	2.4	2.6	0.6	3.9	14	0.27451		0.333333
Uganda	UGA	5.3	High	32	1.42723	3.3	3.7	3.7	3.9	0	0	0	6.2	7.7	2.8	2.8	2.8	6.8	6	8	5.7	2.1	7.5	8.9	5.9	2.6	0.1	8.5	5.1	6.6	6.4	5.9	6.8	6.8	5.9	8.2	6.4	0	0		0.267606
Ukraine	UKR	5.6	High	29	5.33333	8.1	3.1	1.9	6.1	0	0	5	2.4	3.9	10	10	10	5.9	2.9	1.3	1.4	7.4	7.8	10	1.3	0.6	0	2.4	1.1	3.6	5	3.9	6.1	1.9	1.5	1.4	2.9	10	0.196078	YES	0.3
United Arab Emirates	ARE	2	Very Low	169	3.69591	2.8	4.4	0.1	0.6	6	0.4	8.4	5	5.2	0.8	0.1	1.4	1	0.1	0	0.4	0	1.8	3	0.1	0.4	0	1.6	0.5	3	4.6	6.7	2.5	0.9	0.1	1.8	0.9	10	0.196078		0.192982
United Kingdom	GBR	2.1	Very Low	164	3.86901	2	3.5	0.1	5.7	1.9	0	8.3	1.6	2.4	0.2	0.1	0.2	3	0.4	0	1.5	0	4.9	7.5	0.1	0.2	0	1	0.3	1.6	2.3	1.7	2.8	0.8	1.5	0	1	11	0.215686		0.175439
United States of America	USA	3.2	Medium	103	4.11751	5	7	7.7	7.5	7.2	7.7	8.4	4.2	4.8	2	0.3	3.4	3.3	0.8	0	3.3	0	5.2	7.9	0.3	0.3	0	0	0.2	2	2.8	2.5	3.1	1.1	1.7	0.9	0.6	9	0.176471		0.322034
Uruguay	URY	2.5	Low	144	3.41149	1.5	2.8	0.1	3.9	0	0	3.8	3.4	6.2	0.1	0.1	0	3.1	1.3	0.8	3.5	0.1	4.5	6.4	0.7	0.5	4.6	1.2	1.9	3.2	4.6	6.3	2.9	1.4	1.1	2.4	0.7	9	0.176471		0.189655
Uzbekistan	UZB	3.2	Medium	103	2.43333	3.4	4.8	7	8.3	0	0	0	6.6	5.4	1.7	0.5	2.7	2.7	3	3.1	3.2	2.5	2.4	3.9	0.5	0.7	0	0.7	0.5	3.5	4.3	2.3	6.2	2.5	1.5	3.1	2.8	6	0.117647		0.15625
Vanuatu	VUT	4.3	Medium	62	3.15402	2.9	5.1	6.2	0	7	6.4	4.9	5	4.2	0	0	0	4.7	5.7	5.6	4.6	7.1	3.4	0	1.6	2	10	1.9	5.7	6	6.3	6.9	5.6	5.6	4.3	5.6	6.8	7	0.137255		0.241379
Venezuela	VEN	5.7	High	27	5.05731	5.2	5.9	8.1	5.7	5.4	5.6	6.7	2	5.9	4.4	4.6	4.1	5	3.9	3.8	6.8	1.1	5.9	8	1.2	1.9	0.1	5.5	2.4	7	8.6	x	8.6	4.4	2.8	3.6	6.8	13	0.254902		0.298246
Viet Nam	VNM	3.8	Medium	83	2.72821	4.8	7.3	3.5	9.9	5.9	5.9	9.6	4.5	6.7	0.8	0.2	1.4	2.5	2.5	3	3.4	0.4	2.5	3.3	1.2	1.9	2.1	1.2	1.6	4.4	5.4	x	5.4	3.3	1.7	3	5.1	5	0.0980392		0.261538
Yemen	YEM	8	Very High	3	5.77083	7.5	4.5	1.7	6	3.6	3.5	4.8	4.3	6.5	9.1	10	7.3	8.3	8	8.7	6.5	8.1	8.6	10	1.2	6	1.7	8.7	5.3	8.3	9.2	x	9.2	6.9	5.8	7.4	7.4	7	0.137255	YES	0.515625
Zambia	ZMB	4.6	Medium	53	1.6	2.2	3.1	2.5	4.8	0	0	0	5.1	6.3	1.3	0.2	2.2	6.6	6.2	7.7	6.8	2.6	6.9	5.8	6	3	10	8.5	7.8	6.5	6.9	7.6	6.2	6.1	4.8	7.7	5.8	0	0		0.3
Zimbabwe	ZWE	4.8	Medium	44	1.06667	3.1	4.1	1.8	3.6	0	0	0	9.7	5.1	2	0.4	3.4	6	5.7	6.9	6.6	2.3	6.3	4.1	4.6	2.8	10	9	7.8	6	5.8	3.9	7.6	6.2	4.4	7.9	6.4	0	0		0.2

## Sheet: Hazard & Exposure
		Physical exposure to earthquake MMI VI (absolute)	Physical exposure to earthquake MMI VIII (absolute)	Physical exposure to earthquake (absolute)	Annual Expected Exposed People to River Floods	Annual Expected Exposed People to Tsunamis	Annual Expected Exposed People to Cyclone's Wind SS1	Annual Expected Exposed People to Cyclone's Wind SS3	Annual Expected Exposed People to Cyclone's Wind (absolute)	Physical exposure to coastal flood (absolute)	People affected by droughts (absolute)	Physical exposure to earthquake MMI VI (relative)	Physical exposure to earthquake MMI VIII (relative)	Physical exposure to river flood (relative)	Physical exposure to tsunami (relative)	Physical exposure to tropical cyclone of Saffir-Simpson category 1 (relative)	Physical exposure to tropical cyclone of Saffir-Simpson category 3 (relative)	Physical exposure to coastal flood (relative)	People affected by droughts (relative)	Physical exposure to earthquake MMI VI (relative)	Physical exposure to earthquake MMI VIII (relative)	Physical exposure to earthquake (relative)	Physical exposure to river flood (relative)	Physical exposure to tsunami (relative)	Physical exposure to tropical cyclone of Saffir-Simpson category 1 (relative)	Physical exposure to tropical cyclone of Saffir-Simpson category 3 (relative)	Physical exposure to tropical cyclone wind (relative)	Physical exposure to coastal flood (relative)	People affected by droughts (relative)	Frequency of Drought events	Physical exposure to earthquake MMI VI	Physical exposure to earthquake MMI VIII	Physical exposure to tropical cyclone of Saffir-Simpson category 1	Physical exposure to tropical cyclone of Saffir-Simpson category 3	Physical exposure to tropical cyclone wind	People affected by droughts	Physical exposure to earthquake	Physical exposure to river flood	Physical exposure to tsunami	Physical exposure to tropical cyclone	Physical exposure to coastal flood	People affected by droughts and Frequency of events	Agriculture Droughts probability	Droughts probability and historical impact	Population exposed to CCHF (absolute)	Population exposed to CCHF (relative	Population exposed to CCHF (relative)	Physical exposure to CCHF	Population exposed to EDV (absolute)
	MAX	5.211	4.777		6.514	3.474	6.08	5.211		5.64	5									0.002	0.002		-1.348	-3.9086	0.09	0.02		-1.348	0.03	0.3													0.3		8		0.9		7
	MIN	1.737	0.868		2.17	-0.868	1.737	-0.868		1.3	1									0	0		-3.954	-7.817	0	0		-4.822	0	0													0		1		0		1
COUNTRY	ISO
Afghanistan	AFG	9.2	9.6	9.4	7.7	0	0	0	0	0	10	0.00191163	0.000906418	0.00709074	0	0	0	0	0.0204275	9.6	4.5	8	6.9	0	0	0	0	0	6.8	5.7	9.4	7.1	0	0	0	8.9	8.8	7.3	0	0	0	7.3	10	8.7	9.3	0.675376	7.5	8.6	x
Albania	ALB	5.9	7.2	6.6	3.9	5.7	0	0	0	7	0	0.00210381	0.00168071	0.00249613	1.42372e-05	0	0	0.00763607	0	10	8.4	9.4	5.2	7.6	0	0	0	7.8	0	0	8	7.8	0	0	0	0	8.3	4.6	6.8	0	7.4	0	7.7	3.9	7.7	0.808193	9	8.4	x
Algeria	DZA	9.1	8.9	9	4.8	2.2	0	0	0	1.3	0	0.00164283	0.000483048	0.000396101	2.60432e-08	0	0	1.5523e-06	0	8.2	2.4	6.1	2.1	0.6	0	0	0	0	0	0	8.7	5.7	0	0	0	0	7.9	3.6	1.4	0	0.7	0	5.1	2.6	0	2.81966e-08	0	0	0
Angola	AGO	0.1	0.1	0.1	5	0	0	0	0	4.9	10	0	0	0.000559404	0	0	0	6.60754e-05	0.00591554	0	0	0	2.7	0	0	0	0	1.8	2	6.7	0.1	0.1	0	0	0	7.9	0.1	3.9	0	0	3.5	7.3	0	3.7	5.1	0.000906036	0	2.9	7.3
Antigua and Barbuda	ATG	1.6	0.1	0.9	0	0	5.2	6.7	6	2.1	0	0.00200599	0	0	0	0.0989976	0.0167823	0.00167481	0	10	0	7.6	0	0	10	8.4	9.4	5.9	0	0	5.8	0.1	7.6	7.6	7.6	0	5.1	0	0	8.2	4.3	0	x	0	x	x	x	x	x
Argentina	ARG	7.7	7.7	7.7	8	0	0	0	0	5.1	5	0.000539793	0.000158691	0.00919568	0	0	0	7.38899e-05	2.17317e-05	2.7	0.8	1.8	7.4	0	0	0	0	2	0	3.8	5.2	4.3	0	0	0	2.9	5.5	7.7	0	0	3.7	3.4	7.7	5.6	x	x	x	x	x
Armenia	ARM	5.8	6.2	6	4.4	0	0	0	0	0	7.3	0.00210792	0.000679288	0.00422875	0	0	0	0	0.00305464	10	3.4	8.2	6.1	0	0	0	0	0	1	1	7.9	4.8	0	0	0	4.9	7.3	5.3	0	0	0	3	7.7	5.4	7.7	0.906238	10	9.2	x
Australia	AUS	0	0.1	0.1	5.9	6	7.6	5.2	6.6	7.1	10	6.65173e-07	0	0.00199405	2.00393e-06	0.00413948	6.9604e-06	0.00093525	0.00749078	0	0	0	4.8	5.4	0.5	0	0.3	5.2	2.5	4.8	0	0.1	4.1	2.6	3.4	8	0.1	5.4	5.7	4.1	6.2	6.4	6	6.2	0	0	0	0	x
Austria	AUT	6.6	0.1	4.1	6.6	0	0	0	0	0	0	0.00120517	0	0.0118925	0	0	0	0	0	6	0	3.6	7.8	0	0	0	0	0	0	0	6.3	0.1	0	0	0	0	3.9	7.2	0	0	0	0	3.4	1.7	3.4	0.000273765	0	1.9	x
Azerbaijan	AZE	7.5	7.4	7.5	6.2	0	0	0	0	0	0	0.00208759	0.000570035	0.00678402	0	0	0	0	0	10	2.9	8.1	6.9	0	0	0	0	0	0	1	8.8	5.2	0	0	0	0	7.8	6.6	0	0	0	0.5	10	5.3	8.5	0.876868	9.7	9.2	x
Bahamas	BHS	0.1	0.1	0.1	0	0	6.3	7.6	7	4.6	0	0	0	0	0	0.0739831	0.0139968	0.00462485	0	0	0	0	0	0	8.2	7	7.7	7.2	0	0	0.1	0.1	7.3	7.3	7.3	0	0.1	0	0	7.4	6.1	0	3.4	1.7	x	x	x	x	x
Bahrain	BHR	0.1	0.1	0.1	0	0	0	0	0	4.8	0	0	0	0	0	0	0	0.00155451	0	0	0	0	0	0	0	0	0	5.8	0	0	0.1	0.1	0	0	0	0	0.1	0	0	0	5.3	0	x	0	0	0	0	0	x
Bangladesh	BGD	10	9.4	9.7	10	9	10	10	10	10	0	0.00209786	0.00019667	0.0380445	6.33077e-06	0.0150016	0.00279015	0.00318598	0	10	1	7.8	9.7	6.7	1.7	1.4	1.6	6.7	0	1	10	5.2	5.9	5.7	5.8	0	8.9	9.9	8.1	7.9	8.9	0.5	4.3	2.4	9.9	0.44644	5	8.4	x
Barbados	BRB	3	0.1	1.7	0	1.4	6.2	7.3	6.8	0.4	0	0.00204823	0	0	1.91096e-06	0.0989944	0.0139992	0.00010784	0	10	0	7.6	0	5.4	10	7	9	2.5	0	1	6.5	0.1	8.1	7.2	7.7	0	5.4	0	3.7	8.1	1.5	0.5	x	0.5	x	x	x	x	x
Belarus	BLR	0.1	0.1	0.1	5.5	0	0	0	0	0	0	0	0	0.00403569	0	0	0	0	0	0	0	0	6	0	0	0	0	0	0	0	0.1	0.1	0	0	0	0	0.1	5.8	0	0	0	0	4.3	2.2	7.1	0.0920511	1	4.7	x
Belgium	BEL	6.3	0.1	3.8	6	0	0	0	0	8	0	0.000699981	0	0.00525626	0	0	0	0.00511695	0	3.5	0	1.9	6.4	0	0	0	0	7.3	0	0	4.9	0.1	0	0	0	0	2.9	6.2	0	0	7.7	0	2.6	1.3	0	0	0	0	x
Belize	BLZ	2.5	0	1.3	0.9	1.1	5.5	7	6.3	4.5	0	0.000943814	1.36296e-08	0.000858887	9.75286e-07	0.0329104	0.00598604	0.00436135	0	4.7	0	2.7	3.4	4.6	3.7	3	3.4	7.1	0	0	3.6	0	4.6	5	4.8	0	2	2.2	3	5	6	0	4.3	2.2	x	x	x	x	x
Benin	BEN	0.1	0.1	0.1	6.5	0	0	0	0	2.9	0	0	0	0.0066236	0	0	0	2.51849e-05	0	0	0	0	6.8	0	0	0	0	0.6	0	0	0.1	0.1	0	0	0	0	0.1	6.7	0	0	1.8	0	1.7	0.9	8.2	0.355134	3.9	6.5	4.8
Bhutan	BTN	4.4	4.8	4.6	2.7	0	0	0	0	0	0	0.00226937	0.000677658	0.0028427	0	0	0	0	0	10	3.4	8.2	5.4	0	0	0	0	0	0	0	7.2	4.1	0	0	0	0	6.8	4.2	0	0	0	0	0	0	6.9	0.822552	9.1	8.2	x
Bolivia	BOL	7.6	6.9	7.3	5.5	0	0	0	0	0	10	0.00187339	0.00027918	0.00285786	0	0	0	0	0.00796339	9.4	1.4	7	5.4	0	0	0	0	0	2.7	9.5	8.5	4.2	0	0	0	8.1	7.2	5.5	0	0	0	8.8	5.1	7	x	x	x	x	x
Bosnia and Herzegovina	BIH	6	0.1	3.6	4.9	0	0	0	0	0	5.6	0.00210287	0	0.00621678	2.51449e-08	0	0	0	0.000559689	10	0	7.6	6.7	0.6	0	0	0	0	0.2	1.9	8	0.1	0	0	0	3.4	6	5.9	0.3	0	0	2.7	3.4	3.1	3.2	0.000512956	0	1.7	x
Botswana	BWA	0.1	0.1	0.1	3.2	0	0	0	0	0	6.7	0	0	0.00126092	0	0	0	0	0.00183844	0	0	0	4	0	0	0	0	0	0.6	3.8	0.1	0.1	0	0	0	4.3	0.1	3.6	0	0	0	4.1	7.7	5.9	4.2	0.00331681	0	2.3	0
Brazil	BRA	2	0	1	8.8	0	0	0	0	6.9	10	1.28111e-06	7.59131e-09	0.00436634	0	0	0	9.03532e-05	0.005733	0	0	0	6.1	0	0	0	0	2.2	1.9	10	1	0	0	0	0	7.9	0.5	7.7	0	0	5	9	0	4.5	x	x	x	x	x
Brunei Darussalam	BRN	0.1	0.1	0.1	2.7	0.1	0	0	0	2.3	0	0	0	0.00504018	3.22408e-07	0	0	0.00044086	0	0	0	0	6.4	3.4	0	0	0	4.2	0	0	0.1	0.1	0	0	0	0	0.1	4.8	1.9	0	3.3	0	5.1	2.6	0	0	0	0	x
Bulgaria	BGR	6.9	0.1	4.3	4.8	0	0	0	0	3.5	0	0.002029	0	0.002782	0	0	0	9.71873e-05	0	10	0	7.6	5.4	0	0	0	0	2.3	0	1	8.5	0.1	0	0	0	0	6.2	5.1	0	0	2.9	0.5	5.1	2.8	8.2	0.873828	9.7	9.1	x
Burkina Faso	BFA	0.1	0.1	0.1	3.4	0	0	0	0	0	10	0	0	0.000185257	0	0	0	0	0.019112	0	0	0	0.9	0	0	0	0	0	6.4	7.6	0.1	0.1	0	0	0	8.8	0.1	2.2	0	0	0	8.2	4.3	6.3	8.6	0.462118	5.1	7.2	0
Burundi	BDI	7.4	0.1	4.7	3.4	0	0	0	0	0	9.9	0.00141245	0	0.000306643	0	0	0	0	0.00643777	7.1	0	4.4	1.7	0	0	0	0	0	2.1	5.7	7.3	0.1	0	0	0	7.8	4.6	2.6	0	0	0	6.8	0.9	3.9	8.1	0.324748	3.6	6.4	7.5
Cabo Verde	CPV	0.1	0.1	0.1	0	0	0	0	0	0	6.6	0	0	0	0	0	0	0	0.00737814	0	0	0	0	0	0	0	0	0	2.5	4.8	0.1	0.1	0	0	0	4.9	0.1	0	0	0	0	4.9	x	4.9	6.1	0.329375	3.7	5	x
Cambodia	KHM	0.1	0.1	0.1	8	3	5.6	0	3.3	4.7	10	0	0	0.0268444	1.5474e-07	0.000827313	0	0.000124171	0.0151018	0	0	0	9.1	2.6	0.1	0	0.1	2.6	5	4.8	0.1	0.1	2.9	0	1.6	8.5	0.1	8.6	2.8	1.8	3.7	6.7	1.7	4.2	8.3	0.351618	3.9	6.6	x
Cameroon	CMR	0.1	0.1	0.1	6.9	0	0	0	0	3.9	9.7	0	0	0.00503864	0	0	0	3.36472e-05	0.00251557	0	0	0	6.4	0	0	0	0	1	0.8	4.8	0.1	0.1	0	0	0	7.3	0.1	6.7	0	0	2.6	6.1	1.7	3.9	8.7	0.427621	4.8	7.2	9.1
Canada	CAN	7.6	5.7	6.8	7.4	6.2	6.7	0	4.1	6.6	0	0.000621469	3.05815e-05	0.00627108	1.64437e-06	0.00112771	0	0.000363319	0	3.1	0.2	1.8	6.7	5.2	0.1	0	0.1	4	0	0	5.4	3	3.4	0	1.9	0	4.8	7.1	5.7	2.3	5.4	0	4.3	2.2	x	x	x	x	x
Central African Republic	CAF	0.1	0.1	0.1	5.4	0	0	0	0	0	9.5	0	0	0.00558322	0	0	0	0	0.0107304	0	0	0	6.5	0	0	0	0	0	3.6	1	0.1	0.1	0	0	0	7.6	0.1	6	0	0	0	4.3	1.7	3	7.5	0.313255	3.5	5.9	8.4
Chad	TCD	0.1	0.1	0.1	7.7	0	0	0	0	0	10	0	0	0.0172131	0	0	0	0	0.0143685	0	0	0	8.4	0	0	0	0	0	4.8	6.7	0.1	0.1	0	0	0	8.5	0.1	8.1	0	0	0	7.6	4.3	6	8.4	0.372193	4.1	6.8	0
Chile	CHL	8.3	9.6	9.1	5.8	8.5	0	0	0	3.9	0	0.00207723	0.00205359	0.00257334	3.53328e-05	0	0	4.76237e-05	0	10	10	10	5.2	8.6	0	0	0	1.4	0	1	9.2	9.8	0	0	0	0	9.6	5.5	8.6	0	2.7	0.5	0	0.3	x	x	x	x	x
China	CHN	10	7	9	10	10	10	10	10	10	10	0.000610889	2.80346e-06	0.0152218	8.33576e-06	0.0203387	0.000312273	0.00479962	0.00924395	3.1	0	1.7	8.2	7	2.3	0.2	1.3	7.2	3.1	10	6.6	3.5	6.2	5.1	5.7	8.1	6.7	9.3	9	7.8	9	9.1	0	4.6	9.6	0.0398903	0.4	7.1	x
Colombia	COL	9.4	9.6	9.5	7.5	8.6	6.5	6.6	6.6	7.4	8.9	0.00195498	0.000770303	0.00510996	1.45898e-05	0.000658844	2.69265e-05	0.000627016	0.000678544	9.8	3.9	8	6.4	7.6	0.1	0	0.1	4.7	0.2	2.9	9.6	6.8	3.3	3.3	3.3	6.2	8.9	7	8.1	4.1	6.2	4.6	0.9	2.8	x	x	x	x	x
Comoros	COM	0.1	0.1	0.1	0	0.7	4.4	0	2.5	2.3	0	0	0	0	2.98955e-07	0.00493495	0	0.000231292	0	0	0	0	0	3.3	0.5	0	0.3	3.4	0	0	0.1	0.1	2.5	0	1.3	0	0.1	0	2.1	1.5	2.9	0	0	0	5.7	0.108703	1.2	3.8	0
Congo	COG	0.1	0.1	0.1	6.6	0	0	0	0	2.6	0	0	0	0.0173289	0	0	0	4.22643e-05	0	0	0	0	8.4	0	0	0	0	1.3	0	0	0.1	0.1	0	0	0	0	0.1	7.6	0	0	2	0	1.7	0.9	7.9	0.533757	5.9	7	7.9
Congo DR	COD	8.8	0.1	6.1	7.9	0	0	0	0	1.9	10	0.000593778	0	0.0037546	0	0	0	1.19595e-06	0.0070256	3	0	1.6	5.9	0	0	0	0	0	2.3	1	5.9	0.1	0	0	0	8	4.2	7	0	0	1	4.5	0	2.3	9.5	0.419877	4.7	7.9	10
Costa Rica	CRI	6.6	8.1	7.4	2.6	7.5	4.4	0	2.5	4.4	0	0.00210293	0.00209853	0.000394027	4.66782e-05	0.000801686	0	0.00030675	0	10	10	10	2.1	8.9	0.1	0	0.1	3.8	0	3.8	8.3	9.1	2.3	0	1.2	0	9.1	2.4	8.3	1.4	4.1	1.9	0	1	x	x	x	x	x
Côte d'Ivoire	CIV	0.1	0.1	0.1	5.5	1.5	0	0	0	3.5	0	0	0	0.00117462	2.03004e-08	0	0	2.23814e-05	0	0	0	0	3.9	0.3	0	0	0	0.5	0	0	0.1	0.1	0	0	0	0	0.1	4.8	0.9	0	2.1	0	1.7	0.9	8.5	0.302808	3.4	6.6	8.1
Croatia	HRV	6.2	0.1	3.8	5.7	5	0	0	0	5	0	0.00192206	0	0.0112866	5.07467e-06	0	0	0.000738922	0	9.6	0	7	7.7	6.5	0	0	0	4.9	0	1	7.9	0.1	0	0	0	0	5.6	6.8	5.8	0	5	0.5	6	3.3	4.3	0.00249456	0	2.4	x
Cuba	CUB	6.7	6	6.4	1	3.2	9.3	9.6	9.5	6.2	8.5	0.00100134	0.000148287	3.46814e-05	2.85852e-07	0.0520983	0.00814369	0.000873851	0.00235228	5	0.7	3.1	0	3.3	5.8	4.1	5	5.1	0.8	4.8	5.9	3.4	7.6	6.9	7.3	5.9	5	0.5	3.3	8	5.7	5.4	2.6	4	x	x	x	x	x
Cyprus	CYP	4.8	5.7	5.3	0	2.6	0	0	0	2.5	0	0.00191955	0.00100253	0	1.49784e-06	0	0	0.000195964	0	9.6	5	8.1	0	5.1	0	0	0	3.2	0	1.9	7.2	5.4	0	0	0	0	6.9	0	4	0	2.9	1	4.3	2.7	0	0	0	0	x
Czech Republic	CZE	1.4	0.1	0.8	5.5	0	0	0	0	0	0	1.53962e-05	0	0.00353263	0	0	0	0	0	0.1	0	0.1	5.8	0	0	0	0	0	0	0	0.8	0.1	0	0	0	0	0.5	5.7	0	0	0	0	2.6	1.3	0	0	0	0	x
Denmark	DNK	0.1	0.1	0.1	0	0	0	0	0	7.1	0	0	0	0	0	0	0	0.0040074	0	0	0	0	0	0	0	0	0	7	0	1	0.1	0.1	0	0	0	0	0.1	0	0	0	7.1	0.5	6	3.3	0	0	0	0	x
Djibouti	DJI	4.7	0.1	2.7	0	3.5	0	0	0	3.7	8.8	0.00195201	0	0	3.93749e-06	0	0	0.00071627	0.0278982	9.8	0	7.3	0	6.2	0	0	0	4.8	9.3	6.7	7.3	0.1	0	0	0	9.1	5.4	0	5	0	4.3	7.9	x	7.9	6.4	0.2636	2.9	4.9	0
Dominica	DMA	1.1	0.1	0.6	0	2	4.9	6.4	5.7	0.1	0	0.00175514	0	0	1.38699e-05	0.0989771	0.0151786	0.00028879	0	8.8	0	6	0	7.6	10	7.6	9.1	3.7	0	0	5	0.1	7.5	7	7.3	0	3.8	0	5.5	7.8	2.1	0	x	0	x	x	x	x	x
Dominican Republic	DOM	7.6	8.9	8.3	3	5	9.9	10	10	5.4	0	0.00207154	0.00189194	0.000261405	1.73827e-06	0.0947891	0.0263806	0.000392198	0	10	9.5	9.8	1.4	5.3	10	10	10	4.1	0	0	8.8	9.2	10	10	10	0	9.2	2.2	5.2	10	4.8	0	0.9	0.5	x	x	x	x	x
Ecuador	ECU	8.2	9.5	8.9	6.5	8.9	0	0	0	5.8	6.5	0.00208915	0.00202793	0.00531564	5.35564e-05	0	0	0.00035131	0.000224912	10	10	10	6.4	9.1	0	0	0	3.9	0.1	2.9	9.1	9.8	0	0	0	4	9.5	6.5	9	0	4.9	3.5	3.4	3.5	x	x	x	x	x
Egypt	EGY	9.2	0	6.5	10	6.8	0	0	0	10	0	0.000726189	2.15338e-09	0.0383995	1.04849e-06	0	0	0.00419465	0	3.6	0	2	9.7	4.7	0	0	0	7	0	0	6.4	0	0	0	0	0	4.6	9.9	5.9	0	9	0	4.3	2.2	9.2	0.218797	2.4	7	0
El Salvador	SLV	6.9	8.3	7.7	3.6	7	4.1	0	2.3	4.7	9.1	0.00208302	0.00208302	0.000845591	2.2678e-05	0.000493728	0	0.000331321	0.0066405	10	10	10	3.4	8.1	0.1	0	0.1	3.9	2.2	5.7	8.5	9.2	2.1	0	1.1	6.9	9.2	3.5	7.6	1.3	4.3	6.3	0.9	3.6	x	x	x	x	x
Equatorial Guinea	GNQ	0.1	0.1	0.1	1.7	0	0	0	0	1.9	0	0	0	0.000435999	0	0	0	7.36436e-05	0	0	0	0	2.3	0	0	0	0	2	0	0	0.1	0.1	0	0	0	0	0.1	2	0	0	2	0	6	3	2.9	0.000593942	0	1.6	6.5
Eritrea	ERI	5.6	0.1	3.3	1.6	0	0	0	0	4.1	10	0.00122789	0	0.000189059	0	0	0	0.000323657	0.0419106	6.1	0	3.6	0.9	0	0	0	0	3.8	10	2.9	5.9	0.1	0	0	0	10	3.5	1.3	0	0	4	6.5	6.8	6.7	7.5	0.475212	5.3	6.5	0
Estonia	EST	0.1	0.1	0.1	4	0	0	0	0	1.9	0	0	0	0.00598418	0	0	0	0.000100121	0	0	0	0	6.6	0	0	0	0	2.4	0	0	0.1	0.1	0	0	0	0	0.1	5.4	0	0	2.2	0	0	0	0	0	0	0	x
Eswatini	SWZ	0.1	0.1	0.1	1.3	0	0.5	0	0.3	0	9.6	0	0	0.000452793	0	7.23149e-05	0	0	0.0550352	0	0	0	2.3	0	0	0	0	0	10	4.8	0.1	0.1	0.3	0	0.2	9.8	0.1	1.8	0	0.2	0	7.3	2.6	5	4.2	0.006897	0.1	2.4	0
Ethiopia	ETH	9.2	0.1	6.5	6.6	0	0	0	0	0	10	0.000654614	0	0.000781949	0	0	0	0	0.0177508	3.3	0	1.8	3.3	0	0	0	0	0	5.9	10	6.3	0.1	0	0	0	8.7	4.6	5.2	0	0	0	9.4	0.9	5.2	9.7	0.478821	5.3	8.2	7.1
Fiji	FJI	3.9	0.1	2.2	0	5.3	7.2	7.6	7.4	6	7.4	0.00126906	0	0	2.88255e-05	0.0735474	0.00630868	0.00863947	0.0100115	6.3	0	3.8	0	8.4	8.2	3.2	6.3	7.9	3.3	1.9	5.1	0.1	7.7	5.4	6.7	5.7	3	0	7.1	6.9	7.1	3.8	1.7	2.8	0	0	0	0	x
Finland	FIN	0.1	0.1	0.1	5.5	0	0	0	0	5.5	0	0	0	0.0064915	0	0	0	0.000881735	0	0	0	0	6.8	0	0	0	0	5.1	0	0	0.1	0.1	0	0	0	0	0.1	6.2	0	0	5.3	0	3.4	1.7	0	0	0	0	x
France	FRA	7.2	0.1	4.5	8	3.4	0	0	0	8.5	0	0.000256383	0	0.00678141	6.20583e-08	0	0	0.00153121	0	1.3	0	0.7	6.9	1.6	0	0	0	5.8	0	2.9	4.3	0.1	0	0	0	0	2.8	7.5	2.5	0	7.4	1.5	1.7	1.6	0	0	0	0	x
Gabon	GAB	0.1	0.1	0.1	4.5	0	0	0	0	4.8	0	0	0	0.00539507	0	0	0	0.00100278	0	0	0	0	6.5	0	0	0	0	5.2	0	0	0.1	0.1	0	0	0	0	0.1	5.6	0	0	5	0	1.7	0.9	7.4	0.572493	6.4	6.9	8
Gambia	GMB	0.1	0.1	0.1	3.9	0.4	0	0	0	2.6	7.9	0	0	0.00248398	7.1448e-08	0	0	9.5071e-05	0.00493751	0	0	0	5.2	1.7	0	0	0	2.3	1.6	2.9	0.1	0.1	0	0	0	5.6	0.1	4.6	1.1	0	2.5	4.3	1.7	3	7.3	0.44495	4.9	6.2	0
Georgia	GEO	6.2	6	6.1	5.2	0	0	0	0	5.9	8.2	0.00209045	0.000460147	0.00694468	0	0	0	0.00190039	0.00534933	10	2.3	8	6.9	0	0	0	0	6	1.8	1	8.1	4.2	0	0	0	5.9	7.2	6.1	0	0	6	3.5	7.7	5.6	7.8	0.79313	8.8	8.3	x
Germany	DEU	7.4	3.4	5.8	8.4	0	0	0	0	9.1	0	0.000252612	1.83333e-06	0.00756597	0	0	0	0.00211666	0	1.3	0	0.7	7	0	0	0	0	6.2	0	0	4.4	1.7	0	0	0	0	3.7	7.8	0	0	8	0	2.6	1.3	0	0	0	0	x
Ghana	GHA	0.1	0.1	0.1	5.5	2.3	0	0	0	5.5	0	0	0	0.00101361	3.82056e-08	0	0	0.000142173	0	0	0	0	3.7	1	0	0	0	2.8	0	0	0.1	0.1	0	0	0	0	0.1	4.7	1.7	0	4.3	0	2.6	1.3	8.9	0.483063	5.4	7.6	8
Greece	GRC	7.4	8	7.7	4.1	6.9	0	0	0	5.5	0	0.00198876	0.000969921	0.00089503	1.3405e-05	0	0	0.000495726	0	9.9	4.8	8.3	3.5	7.5	0	0	0	4.4	0	1	8.7	6.4	0	0	0	0	8	3.8	7.2	0	5	0.5	3.4	2	8.4	0.712096	7.9	8.2	x
Grenada	GRD	1.7	0.1	0.9	0	0	5.2	6.2	5.7	0.8	6.1	0.00162136	0	0	0	0.0739968	0.00649972	0.000352144	0.0225172	8.1	0	5.3	0	0	8.2	3.2	6.3	3.9	7.5	1.9	4.9	0.1	6.7	4.7	5.8	6.9	3.4	0	0	6	2.5	4.4	x	4.4	x	x	x	x	x
Guatemala	GTM	8.2	9.5	8.9	4.8	6.8	5.9	6.2	6.1	4.7	10	0.00210466	0.00199296	0.000958773	6.56388e-06	0.00110128	4.18355e-05	0.000112612	0.00883997	10	10	10	3.6	6.7	0.1	0	0.1	2.5	2.9	5.7	9.1	9.8	3	3.1	3.1	8.1	9.5	4.2	6.8	3.7	3.7	6.9	0	3.5	x	x	x	x	x
Guinea	GIN	0.1	0.1	0.1	5.6	2.8	0	0	0	5.7	0	0	0	0.00276872	1.52222e-07	0	0	0.000382394	0	0	0	0	5.4	2.6	0	0	0	4	0	1	0.1	0.1	0	0	0	0	0.1	5.5	2.7	0	4.9	0.5	0.9	0.7	8	0.274921	3.1	6.1	8.7
Guinea-Bissau	GNB	0.1	0.1	0.1	2.4	0	0	0	0	2.2	6.4	0	0	0.000705075	0	0	0	7.66897e-05	0.00171651	0	0	0	3.1	0	0	0	0	2	0.6	1.9	0.1	0.1	0	0	0	4.1	0.1	2.8	0	0	2.1	3	0.9	2	6.5	0.164439	1.8	4.6	0
Guyana	GUY	0.1	0.1	0.1	4.6	1	0	0	0	5.8	8.1	0	0	0.01739	4.63002e-07	6.50211e-05	0	0.00836392	0.0211673	0	0	0	8.4	3.8	0	0	0	7.9	7.1	1.9	0.1	0.1	0	0	0	7.6	0.1	6.9	2.5	0	7	4.8	2.6	3.7	x	x	x	x	x
Haiti	HTI	7.7	8.4	8.1	4.9	4	9.7	9.9	9.8	5.2	10	0.00209523	0.00113521	0.00158092	6.12015e-07	0.0750257	0.0117984	0.000309107	0.013567	10	5.7	8.7	4.4	4.1	8.3	5.9	7.3	3.8	4.5	4.8	8.9	7.1	9	7.9	8.5	8.4	8.4	4.7	4.1	8.9	4.5	6.6	0.9	3.8	x	x	x	x	x
Honduras	HND	7.5	8	7.8	5.3	6.1	7	7.4	7.2	4.8	9.9	0.00208456	0.000942334	0.00285262	5.6322e-06	0.00564826	0.000396608	0.000212851	0.00827694	10	4.7	8.4	5.4	6.6	0.6	0.2	0.4	3.3	2.8	10	8.8	6.4	3.8	3.8	3.8	7.9	8.1	5.4	6.4	4.6	4.1	9	0.9	5	x	x	x	x	x
Hungary	HUN	4.9	0.1	2.8	6.7	0	0	0	0	0	0	0.000272686	0	0.0123238	0	0	0	0	0	1.4	0	0.7	7.8	0	0	0	0	0	0	1.9	3.2	0.1	0	0	0	0	1.8	7.3	0	0	0	1	5.1	3.1	8.5	0.890013	9.9	9.3	x
Iceland	ISL	2.9	4.6	3.8	0	0	0	0	0	4.9	0	0.00145617	0.0012008	0	0	0	0	0.00715179	0	7.3	6	6.7	0	0	0	0	0	7.7	0	0	5.1	5.3	0	0	0	0	5.4	0	0	0	6.5	0	0	0	x	x	x	x	x
India	IND	10	10	10	10	9.4	10	10	10	9.7	10	0.00121849	0.000173326	0.0116074	1.11511e-06	0.00527377	0.000640715	0.000216036	0.0136618	6.1	0.9	4	7.7	4.8	0.6	0.3	0.5	3.3	4.6	6.7	8.1	5.5	5.3	5.2	5.3	8.4	8.3	9.2	7.8	7.7	7.8	7.6	5.1	6.4	10	0.281196	3.1	8.1	x
Indonesia	IDN	10	10	10	9.4	10	5	0	2.9	9.6	10	0.00181406	0.000248234	0.00609207	2.62864e-05	2.75285e-05	2.28662e-11	0.00102351	0.00202493	9.1	1.2	6.6	6.7	8.3	0	0	0	5.3	0.7	3.8	9.6	5.6	2.5	0	1.3	7.7	8.9	8.4	9.3	1.6	8.1	5.8	0.9	3.4	9.6	0.173402	1.9	7.4	x
Iran	IRN	10	10	10	8.1	6.4	4.3	1.2	2.9	8.6	10	0.00209262	0.00065636	0.00514929	8.6784e-07	4.66936e-05	8.0934e-09	0.0012009	0.0133298	10	3.3	8.2	6.4	4.5	0	0	0	5.5	4.4	1.9	10	6.7	2.2	0.6	1.4	8.4	9.3	7.3	5.5	1.6	7.4	5.2	7.7	6.5	9.8	0.812395	9	9.4	x
Iraq	IRQ	8.4	4.2	6.8	9.4	0	0	0	0	5.9	10	0.000958489	7.05387e-06	0.0371101	0	0	0	0.000147467	0.00429889	4.8	0	2.7	9.7	0	0	0	0	2.9	1.4	1.9	6.6	2.1	0	0	0	7.8	5.1	9.6	0	0	4.6	4.9	10	7.5	9.4	0.852687	9.5	9.5	x
Ireland	IRL	0.1	0.1	0.1	3.5	1.5	0	0	0	6	0	0	0	0.000922518	1.13262e-07	0	0	0.00161033	0	0	0	0	3.5	2.2	0	0	0	5.8	0	0	0.1	0.1	0	0	0	0	0.1	3.5	1.9	0	5.9	0	0.9	0.5	0	0	0	0	x
Israel	ISR	7.3	4.3	6	0.5	2.6	0	0	0	3.2	0	0.00202413	3.90569e-05	2.5528e-05	1.93676e-07	0	0	5.16554e-05	0	10	0.2	7.6	0	2.8	0	0	0	1.5	0	1	8.7	2.3	0	0	0	0	6.9	0.3	2.7	0	2.4	0.5	10	5.3	5	0.00321151	0	2.9	x
Italy	ITA	9.5	7.3	8.6	7	6.8	0	0	0	7.7	0	0.00182447	9.13738e-05	0.00274486	2.03825e-06	0	0	0.000720784	0	9.1	0.5	6.5	5.3	5.4	0	0	0	4.8	0	5.7	9.3	3.9	0	0	0	0	7.7	6.2	6.1	0	6.5	2.9	2.6	2.8	0	0	0	0	x
Jamaica	JAM	5.8	7	6.4	0	0	8.2	9	8.6	5.3	6	0.00197669	0.00142278	0	0	0.0739948	0.013999	0.00135068	0.000925952	9.9	7.1	8.9	0	0	8.2	7	7.7	5.6	0.3	1.9	7.9	7.1	8.2	8	8.1	3.7	7.9	0	0	8.2	5.5	2.8	2.6	2.7	x	x	x	x	x
Japan	JPN	10	10	10	8.6	10	10	10	10	10	0	0.00206036	0.00153265	0.00663108	0.000276143	0.0919459	0.00139776	0.0130885	0	10	7.7	9.2	6.8	10	10	0.7	7.7	8.5	0	0	10	8.9	10	5.4	8.6	0	9.7	7.8	10	9.2	9.4	0	0.9	0.5	0	0	0	0	x
Jordan	JOR	7.6	5.9	6.8	0.7	0	0	0	0	0.4	7.4	0.00205358	0.000129842	2.59192e-05	0	0	0	2.49285e-06	0.000828163	10	0.6	7.7	0	0	0	0	0	0	0.3	1.9	8.8	3.3	0	0	0	4.8	7.3	0.4	0	0	0.2	3.4	10	6.7	3.9	0.000451575	0	2.2	x
Kazakhstan	KAZ	7.2	7.4	7.3	7.4	0	0	0	0	0	5.8	0.000878308	0.000297011	0.0116645	0	0	0	0	0.000102308	4.4	1.5	3.1	7.8	0	0	0	0	0	0	1	5.8	4.5	0	0	0	3.4	5.6	7.6	0	0	0	2.2	10	6.1	8.6	0.524581	5.8	7.5	x
Kenya	KEN	7	0.1	4.4	6.2	4	0	0	0	4.3	10	0.000250343	0	0.00123001	1.32405e-07	0	0	2.68281e-05	0.029612	1.3	0	0.7	4	2.4	0	0	0	0.7	9.9	10	4.2	0.1	0	0	0	10	2.8	5.2	3.2	0	2.7	10	3.4	6.7	9.2	0.473067	5.3	7.8	0
Kiribati	KIR	0.1	0.1	0.1	0	4.3	0	0	0	5.6	6	0	0	0	6.93124e-05	0	0	0.0377778	0.0176779	0	0	0	0	9.4	0	0	0	9.8	5.9	1	0.1	0.1	0	0	0	6	0.1	0	7.7	0	8.4	3.5	x	3.5	x	x	x	x	x
Korea DPR	PRK	7.9	0.1	5.2	6.7	1.5	10	0	7.6	7.3	10	0.00118867	0	0.00447528	2.27964e-08	0.044676	0	0.00107538	0.0338573	5.9	0	3.5	6.2	0.4	5	0	2.9	5.3	10	3.8	6.9	0.1	7.5	0	4.8	10	4.4	6.5	1	5.7	6.4	6.9	0.9	3.9	0	0	0	0	x
Korea Republic of	KOR	9.4	0.1	6.8	7.6	6.2	10	8.6	9.4	8.2	0	0.00192154	0	0.00553256	1.33262e-06	0.0821545	0.000432577	0.0014498	0	9.6	0	7	6.5	5	9.1	0.2	6.4	5.7	0	1	9.5	0.1	9.6	4.4	7.9	0	6.9	7.1	5.6	8.3	7.1	0.5	0	0.3	0	0	0	0	x
Kuwait	KWT	0	0.1	0.1	3.5	0	0	0	0	5.3	0	5.87185e-06	0	0.00109107	0	0	0	0.000882954	0	0	0	0	3.8	0	0	0	0	5.1	0	0	0	0.1	0	0	0	0	0.1	3.7	0	0	5.2	0	6	3	3.9	0.00121913	0	2.2	x
Kyrgyzstan	KGZ	7	7.2	7.1	4.6	0	0	0	0	0	9.4	0.00206407	0.000670888	0.00204769	0	0	0	0	0.0083547	10	3.4	8.2	4.9	0	0	0	0	0	2.8	1	8.5	5.3	0	0	0	7.3	7.7	4.8	0	0	0	4.2	7.7	6	8.2	0.857227	9.5	8.9	x
Lao PDR	LAO	5.6	1.5	3.8	7.2	0	4.5	0	2.5	0	4.4	0.000613807	3.65469e-06	0.0244736	0	0.000609448	0	0	7.38597e-05	3.1	0	1.7	9	0	0.1	0	0.1	0	0	2.9	4.4	0.8	2.3	0	1.2	2.5	2.8	8.2	0	1.4	0	2.7	0	1.4	8	0.515848	5.7	7	x
Latvia	LVA	0.1	0.1	0.1	5	0	0	0	0	3.4	0	0	0	0.0118181	0	0	0	0.000319983	0	0	0	0	7.8	0	0	0	0	3.8	0	0	0.1	0.1	0	0	0	0	0.1	6.6	0	0	3.6	0	5.1	2.6	0	0	0	0	x
Lebanon	LBN	6.6	7.6	7.1	0	3.4	0	0	0	3.6	0	0.00206687	0.00140381	0	7.88606e-07	0	0	0.000139109	0	10	7	9	0	4.4	0	0	0	2.8	0	0	8.3	7.3	0	0	0	0	8.2	0	3.9	0	3.2	0	6	3	3.5	0.000595383	0	1.9	x
Lesotho	LSO	0.1	0.1	0.1	1.9	0	0	0	0	0	10	0	0	0.000421373	0	0	0	0	0.0562564	0	0	0	2.2	0	0	0	0	0	10	7.6	0.1	0.1	0	0	0	10	0.1	2.1	0	0	0	8.8	4.3	6.6	6.7	0.19492	2.2	4.8	0
Liberia	LBR	0.1	0.1	0.1	6.4	2.1	0	0	0	4.4	0	0	0	0.0157662	1.86664e-07	0	0	0.000290789	0	0	0	0	8.3	2.8	0	0	0	3.7	0	0	0.1	0.1	0	0	0	0	0.1	7.5	2.5	0	4.1	0	0.9	0.5	7.5	0.322779	3.6	5.9	8.2
Libya	LBY	4.1	0.1	2.3	1.2	5	0	0	0	5.7	0	0.000207112	0	7.25546e-05	2.77962e-06	0	0	0.000845469	0	1	0	0.5	0	5.8	0	0	0	5	0	0	2.6	0.1	0	0	0	0	1.4	0.6	5.4	0	5.4	0	10	5	0	0	0	0	0
Liechtenstein	LIE	0.5	0.1	0.3	0.1	0	0	0	0	0	0	0.00209657	0	0.00413547	0	0	0	0	0	10	0	7.6	6	0	0	0	0	0	0	0	5.3	0.1	0	0	0	0	5	3.6	0	0	0	0	x	0	0	0	0	0	x
Lithuania	LTU	0.1	0.1	0.1	4.7	0	0	0	0	3.3	0	0	0	0.00630768	0	0	0	0.000194053	0	0	0	0	6.7	0	0	0	0	3.2	0	2.9	0.1	0.1	0	0	0	0	0.1	5.8	0	0	3.3	1.5	4.3	2.9	0	0	0	0	x
Luxembourg	LUX	0	0.1	0.1	1.7	0	0	0	0	0	0	2.30382e-05	0	0.00118091	0	0	0	0	0	0.1	0	0.1	3.9	0	0	0	0	0	0	0	0.1	0.1	0	0	0	0	0.1	2.9	0	0	0	0	2.6	1.3	0	0	0	0	x
Madagascar	MDG	0	0.1	0.1	6.5	6.7	9.5	8.6	9.1	7.3	10	1.04869e-07	0	0.00324926	3.36104e-06	0.0230607	0.000726663	0.000923982	0.00521195	0	0	0	5.6	6	2.6	0.4	1.6	5.1	1.7	7.6	0	0.1	6.1	4.5	5.4	7.9	0.1	6.1	6.4	6.7	6.3	7.8	0.9	4.4	8.9	0.574454	6.4	7.9	5.2
Malawi	MWI	8.3	0.1	5.5	5.3	0	0	0	0	0	10	0.00186745	0	0.00129317	0	0	0	0	0.0473987	9.3	0	6.6	4.1	0	0	0	0	0	10	8.6	8.8	0.1	0	0	0	10	6.1	4.7	0	0	0	9.3	2.6	6	8.1	0.200005	2.2	5.9	5.8
Malaysia	MYS	5.4	0.1	3.2	7.1	5.8	0	0	0	7.4	9.5	0.000115967	0	0.00525808	1.29982e-06	1.66739e-07	0	0.000901259	0.00181703	0.6	0	0.3	6.4	4.9	0	0	0	5.1	0.6	1.9	3	0.1	0	0	0	7	1.9	6.8	5.4	0	6.4	4.5	1.7	3.1	1.7	4.74974e-06	0	0.9	x
Maldives	MDV	0.1	0.1	0.1	0	7.2	0	0	0	0	0	0	0	0	0.000365182	0	0	0	0	0	0	0	0	10	0	0	0	0	0	0	0.1	0.1	0	0	0	0	0.1	0	9	0	0	0	x	0	x	x	x	x	x
Mali	MLI	0.1	0.1	0.1	7.7	0	0	0	0	0	10	0	0	0.0138835	0	0	0	0	0.0166114	0	0	0	8	0	0	0	0	0	5.5	7.6	0.1	0.1	0	0	0	8.6	0.1	7.9	0	0	0	8.1	7.7	7.9	8.7	0.519033	5.8	7.5	0
Malta	MLT	0.1	0.1	0.1	0	3.8	0	0	0	0.1	0	0	0	0	1.16553e-05	0	0	3.97857e-05	0	0	0	0	0	7.4	0	0	0	1.2	0	0	0.1	0.1	0	0	0	0	0.1	0	5.9	0	0.7	0	x	0	0	0	0	0	x
Marshall Islands	MHL	0.1	0.1	0.1	0	2.6	1.8	3.7	2.8	5.1	5.3	0	0	0	4.35321e-05	0.00750516	0.000552225	0.0770148	0.0308435	0	0	0	0	8.8	0.8	0.3	0.6	10	10	3.8	0.1	0.1	1.3	2	1.7	8.6	0.1	0	6.7	1.8	8.5	6.2	x	6.2	x	x	x	x	x
Mauritania	MRT	1.1	0.1	0.6	5.4	0.7	0	0	0	4.6	10	2.48352e-05	0	0.0065696	5.38207e-08	0	0	0.000402017	0.0496219	0.1	0	0.1	6.8	1.4	0	0	0	4.1	10	7.6	0.6	0.1	0	0	0	10	0.4	6.1	1.1	0	4.4	8.8	9.4	9.1	7.7	0.497317	5.5	6.7	0
Mauritius	MUS	0.1	0.1	0.1	0	3.1	7.7	7.5	7.6	0	0	0	0	0	2.32503e-06	0.0940114	0.00395318	0	0	0	0	0	0	5.6	10	2	7.9	0	0	1	0.1	0.1	8.9	4.8	7.4	0	0.1	0	4.5	7.8	0	0.5	0.9	0.7	0	0	0	0	x
Mexico	MEX	10	9.4	9.7	8.7	6.5	9.8	9.3	9.6	7.8	9.7	0.00146687	0.000273677	0.00658344	7.14958e-07	0.00759019	0.00044595	0.000364557	0.000566401	7.3	1.4	5	6.8	4.3	0.8	0.2	0.5	4	0.2	4.8	8.7	5.4	5.3	4.8	5.1	7.2	8.2	7.9	5.5	7.1	6.3	6	0	3	x	x	x	x	x
Micronesia	FSM	0.1	0.1	0.1	0	2.8	3.1	4	3.6	1.2	7.1	0	0	0	1.83663e-05	0.0102128	0.00031752	0.000581307	0.059403	0	0	0	0	7.9	1.1	0.2	0.7	4.6	10	2.9	0.1	0.1	2.1	2.1	2.1	9	0.1	0	5.9	2.3	3.1	6	x	6	0	0	0	0	x
Moldova Republic of	MDA	6	0.1	3.6	4	0	0	0	0	0	7	0.00210275	0	0.00242092	0	0	0	0	0.00185502	10	0	7.6	5.1	0	0	0	0	0	0.6	2.9	8	0.1	0	0	0	4.5	6	4.6	0	0	0	3.7	7.7	5.7	7.8	0.847427	9.4	8.7	x
Mongolia	MNG	4.2	1.4	2.9	5.5	0	0	0	0	0	7.8	0.000447877	7.21858e-06	0.0104727	0	0	0	0	0.00368017	2.2	0	1.2	7.6	0	0	0	0	0	1.2	1	3.2	0.7	0	0	0	5.4	2.1	6.7	0	0	0	3.2	10	6.6	1.4	2.70538e-05	0	0.7	x
Montenegro	MNE	4	0.1	2.3	0.5	4.1	0	0	0	2.2	0	0.00206611	0	0.000396559	1.35929e-05	0	0	0.000296599	0	10	0	7.6	2.1	7.5	0	0	0	3.7	0	0	7	0.1	0	0	0	0	5.5	1.3	6.1	0	3	0	4.3	2.2	2.2	0.00058288	0	1.2	x
Morocco	MAR	8.3	0.1	5.5	5.8	5	0	0	0	6.2	7.2	0.00107836	0	0.0013323	5.34595e-07	0	0	0.000246258	0.000205623	5.4	0	3.1	4.1	4	0	0	0	3.5	0.1	1	6.9	0.1	0	0	0	4.5	4.4	5	4.5	0	5	2.8	10	6.4	0	0	0	0	0
Mozambique	MOZ	7.5	0.1	4.8	6.6	4.3	7.3	0	4.6	6.7	10	0.000611017	0	0.00300292	2.91953e-07	0.00226927	0	0.000461485	0.013821	3.1	0	1.7	5.5	3.3	0.3	0	0.2	4.3	4.6	10	5.3	0.1	3.8	0	2.1	8.4	3.4	6.1	3.8	2.7	5.6	9.2	3.4	6.3	8.3	0.179731	2	6.1	6.9
Myanmar	MMR	9.4	8.4	9	8.9	8.8	8.3	8.7	8.5	9	0	0.00188943	0.000248489	0.020434	1.64311e-05	0.00378402	0.000443997	0.00289225	0	9.4	1.2	7	8.7	7.8	0.4	0.2	0.3	6.6	0	0	9.4	4.8	4.4	4.5	4.5	0	8.2	8.8	8.3	5.8	8	0	1.7	0.9	8.9	0.311799	3.5	7	x
Namibia	NAM	0.1	0.1	0.1	4.2	0	0	0	0	1.4	10	0	0	0.0036082	0	0	0	3.09361e-05	0.04702	0	0	0	5.8	0	0	0	0	0.9	10	8.6	0.1	0.1	0	0	0	10	0.1	5.1	0	0	1.2	9.3	10	9.7	7.3	0.467985	5.2	6.4	0
Nauru	NRU	0.1	0.1	0.1	0	1.1	0	0	0	0	0	0	0	0	3.236e-05	0	0	0	0	0	0	0	0	8.5	0	0	0	0	0	0	0.1	0.1	0	0	0	0	0.1	0	6	0	0	0	x	0	x	x	x	x	x
Nepal	NPL	8.9	10	9.5	7.1	0	0	0	0	0	7.9	0.00210364	0.00210212	0.00591223	0	0	0	0	0.000460028	10	10	10	6.6	0	0	0	0	0	0.2	1.9	9.5	10	0	0	0	5.2	9.8	6.9	0	0	0	3.6	2.6	3.1	8.9	0.555186	6.2	7.8	x
Netherlands	NLD	5.2	0.1	3	8	0	0	0	0	10	0	0.000199203	0	0.0259411	0	0	0	0.0775213	0	1	0	0.5	9.1	0	0	0	0	10	0	0	3.1	0.1	0	0	0	0	1.8	8.6	0	0	10	0	0.9	0.5	0	0	0	0	x
New Zealand	NZL	6.3	6.3	6.3	3.6	4.8	5.4	0	3.1	4.7	0	0.00159121	0.000416848	0.00102395	3.05986e-06	0.00226797	0	0.000399099	0	8	2.1	5.8	3.7	5.9	0.3	0	0.2	4.1	0	1.9	7.2	4.2	2.9	0	1.6	0	6.1	3.7	5.4	1.8	4.4	1	2.6	1.8	x	x	x	x	x
Nicaragua	NIC	7	7.9	7.5	4.8	6.7	6.5	6.6	6.6	4.8	8.9	0.00208607	0.00124681	0.00244522	1.54599e-05	0.00512998	0.000201945	0.000325339	0.00525224	10	6.2	8.8	5.2	7.7	0.6	0.1	0.4	3.8	1.8	5.7	8.5	7.1	3.6	3.4	3.5	6.6	8.2	5	7.2	4.2	4.3	6.2	1.7	4	x	x	x	x	x
Niger	NER	0.1	0.1	0.1	6.9	0	0	0	0	0	10	0	0	0.00498824	0	0	0	0	0.0313068	0	0	0	6.3	0	0	0	0	0	10	9.5	0.1	0.1	0	0	0	10	0.1	6.6	0	0	0	9.8	4.3	7.1	9	0.705172	7.8	8.5	0
Nigeria	NGA	0.1	0.1	0.1	9.3	0	0	0	0	8.2	10	0	0	0.00669031	0	0	0	0.000311203	0.00238275	0	0	0	6.8	0	0	0	0	3.8	0.8	1	0.1	0.1	0	0	0	7.7	0.1	8.3	0	0	6.5	4.4	1.7	3.1	10	0.40941	4.5	8.4	9.6
North Macedonia	MKD	5.5	4.4	5	3.4	0	0	0	0	0	3.6	0.00210476	0.000180797	0.0020632	0	0	0	0	0.000137184	10	0.9	7.7	4.9	0	0	0	0	0	0	1	7.8	2.7	0	0	0	2	6.5	4.2	0	0	0	1.5	6	3.8	7.5	0.884249	9.8	8.9	x
Norway	NOR	1.2	0.1	0.7	5.3	0	0	0	0	6.7	0	2.57934e-05	0	0.00532617	0	0	0	0.00278794	0	0.1	0	0.1	6.4	0	0	0	0	6.5	0	0	0.7	0.1	0	0	0	0	0.4	5.9	0	0	6.6	0	4.3	2.2	0	0	0	0	x
Oman	OMN	0.1	0.1	0.1	2.2	8.1	5.8	6.3	6.1	5.7	0	0	0	0.000291432	9.43329e-05	0.00370095	0.000182028	0.00124462	0	0	0	0	1.6	9.7	0.4	0.1	0.3	5.5	0	0	0.1	0.1	3.1	3.2	3.2	0	0.1	1.9	9	3.8	5.6	0	6.8	3.4	7.7	0.474232	5.3	6.7	x
Pakistan	PAK	10	10	10	10	7.3	9.8	9.3	9.6	6.5	10	0.00210305	0.000331935	0.0233836	8.26049e-07	0.0039829	0.000250703	5.08126e-05	0.000801752	10	1.7	7.9	8.9	4.4	0.4	0.1	0.3	1.5	0.3	1.9	10	5.9	5.1	4.7	4.9	7.6	9.2	9.5	6.1	7.1	4.5	4.8	5.1	5	10	0.776406	8.6	9.4	x
Palau	PLW	0.1	0.1	0.1	0	0.1	1	0	0.5	1	4	0	0	0	8.09133e-06	0.00814082	0	0.00305356	0.022476	0	0	0	0	7	0.9	0	0.5	6.6	7.5	1	0.1	0.1	1	0	0.5	6	0.1	0	4.4	0.5	4.4	3.5	x	3.5	0	0	0	0	x
Palestine	PSE	6.2	3.9	5.2	0	0.7	0	0	0	0	0	0.00135352	4.40552e-05	4.24723e-06	4.66142e-08	0	0	3.38042e-08	0	6.8	0.2	4.3	0	1.2	0	0	0	0	0	0	6.5	2.1	0	0	0	0	4.8	0	1	0	0	0	x	0	0	0	0	0	x
Panama	PAN	6.5	7.2	6.9	0.4	7.7	0	0	0	5.9	0	0.002081	0.00104025	4.65622e-05	6.22495e-05	5.95092e-06	0	0.00154546	0	10	5.2	8.5	0	9.2	0	0	0	5.8	0	2.9	8.3	6.2	0	0	0	0	7.8	0.2	8.6	0	5.9	1.5	0.9	1.2	x	x	x	x	x
Papua New Guinea	PNG	7.5	8.8	8.2	4.7	6.8	5	4.8	4.9	6.7	9.8	0.00201742	0.00196907	0.00155833	1.15373e-05	0.000788984	1.07054e-05	0.00157373	0.00820535	10	9.8	9.9	4.4	7.4	0.1	0	0.1	5.8	2.7	1.9	8.8	9.3	2.6	2.4	2.5	7.8	9.2	4.6	7.1	2.8	6.3	4.9	0	2.5	8	0.401003	4.5	6.6	x
Paraguay	PRY	0	0.1	0.1	5.2	0	0	0	0	0	9.3	7.97529e-09	0	0.00385574	0	0	0	0	0.00731177	0	0	0	5.9	0	0	0	0	0	2.4	6.7	0	0.1	0	0	0	7.1	0.1	5.6	0	0	0	6.9	0.9	3.9	x	x	x	x	x
Peru	PER	9	10	9.6	7	9.3	0	0	0	4.6	9.9	0.00204476	0.0017869	0.00442886	4.30618e-05	0	0	5.85719e-05	0.00273618	10	8.9	9.5	6.1	8.8	0	0	0	1.7	0.9	4.8	9.5	9.5	0	0	0	7.6	9.6	6.6	9.1	0	3.3	6.2	2.6	4.4	x	x	x	x	x
Philippines	PHL	10	10	10	7.7	10	10	10	10	10	9.9	0.00197549	0.00167609	0.002803	2.95129e-05	0.0750141	0.0144147	0.00379725	0.000732112	9.9	8.4	9.3	5.4	8.4	8.3	7.2	7.8	6.9	0.2	5.7	10	9.2	9.2	8.6	8.9	7.5	9.7	6.7	9.4	9.2	8.9	6.6	0.9	3.8	9	0.156709	1.7	6.7	x
Poland	POL	2.5	0.1	1.4	6.5	0	0	0	0	6.8	0	1.04624e-05	0	0.00258385	0	0	0	0.000451194	0	0.1	0	0.1	5.2	0	0	0	0	4.2	0	1	1.3	0.1	0	0	0	0	0.8	5.9	0	0	5.7	0.5	4.3	2.4	1.8	4.81629e-06	0	0.9	x
Portugal	PRT	6.5	0.1	4	4.1	4.1	0	0	0	5.2	0	0.00095243	0	0.000883253	8.22701e-07	0	0	0.000342187	0	4.8	0	2.7	3.5	4.4	0	0	0	3.9	0	2.9	5.7	0.1	0	0	0	0	3.4	3.8	4.3	0	4.6	1.5	5.1	3.3	0	0	0	0	x
Qatar	QAT	0.1	0.1	0.1	0	0	0	0	0	3.5	0	0	0	0	7.25368e-10	0	0	0.000247834	0	0	0	0	0	0	0	0	0	3.5	0	0	0.1	0.1	0	0	0	0	0.1	0	0	0	3.5	0	9.4	4.7	0	1.54031e-06	0	0	x
Romania	ROU	8.1	0.1	5.4	6.3	0	0	0	0	4	0	0.00189728	0	0.00396267	0	0	0	5.60134e-05	0	9.5	0	6.9	6	0	0	0	0	1.6	0	1	8.8	0.1	0	0	0	0	6.2	6.2	0	0	2.9	0.5	5.1	2.8	8.9	0.827088	9.2	9.1	x
Russian Federation	RUS	7.5	5.6	6.7	9.1	5.3	6.5	0	4	7	8.6	0.000149863	7.91619e-06	0.00924597	1.80161e-07	0.000257685	0	0.000146988	0.000198472	0.7	0	0.4	7.4	2.7	0	0	0	2.8	0.1	4.8	4.1	2.8	3.3	0	1.8	5.9	4.2	8.4	4.1	2.2	5.3	5.4	6.8	6.1	8.9	0.111478	1.2	6.4	x
Rwanda	RWA	7.2	0.1	4.5	3.5	0	0	0	0	0	9.4	0.00113713	0	0.000326228	0	0	0	0	0.00391766	5.7	0	3.4	1.8	0	0	0	0	0	1.3	2.9	6.5	0.1	0	0	0	7	4	2.7	0	0	0	5	2.6	3.8	8.1	0.295411	3.3	6.3	5.9
Saint Kitts and Nevis	KNA	0.5	0.1	0.3	0	0	4.5	6.3	5.5	0	0	0.00173307	0	0	0	0.098995	0.02013	1.13487e-05	0	8.7	0	5.9	0	0	10	10	10	0	0	0	4.6	0.1	7.3	8.2	7.8	0	3.6	0	0	8.6	0	0	x	0	x	x	x	x	x
Saint Lucia	LCA	2.3	0.1	1.3	0	0	5.8	7	6.4	1.1	0	0.00183424	0	0	0	0.099	0.014	0.00033569	0	9.2	0	6.5	0	0	10	7	9	3.9	0	1	5.8	0.1	7.9	7	7.5	0	4.4	0	0	8	2.6	0.5	x	0.5	x	x	x	x	x
Saint Vincent and the Grenadines	VCT	1.6	0.1	0.9	0	0	5.2	6.6	5.9	0.1	0	0.00193199	0	0	0	0.0983783	0.0139983	0.000213647	0	9.7	0	7.2	0	0	10	7	9	3.3	0	1	5.7	0.1	7.6	6.8	7.2	0	4.8	0	0	7.8	1.8	0.5	x	0.5	x	x	x	x	x
Samoa	WSM	2.6	0.1	1.4	0	1.8	5.8	6.7	6.3	0	0	0.00183943	0	0	3.43623e-06	0.0739699	0.00658645	0	0	9.2	0	6.5	0	6	8.2	3.3	6.3	0	0	1	5.9	0.1	7	5	6.1	0	4.4	0	4.2	6.3	0	0.5	x	0.5	x	x	x	x	x
Sao Tome and Principe	STP	0.1	0.1	0.1	0	0	0	0	0	0.9	0	0	0	0	0	0	0	0.000200825	0	0	0	0	0	0	0	0	0	3.2	0	0	0.1	0.1	0	0	0	0	0.1	0	0	0	2.1	0	x	0	4.6	0.0732134	0.8	2.9	0
Saudi Arabia	SAU	4.7	1.4	3.2	5.6	0	0	0	0	5.9	0	6.1023e-05	6.59709e-07	0.0010587	0	4.63147e-10	0	0.000190068	0	0.3	0	0.2	3.8	0	0	0	0	3.2	0	0	2.5	0.7	0	0	0	0	1.8	4.8	0	0	4.7	0	10	5	9.1	0.604267	6.7	8.1	x
Senegal	SEN	0.1	0.1	0.1	6.4	4.1	0	0	0	6.4	9.4	0	0	0.00471255	4.33331e-07	0	0	0.000613133	0.00328293	0	0	0	6.2	3.7	0	0	0	4.6	1.1	3.8	0.1	0.1	0	0	0	7	0.1	6.3	3.9	0	5.6	5.4	7.7	6.6	8.4	0.413512	4.6	6.9	0
Serbia	SRB	6.8	0.1	4.2	6.7	0	0	0	0	0	0	0.00177579	0	0.0170264	0	0	0	0	0	8.9	0	6.2	8.4	0	0	0	0	0	0	0	7.9	0.1	0	0	0	0	5.3	7.7	0	0	0	0	6	3	8.1	0.70079	7.8	8	x
Seychelles	SYC	0.1	0.1	0.1	0	4.1	0	0	0	0	0	0	0	0	7.63294e-05	7.27031e-07	0	0	0	0	0	0	0	9.5	0	0	0	0	0	0	0.1	0.1	0	0	0	0	0.1	0	7.8	0	0	0	x	0	0	0	0	0	0
Sierra Leone	SLE	0.1	0.1	0.1	5.5	2.7	0	0	0	5.3	0	0	0	0.00410626	2.27159e-07	0	0	0.000417905	0	0	0	0	6	3	0	0	0	4.2	0	0	0.1	0.1	0	0	0	0	0.1	5.8	2.9	0	4.8	0	1.7	0.9	7.5	0.2029	2.3	5.5	8.2
Singapore	SGP	0.1	0.1	0.1	0	0	0	0	0	2.6	0	0	0	0	0	0	0	4.58583e-05	0	0	0	0	0	0	0	0	0	1.4	0	0	0.1	0.1	0	0	0	0	0.1	0	0	0	2	0	x	0	0	0	0	0	x
Slovakia	SVK	6.1	0.1	3.7	6	0	0	0	0	0	0	0.00127336	0	0.010295	0	0	0	0	0	6.4	0	3.9	7.5	0	0	0	0	0	0	0	6.3	0.1	0	0	0	0	3.8	6.8	0	0	0	0	2.6	1.3	4.1	0.001411	0	2.3	x
Slovenia	SVN	5.5	0.1	3.3	4.4	2.6	0	0	0	2.9	0	0.00203394	0	0.00561258	8.24455e-07	0	0	0.00017073	0	10	0	7.6	6.5	4.4	0	0	0	3	0	0	7.8	0.1	0	0	0	0	5.9	5.5	3.6	0	3	0	1.7	0.9	2.1	0.000130581	0	1.1	x
Solomon Islands	SLB	4	5.7	4.9	0	5.8	5.1	6	5.6	5.6	0.1	0.00179712	0.0015876	0	5.54211e-05	0.0115375	0.000751025	0.00691278	1.43485e-05	9	7.9	8.5	0	9.1	1.3	0.4	0.9	7.7	0	2.9	6.5	6.8	3.2	3.2	3.2	0.1	7.1	0	7.8	3.6	6.8	1.5	4.3	2.9	5.7	0.119184	1.3	3.8	x
Somalia	SOM	3.9	0.1	2.2	7.5	6.7	3.8	2.8	3.3	6.7	10	6.15707e-05	0	0.0140789	5.93551e-06	0.00012549	3.42359e-07	0.000799145	0.0420557	0.3	0	0.2	8.1	6.6	0	0	0	5	10	9.5	2.1	0.1	1.9	1.4	1.7	10	1.3	7.8	6.7	1.8	5.9	9.8	10	9.9	8.4	0.417017	4.6	6.9	0
South Africa	ZAF	4.7	0.1	2.7	4.7	2	4.5	0	2.5	4.5	10	3.75242e-05	0	0.00025845	1.6247e-08	7.99679e-05	0	2.80967e-05	0.014398	0.2	0	0.1	1.4	0.1	0	0	0	0.8	4.8	6.7	2.5	0.1	2.3	0	1.2	8.5	1.5	3.2	1.1	1.3	2.9	7.6	10	8.8	9.6	0.823625	9.2	9.4	0
South Sudan	SSD	6	0.1	3.6	7.1	0	0	0	0	0	10	0.00058935	0	0.0155931	0	0	0	0	0.0395838	2.9	0	1.6	8.2	0	0	0	0	0	10	2.9	4.5	0.1	0	0	0	10	2.7	7.7	0	0	0	6.5	0.9	3.7	8.2	0.477079	5.3	7	7.1
Spain	ESP	7.2	0.1	4.5	7	5.2	0	0	0	6.2	10	0.000355355	0	0.0032754	5.37748e-07	0	0	0.000211245	0.00362669	1.8	0	0.9	5.6	4	0	0	0	3.3	1.2	2.9	4.5	0.1	0	0	0	7.8	2.9	6.4	4.6	0	4.9	5.4	3.4	4.4	0	0	0	0	x
Sri Lanka	LKA	0.1	0.1	0.1	3.1	8	6.4	0	3.9	4.4	10	0	0	0.000148168	1.87099e-05	0.00142571	0	7.37928e-05	0.00744846	0	0	0	0.5	7.9	0.2	0	0.1	2	2.5	4.8	0.1	0.1	3.3	0	1.8	8	0.1	1.9	8	2.2	3.3	6.4	0	3.2	8.2	0.25958	2.9	6.2	x
Sudan	SDN	0.1	0.1	0.1	8.8	0	0	0	0	1.6	10	0	0	0.0184948	0	0	0	1.91841e-06	0.0157445	0	0	0	8.5	0	0	0	0	0	5.2	6.7	0.1	0.1	0	0	0	8.5	0.1	8.7	0	0	0.8	7.6	4.3	6	9.2	0.586728	6.5	8.1	0
Suriname	SUR	0.1	0.1	0.1	5.5	0	0	0	0	0.9	0	0	0	0.0549979	1.26139e-08	0	0	7.77466e-05	0	0	0	0	10	0	0	0	0	2.1	0	0	0.1	0.1	0	0	0	0	0.1	8.6	0	0	1.5	0	2.6	1.3	x	x	x	x	x
Sweden	SWE	0.1	0.1	0.1	6	0	0	0	0	6.3	0	0	0	0.0057346	0	0	0	0.00104905	0	0	0	0	6.6	0	0	0	0	5.3	0	0	0.1	0.1	0	0	0	0	0.1	6.3	0	0	5.8	0	2.6	1.3	0	0	0	0	x
Switzerland	CHE	6.9	0.1	4.3	5.6	0	0	0	0	0	0	0.00152205	0	0.00447441	0	0	0	0	0	7.6	0	4.9	6.2	0	0	0	0	0	0	0	7.3	0.1	0	0	0	0	4.6	5.9	0	0	0	0	1.7	0.9	0	0	0	0	x
Syria	SYR	8.4	7.3	7.9	6.6	2.7	0	0	0	3.4	10	0.00178403	0.000205095	0.00413503	8.21955e-08	0	0	2.29873e-05	0.00836559	8.9	1	6.4	6	1.9	0	0	0	0.5	2.8	2.9	8.7	4.2	0	0	0	8.1	7.2	6.3	2.3	0	2.1	5.5	10	7.8	9	0.756712	8.4	8.7	x
Tajikistan	TJK	7.5	8	7.8	6.2	0	0	0	0	0	10	0.00211045	0.000923662	0.00692002	0	0	0	0	0.0105088	10	4.6	8.4	6.9	0	0	0	0	0	3.5	1.9	8.8	6.3	0	0	0	8.2	8.1	6.6	0	0	0	5.1	10	7.6	8.5	0.840868	9.3	8.9	x
Tanzania	TZA	8.7	0.1	6	5.5	4	2.4	0	1.3	4.9	10	0.000834313	0	0.000520779	1.02481e-07	8.62046e-06	0	3.79298e-05	0.00524928	4.2	0	2.3	2.6	2.1	0	0	0	1.2	1.7	6.7	6.5	0.1	1.2	0	0.6	7.9	4.4	4.2	3.1	0.7	3.3	7.3	2.6	5	9.2	0.405111	4.5	7.6	7.5
Thailand	THA	5.2	0.1	3	9.8	6.5	5	0	2.9	7	10	4.80198e-05	0	0.0372627	1.31161e-06	0.000110954	0	0.000293821	0.0166862	0.2	0	0.1	9.7	5	0	0	0	3.7	5.6	10	2.7	0.1	2.5	0	1.3	8.6	1.7	9.8	5.8	1.6	5.6	9.3	1.7	5.5	5.3	0.000767304	0	3.1	x
Timor-Leste	TLS	4.9	3.5	4.2	0	2.7	1.7	0	0.9	2.9	6.3	0.00190191	0.000118597	0	1.41225e-06	0.000215034	0	0.000269311	0.00248468	9.5	0.6	7	0	5	0	0	0	3.6	0.8	1.9	7.2	2.1	0.9	0	0.5	4.1	5.8	0	3.9	0.5	3.3	3	0.9	2	6.6	0.299462	3.3	5.2	x
Togo	TGO	0.1	0.1	0.1	3.5	0	0	0	0	1.4	0	0	0	0.000509552	0	0	0	8.65339e-06	0	0	0	0	2.5	0	0	0	0	0	0	0	0.1	0.1	0	0	0	0	0.1	3	0	0	0.7	0	2.6	1.3	8	0.423857	4.7	6.6	7.3
Tonga	TON	1.6	3.7	2.7	0	2.5	5	5.5	5.3	0	0	0.00183441	0.00183441	0	1.55298e-05	0.0739742	0.0027469	0	0	9.2	9.2	9.2	0	7.7	8.2	1.4	5.8	0	0	1	5.4	6.5	6.6	3.5	5.3	0	7.1	0	5.7	5.6	0	0.5	x	0.5	x	x	x	x	x
Trinidad and Tobago	TTO	4.9	4.3	4.6	0	0	6.9	7.8	7.4	2.5	0	0.00185314	0.000220222	0	0	0.0359088	0.00501262	0.000155519	0	9.3	1.1	6.9	0	0	4	2.5	3.3	2.9	0	1	7.1	2.7	5.5	5.2	5.4	0	5.9	0	0	5.7	2.7	0.5	5.1	2.8	x	x	x	x	x
Tunisia	TUN	7.5	0.1	4.8	4.2	5.7	0	0	0	7	0	0.00175662	0	0.000778855	3.28349e-06	0	0	0.00169491	0	8.8	0	6	3.2	6	0	0	0	5.9	0	0	8.2	0.1	0	0	0	0	5.4	3.7	5.9	0	6.5	0	7.7	3.9	0	0	0	0	0
Türkiye	TUR	10	10	10	7	5.9	0	0	0	6.2	0	0.00201698	0.000844925	0.00193079	5.73241e-07	0	0	0.000116305	0	10	4.2	8.3	4.8	4	0	0	0	2.6	0	0	10	7.1	0	0	0	0	9.3	6	5	0	4.6	0	5.1	2.6	9.8	0.784611	8.7	9.3	x
Turkmenistan	TKM	5.9	0	3.5	7.1	0	0	0	0	4.8	0	0.000890926	1.78319e-08	0.0269052	0	0	0	0.000345335	0	4.5	0	2.5	9.1	0	0	0	0	3.9	0	0	5.2	0	0	0	0	0	3	8.3	0	0	4.4	0	9.4	4.7	8.3	0.900046	10	9.3	x
Tuvalu	TUV	0.1	0.1	0.1	0	0.9	0.2	0	0.1	0	3.7	0	0	0	2.85344e-05	0.00566774	8.90298e-06	0	0.0254001	0	0	0	0	8.4	0.6	0	0.3	0	8.5	1.9	0.1	0.1	0.4	0	0.2	6.7	0.1	0	5.8	0.2	0	4.3	x	4.3	x	x	x	x	x
Uganda	UGA	8	0.1	5.3	5.1	0	0	0	0	0	10	0.000635692	0	0.000483192	0	0	0	0	0.00249979	3.2	0	1.7	2.4	0	0	0	0	0	0.8	6.7	5.6	0.1	0	0	0	7.7	3.7	3.9	0	0	0	7.2	5.1	6.2	8.7	0.229297	2.5	6.6	9.6
Ukraine	UKR	5.6	0.1	3.3	6.7	0	0	0	0	6.2	0	0.000127883	0	0.00300433	0	0	0	0.000256877	0	0.6	0	0.3	5.5	0	0	0	0	3.5	0	1	3.1	0.1	0	0	0	0	1.9	6.1	0	0	5	0.5	4.3	2.4	9	0.541858	6	7.8	x
United Arab Emirates	ARE	0.1	0.1	0.1	1.2	5.7	1.4	0	0.7	8.5	0	0	0	4.89966e-05	4.14058e-06	2.24862e-05	0	0.0103329	0	0	0	0	0	6.2	0	0	0	8.2	0	0	0.1	0.1	0.7	0	0.4	0	0.1	0.6	6	0.4	8.4	0	10	5	8.1	0.505123	5.6	7	x
United Kingdom	GBR	0.2	0.1	0.2	6.6	2.8	0	0	0	9.3	0	9.53351e-07	0	0.00164557	3.21792e-08	0	0	0.00317702	0	0	0	0	4.5	0.8	0	0	0	6.7	0	1	0.1	0.1	0	0	0	0	0.1	5.7	1.9	0	8.3	0.5	2.6	1.6	0	0	0	0	x
United States of America	USA	9.8	10	9.9	8.8	8.5	10	10	10	9.8	0	0.000393292	0.000174783	0.00276336	1.97687e-06	0.00842196	0.00062068	0.00109245	0	2	0.9	1.5	5.4	5.4	0.9	0.3	0.6	5.4	0	10	5.9	5.5	5.5	5.2	5.4	0	7.7	7.5	7.2	7.7	8.4	5	3.4	4.2	x	x	x	x	x
Uruguay	URY	0	0.1	0.1	3.5	0	0	0	0	3.9	8.5	8.41277e-06	0	0.00142037	0	0	0	0.000279298	0.00745501	0	0	0	4.2	0	0	0	0	3.7	2.5	3.8	0	0.1	0	0	0	6.4	0.1	3.9	0	0	3.8	5.1	1.7	3.4	x	x	x	x	x
Uzbekistan	UZB	8.6	8	8.3	8.3	0	0	0	0	0	8.1	0.00149948	0.000279725	0.0163326	0	0	0	0	0.000480545	7.5	1.4	5.2	8.3	0	0	0	0	0	0.2	1	8.1	4.7	0	0	0	5.4	7	8.3	0	0	0	3.2	10	6.6	9.3	0.89195	9.9	9.6	x
Vanuatu	VUT	2.9	4.8	3.9	0	4.5	6.2	6.9	6.6	3.5	0	0.0015488	0.0015488	0	3.40375e-05	0.0739622	0.00578263	0.00186815	0	7.7	7.7	7.7	0	8.6	8.2	2.9	6.2	6	0	0	5.3	6.3	7.2	4.9	6.2	0	6.2	0	7	6.4	4.9	0	10	5	0	0	0	0	x
Venezuela	VEN	8.7	8.7	8.7	6.2	5.7	8.3	8.1	8.2	7.6	0	0.00186686	0.000641739	0.00245663	1.41968e-06	0.0076796	0.00039477	0.00135635	0	9.3	3.2	7.3	5.2	5	0.9	0.2	0.6	5.6	0	1	9	6	4.6	4.2	4.4	0	8.1	5.7	5.4	5.6	6.7	0.5	3.4	2	x	x	x	x	x
Viet Nam	VNM	8.1	0.1	5.4	10	6.8	10	5	8.5	10	10	0.000349303	0	0.0387829	1.23128e-06	0.0144626	1.42449e-06	0.0218919	0.0025303	1.7	0	0.9	9.8	4.9	1.6	0	0.8	9.1	0.8	6.7	4.9	0.1	5.8	2.5	4.3	7.7	3.5	9.9	5.9	5.9	9.6	7.2	1.7	4.5	9.5	0.420215	4.7	7.9	x
Yemen	YEM	5.2	0.1	3	6.5	4.1	5.9	5.9	5.9	6	0	9.56414e-05	0	0.00279745	2.3183e-07	0.000532283	1.48745e-05	0.000218253	0	0.5	0	0.3	5.4	3	0.1	0	0.1	3.3	0	0	2.9	0.1	3	3	3	0	1.7	6	3.6	3.5	4.8	0	8.5	4.3	9.1	0.629039	7	8.2	x
Zambia	ZMB	6.2	0.1	3.8	5.3	0	0	0	0	0	10	0.000353716	0	0.00139285	0	0	0	0	0.0229591	1.8	0	0.9	4.2	0	0	0	0	0	7.7	5.7	4	0.1	0	0	0	9.2	2.5	4.8	0	0	0	7.5	2.6	5.1	8.3	0.307137	3.4	6.5	0
Zimbabwe	ZWE	5.1	0.1	3	4.3	0	0	0	0	0	10	0.000191295	0	0.000624005	0	0	0	0	0.0567223	1	0	0.5	2.9	0	0	0	0	0	10	8.6	3.1	0.1	0	0	0	10	1.8	3.6	0	0	0	9.3	10	9.7	8.2	0.31858	3.5	6.4	0
[truncated: 54 more columns]

## Sheet: Vulnerability
		Human Development Index	Multidimensional Poverty Index	Development & Deprivation	Gender Inequality Index	Gini Index	Inequality	Total public Aid (M US$)	Public Aid per capita (US$)	Public Aid per capita (US$)	Net ODA received (% of GNI)	Volume of remittances	Economic Dependency Index	INFORM Socio-Economic Vulnerability	Total Uprooted people (1,000 people)	Uprooted people (total population)	Total/Pop	Total Uprooted people (percentage of the total population)	Uprooted people	Estimated number of people living with HIV - Adult (>15) rate	Number of new HIV infections per 1,000 uninfected population	HIV	Incidence of Tuberculosis	Malaria incidence per 1,000 population at risk	People requiring interventions against neglected tropical diseases (% of total population)	People requiring interventions against neglected tropical diseases	Health Conditions	Child Mortality	Malnutrition in children under 5	Children Under 5	Total affected by Natural Disasters last 3 years (1,000 people)	Natural Disasters % of total pop	Recent Shocks	Food Availability Score	Food Utilization Score	Food Security	Other Vulnerable Groups	INFORM Vulnerable Groups
	MIN	0.4	0		0	25				0	0	0				3		5e-05		0	0		0	0		0		0	0				0	75	5
	MAX	0.9	2.7		0.75	65				500	15	30				6		0.1		5	3		550	400		0.9		130	45				0.1	150	35
COUNTRY	ISO3
Afghanistan	AFG	8.1	9	8.6	8.8	x	8.8	14625.4	337.2	6.7	10	0.6	5.8	8	4645.45	10	0.107105	10	10	0.2	0.2	0.2	3.3	0.3	0.401498	4.5	2.1	4.3	4.1	4.2	515.819	0.0115873	1.2	6	8.5	7.3	4.1	8.3
Albania	ALB	1.8	1.6	1.7	1.4	1.1	1.3	724.269	256.286	5.1	1.1	2.8	3	1.9	11.621	3.6	0.00411214	4.5	4.1	0.2	0.1	0.15	0.3	x	1.05916e-06	0	0.2	0.7	0.3	0.5	0	0	0	2.1	0	1.1	0.5	2.5
Algeria	DZA	2.7	2.7	2.7	5.9	0.7	3.3	558.812	12.0749	0.2	0.1	0.3	0.2	2.2	188.523	7.6	0.00407364	4.5	6.1	0.2	0.3	0.25	0.9	0	0.000167871	0	0.3	1.7	0.6	1.2	14.349	0.000305805	0	0	0	0	0.4	3.8
Angola	AGO	5.7	9.1	7.8	6.9	6.6	6.8	298.741	7.90224	0.2	0.1	0	0.1	5.6	55.763	5.8	0.00147503	3.5	4.7	3	2.3	2.65	6.2	5.6	0.239591	2.7	4.3	4.9	4.2	4.6	1419.25	0.0364445	3.6	5.2	6.1	5.7	4.6	4.7
Antigua and Barbuda	ATG	1	x	1	3.2	x	3.2	0	0	0	0.3	0.4	0.2	1.4	0.005	0	5.27337e-05	1.5	0.8	x	x	x	0	x	0.00269359	0	0	0.7	x	0.7	0	0	0	6.4	3.8	5.1	1.7	1.3
Argentina	ARG	0.7	0.6	0.7	3.5	4.4	4	681.931	14.806	0.3	0	0.1	0.1	1.4	173.843	7.5	0.00377445	4.4	6	0.8	0.5	0.65	0.6	0	0.00321544	0	0.3	0.7	0.4	0.6	650.682	0.0140422	1.4	1.7	0	0.9	0.8	3.9
Armenia	ARM	1.8	0	0.9	2.4	0.6	1.5	631.707	227.398	4.5	1.1	1.5	2.4	1.4	145.745	7.2	0.0524644	8.5	7.9	0.6	1.2	0.9	0.5	0	1.07993e-05	0	0.4	0.8	0.6	0.7	24.7145	0.0088997	0.9	2	0	1	0.8	5.4
Australia	AUS	0	x	0	0.7	2.3	1.5	-3	-0.112362	0	x	0	0	0.4	128.661	7	0.00481886	4.7	5.9	0.2	0.1	0.15	0.1	x	0.000394907	0	0.1	0.3	x	0.3	59.5983	0.00221078	0.2	1.6	0	0.8	0.4	3.6
Austria	AUT	0	x	0	0.4	1.5	1	0.03	0.00334182	0	x	0.2	0.1	0.3	317.63	8.3	0.0353821	7.7	8	x	x	x	0.1	x	6.02749e-06	0	0.1	0.2	x	0.2	1.11	0.000123414	0	0	0	0	0.1	5.3
Azerbaijan	AZE	2.2	x	2.2	4.2	x	4.2	200.396	19.153	0.4	0	0.6	0.3	2.2	665.054	9.4	0.063563	8.9	9.2	0.2	0.3	0.25	1.3	0	0	0	0.4	1.4	0.7	1.1	0	0	0	1.2	0	0.6	0.5	6.6
Bahamas	BHS	1.6	x	1.6	4.3	x	4.3	0.889424	2.14204	0	x	0.1	0.1	1.9	0.753	0	0.00181348	3.7	1.9	1.8	0.7	1.25	0.1	x	0.000588915	0	0.5	1	x	1	0	0	0	6.4	3.8	5.1	1.9	1.9
Bahrain	BHR	0	x	0	2.2	x	2.2	0	0	0	x	0	0	0.6	0.371	0	0.000247546	2.3	1.2	0.2	x	0.2	0.2	x	0	0	0.1	0.7	x	0.7	0	0	0	2.3	0	1.2	0.5	0.9
Bangladesh	BGD	4.3	7.5	6.2	6.5	2.1	4.3	13047.6	74.685	1.5	0.7	2	1.4	4.5	2595.99	10	0.0148596	6.2	8.1	0.2	0	0.1	4	0	0.330595	3.7	2	2.4	4.8	3.6	25552.3	0.144837	10	5.1	2.3	3.7	6.2	7.3
Barbados	BRB	1.8	3.4	2.6	4	2.3	3.2	3.07569	10.8948	0.2	x	0.4	0.3	2.2	0.013	0	4.60488e-05	0	0	2	1.4	1.7	0	x	0.00273408	0	0.6	0.8	0.8	0.8	1.29475	0.00458189	0.5	2.5	0	1.3	0.8	0.4
Belarus	BLR	1.5	x	1.5	1.1	0	0.6	160.7	16.9962	0.3	0	0.6	0.3	1	50.265	5.7	0.00531621	4.8	5.3	0.8	0.7	0.75	0.5	x	0	0	0.4	0.2	x	0.2	0.105	1.11553e-05	0	1.6	0	0.8	0.4	3.2
Belgium	BEL	0	x	0	0.4	0.3	0.4	0.153704	0.0131194	0	x	0.8	0.4	0.2	238.162	7.9	0.0203283	6.7	7.3	0.4	0.3	0.35	0.1	x	5.21986e-06	0	0.2	0.3	0.1	0.2	0.75	6.38596e-05	0	0	0	0	0.1	4.6
Belize	BLZ	3.6	4.6	4.1	5.7	3.7	4.7	67.9119	162.993	3.3	0.5	1.5	1.8	3.7	2.287	1.2	0.00548894	4.9	3.1	2.6	1.9	2.25	0.5	0	0.00411124	0	0.7	1	1	1	0.481	0.00113862	0.1	3.5	0	1.8	0.9	2.1
Benin	BEN	7.7	9.5	8.8	7.6	2.4	5	1952.06	138.64	2.8	3.3	0.6	2.2	6.2	35.731	5.2	0.0025377	4	4.6	1.6	0.4	1	0.9	9.1	0.465631	5.2	4.1	6	4.4	5.2	0	0	0	3.2	1.8	2.5	3.2	3.9
Bhutan	BTN	4	x	4	3.7	0.9	2.3	358.355	457.988	9.2	4.7	1.2	5	3.8	0	0	0	0	0	0.4	0.4	0.4	3	0	0.220438	2.4	1.5	1.8	1.9	1.9	0	0	0	5.2	3.1	4.2	2	1
Bolivia	BOL	3.3	5.8	4.7	5.6	4.3	5	1127.72	89.7342	1.8	0.5	1.1	1.1	3.9	33.139	5.1	0.00263692	4.1	4.6	0.8	0.9	0.85	1.9	0.1	0.0153282	0.2	0.8	1.8	0.8	1.3	3600.55	0.282481	10	6.3	6	6.2	6.3	5.5
Bosnia and Herzegovina	BIH	1.9	x	1.9	2.1	2	2.1	691.51	216.477	4.3	0.8	3.7	2.9	2.2	96.187	6.6	0.0301113	7.4	7	x	x	x	0.4	x	0	0	0.2	0.5	0.4	0.5	8.005	0.00251606	0.3	2	0	1	0.5	4.5
Botswana	BWA	3.4	6.9	5.4	6.5	7.5	7	381.912	140.424	2.8	0.3	0.1	1.1	4.7	0.894	0	0.000328713	2.4	1.2	10	10	10	4.4	0	0.256253	2.8	4.3	3	x	3	70.009	0.0253349	2.5	5.5	6.4	6	4.1	2.8
Brazil	BRA	2.3	4.5	3.5	5.2	6.6	5.9	1454.16	6.68156	0.1	0	0.1	0.1	3.3	815.097	9.7	0.00374521	4.4	7.1	1.2	1.3	1.25	0.9	0.1	0.0143334	0.2	0.6	1.1	0.8	1	1623.78	0.00742121	0.7	1.9	0	1	0.8	4.7
Brunei Darussalam	BRN	1.3	x	1.3	3.4	x	3.4	0	0	0	x	0	0	1.5	20.863	4.4	0.0457664	8.2	6.3	x	x	x	1.2	x	2.20983e-06	0	0.6	0.7	x	0.7	0	0	0	3.6	0.3	2	0.9	4.1
Bulgaria	BGR	1.1	x	1.1	2.8	3.3	3.1	28.4946	4.30522	0.1	x	0.8	0.5	1.5	115.59	6.9	0.0174644	6.5	6.7	0.2	0.2	0.2	0.3	x	1.77938e-05	0	0.2	0.5	0.4	0.5	1.009	0.000153689	0	3.9	0	2	0.7	4.3
Burkina Faso	BFA	8.8	x	8.8	7.4	3.1	5.3	4219.58	176.994	3.5	5.2	1	3.2	6.5	2103.94	10	0.0882517	9.6	9.8	1.2	0.3	0.75	0.8	8.8	0.15674	1.7	3	5.9	3.8	4.9	3.842	0.000157221	0	4.1	3.5	3.8	3.1	7.9
Burundi	BDI	9.2	9.7	9.5	6.7	3.1	4.9	1529.9	112.562	2.3	10	2.5	4.9	7.2	121.269	6.9	0.00892231	5.5	6.2	1.8	0.5	1.15	1.7	6.1	0.242166	2.7	2.9	3.8	6.3	5.1	121.303	0.0086967	0.9	6.8	8	7.4	4.5	5.4
Cabo Verde	CPV	4.6	x	4.6	4	4.4	4.2	194.264	321.383	6.4	2.5	4	4.3	4.4	0.115	0	0.000190252	2.1	1.1	1.8	1.8	1.8	0.9	0	0.238948	2.7	1.4	0.9	0.5	0.7	1.0005	0.0016396	0.2	5.5	2.5	4	1.7	1.4
Cambodia	KHM	5.9	6.8	6.4	6.7	x	6.7	3197.94	186.775	3.7	2.7	2	2.8	5.6	75.028	6.3	0.004382	4.6	5.5	1	0.5	0.75	6.1	0	0.278338	3.1	2.5	1.8	3.6	2.7	3.525	0.000203833	0	3.7	0	1.9	1.8	3.9
Cameroon	CMR	6.2	8.8	7.7	7.4	4.3	5.9	2832.59	96.3647	1.9	1.8	0.5	1.4	5.7	1491.35	10	0.0507357	8.4	9.2	5.2	1.5	3.35	2.7	6.5	0.417618	4.6	4.3	5.2	2.4	3.8	273.819	0.00908166	0.9	3.2	0.2	1.7	2.8	7.1
Canada	CAN	0	x	0	0.7	1.2	1	0.211066	0.00539713	0	x	0	0	0.3	569.717	9.2	0.0145681	6.2	7.7	x	x	x	0.1	x	7.73569e-08	0	0.1	0.4	x	0.4	9.6225	0.000244031	0	0.7	0	0.4	0.2	5
Central African Republic	CAF	9.7	9.9	9.8	9	4.5	6.8	2651.46	448.214	9	10	0	6.3	8.2	542.595	9.1	0.0917223	9.7	9.4	6.8	8.8	7.8	9.8	7.6	1	10	8.8	7.1	4.1	5.6	2.8665	0.000470115	0	6.1	6.2	6.2	6	8.2
Chad	TCD	9.7	10	9.9	8.9	3.1	6	3617.85	191.958	3.8	2.6	0	2.1	7	1986.86	10	0.105419	10	10	2	0.9	1.45	2.5	5.2	0.462925	5.1	3.6	7.8	4	5.9	972.837	0.0500792	5	6.7	10	8.4	6.1	8.8
Chile	CHL	0.4	x	0.4	1.4	4.5	3	43.5084	2.21317	0	x	0	0	1	541.208	9.1	0.02753	7.2	8.2	1.2	1.5	1.35	0.3	x	3.56604e-07	0	0.6	0.6	0.1	0.4	53.7057	0.00272752	0.3	3.1	0	1.6	0.7	5.6
China	CHN	2.1	4.5	3.4	1.8	2.7	2.3	-493.742	-0.346442	0	0	0.1	0	2.3	0.83	0	5.82383e-07	0	0	x	x	x	0.9	0	1.27835e-05	0	0.3	0.5	0.5	0.5	1140.3	0.000800556	0.1	1.5	0	0.8	0.4	0.2
Colombia	COL	2.2	4.8	3.6	5.2	7.2	6.2	4374.3	83.5734	1.7	0.4	0.9	1	3.6	10075.4	10	0.192497	10	10	1	1	1	0.8	0.3	0.0635089	0.7	0.7	0.9	0.8	0.9	737.692	0.0140217	1.4	2.5	0	1.3	1.1	7.8
Comoros	COM	5.9	8.4	7.4	6.7	5.1	5.9	321.415	370.463	7.4	7.1	7.1	7.2	7	0.029	0	3.34254e-05	0	0	0.2	x	0.2	0.6	0.6	0.325903	3.6	1.3	3.1	2	2.6	32.0775	0.0363248	3.6	5.6	4	4.8	3.2	1.7
Congo	COG	5	7.6	6.5	7.5	6	6.8	1189.96	190.56	3.8	3.3	0.1	2.4	5.6	83.143	6.4	0.0133145	6	6.2	8.2	10	9.1	6.7	5.4	0.252671	2.8	6	3.1	2.7	2.9	101.748	0.0159386	1.6	6.9	7.3	7.1	4.8	5.5
Congo DR	COD	7.6	9.3	8.6	8.1	4.9	6.5	11469.4	108.586	2.2	3.5	1.6	2.4	6.5	6733.92	10	0.0637531	8.9	9.5	1.2	0.5	0.85	5.7	7.8	0.557205	6.2	5.1	5.6	5.6	5.6	1290.98	0.0118357	1.2	6.8	10	8.4	5.6	8.1
Costa Rica	CRI	1.3	1.1	1.2	2.9	5.2	4.1	893.394	170.277	3.4	0.7	0.3	1.5	2	280.25	8.2	0.0534144	8.5	8.4	1	0.8	0.9	0.2	0	0.00601208	0.1	0.3	0.8	0.6	0.7	554.644	0.105042	10	3.9	0	2	5.3	7.1
Côte d'Ivoire	CIV	6.4	8.8	7.8	7.9	2.6	5.3	4486.05	151.539	3	1.9	0.4	1.8	5.7	1000.26	10	0.0337887	7.6	8.8	3.6	1.5	2.55	2.2	6.3	0.712399	7.9	4.7	5.2	3	4.1	0.1205	3.97111e-06	0	2.4	1.5	2	2.9	6.8
Croatia	HRV	0.2	x	0.2	1	1.3	1.2	2.17049	0.544441	0	x	2.4	1.2	0.7	30.726	5	0.00770727	5.3	5.2	0.2	0.1	0.15	0.1	x	1.9957e-06	0	0.1	0.4	x	0.4	1.56925	0.000395836	0	2.4	0	1.2	0.4	3.2
Cuba	CUB	2.8	1.6	2.2	3.9	x	3.9	348.618	31.1974	0.6	x	x	0.6	2.2	0.176	0	1.575e-05	0	0	1.2	1.2	1.2	0.1	x	1.10769e-05	0	0.4	0.6	0.5	0.6	2302.63	0.206465	10	2.5	0	1.3	5.2	3
Cyprus	CYP	0	x	0	3.4	1.6	2.5	1.61504	1.27322	0	x	0.6	0.3	0.7	318.364	8.3	0.250983	10	9.2	0.2	0.2	0.2	0.1	x	1.58713e-06	0	0.1	0.3	x	0.3	0.8335	0.000652953	0.1	4	0	2	0.7	6.7
Czech Republic	CZE	0	x	0	1.2	0.2	0.7	60.4663	5.75665	0.1	x	0.4	0.3	0.3	393.264	8.6	0.0374404	7.8	8.2	0.2	0.1	0.15	0.1	x	1.23865e-06	0	0.1	0.2	x	0.2	125	0.0118935	1.2	1.9	0	1	0.6	5.6
Denmark	DNK	0	x	0	0	1.1	0.6	14.5521	2.44998	0	x	0.1	0.1	0.2	109.398	6.8	0.0184181	6.5	6.7	0.2	0.1	0.15	0.1	x	0	0	0.1	0.3	x	0.3	0	0	0	1.2	0	0.6	0.3	4.2
Djibouti	DJI	7.7	x	7.7	6.4	4.1	5.3	448.166	388.922	7.8	1.1	0.5	3.1	6	32.641	5	0.0283261	7.3	6.2	1.4	x	1.4	4	1.1	0.0972859	1.1	1.9	3.9	3.9	3.9	0	0	0	4.5	2.6	3.6	2.5	4.6
Dominica	DMA	2.8	x	2.8	x	x	x	114.684	1583.77	10	6.3	1.9	6.1	3.9	0.005	0	6.81496e-05	1.6	0.8	x	x	x	0.3	x	0.00573658	0.1	0.2	2.7	x	2.7	0	0	0	5.2	2.8	4	1.9	1.4
Dominican Republic	DOM	2.5	3.5	3	5.6	3.4	4.5	1064.84	93.1297	1.9	0.2	3	1.7	3.1	126.352	7	0.0110505	5.8	6.4	2	2	2	0.8	0	0.236283	2.6	1.4	2.4	0.7	1.6	157.601	0.0136662	1.4	2.1	0	1.1	1.4	4.3
Ecuador	ECU	2.5	3.3	2.9	4.8	4.9	4.9	1237.63	67.3455	1.3	0.2	1.7	1.1	3	517.939	9	0.0281835	7.3	8.2	0.8	0.6	0.7	1.1	0	0.00158973	0	0.5	1	1.1	1.1	464.808	0.025039	2.5	5.3	3	4.2	2.2	6
Egypt	EGY	2.9	4.8	3.9	5.3	0.9	3.1	7025.62	61.3675	1.2	0.8	1.6	1.2	3	876.967	9.8	0.00766015	5.3	7.6	0.2	0.3	0.25	0.2	0	0.0264241	0.3	0.2	1.3	0.8	1.1	0	0	0	2.3	1.2	1.8	0.8	5.1
El Salvador	SLV	4.4	5.6	5	4.8	3.7	4.3	1354.61	211.781	4.2	1.6	8	4.6	4.7	150.186	7.3	0.0234802	6.9	7.1	1	0.8	0.9	1.5	0	0.231825	2.6	1.3	0.8	1.1	1	4.65	0.000723597	0.1	3.7	0.6	2.2	1.2	4.8
Equatorial Guinea	GNQ	4.5	x	4.5	x	3.4	3.4	27.4485	15.6402	0.3	0.1	0	0.1	3.1	0.005	0	2.84901e-06	0	0	10	10	10	5	5.7	0.610034	6.8	6.9	5.4	1.2	3.3	0.004	2.2277e-06	0	6	5	5.5	4.4	2.5
Eritrea	ERI	7.9	x	7.9	x	x	x	224.09	58.6985	1.2	x	x	1.2	5.7	0.168	0	4.40061e-05	0	0	0.8	0.3	0.55	1.2	1.6	0.215401	2.4	1.4	2.7	x	2.7	0	0	0	6.8	5.7	6.3	3	1.6
Estonia	EST	0	x	0	0.8	1.8	1.3	2.59834	1.96987	0	x	0.4	0.2	0.4	106.383	6.8	0.0806518	9.4	8.1	1.4	0.6	1	0.1	x	0	0	0.4	0.2	0.1	0.2	0	0	0	2.5	0	1.3	0.5	5.5
Eswatini	SWZ	4.1	7.1	5.8	6.5	7.4	7	229.365	187.685	3.8	1.5	0.6	2	5.2	4.471	2.2	0.00365853	4.4	3.3	10	10	10	6.4	0	0.207279	2.3	4.7	3.5	1.1	2.3	0	0	0	5.3	2.5	3.9	2.9	3.1
Ethiopia	ETH	8.1	9.5	8.9	6.6	1.5	4.1	15810.7	121.884	2.4	2.6	0.1	1.7	5.9	3462.23	10	0.0266901	7.2	8.6	1.6	0.4	1	2.7	2.7	0.498399	5.5	3	3.6	4.7	4.2	642.888	0.00483597	0.5	5.1	5.7	5.4	3.5	6.7
Fiji	FJI	3.4	2.8	3.1	4.7	1.4	3.1	577.439	612.296	10	5.1	3.1	6.1	3.9	0.025	0	2.65091e-05	0	0	0.6	1.8	1.2	1.2	x	0.559555	6.2	2.9	2.2	1	1.6	57.5	0.0605268	6.1	3.7	0.9	2.3	3.4	1.9
Finland	FIN	0	x	0	0.3	0.7	0.5	-4.1365	-0.745332	0	x	0.1	0.1	0.2	98.894	6.7	0.0178191	6.5	6.6	x	x	x	0.1	x	0	0	0.1	0.2	x	0.2	0	0	0	2.7	0	1.4	0.4	4.2
France	FRA	0	x	0	0.5	1.6	1.1	-1.19793	-0.0184633	0	x	0.4	0.2	0.3	812.959	9.7	0.0125298	6	7.9	0.6	0.7	0.65	0.2	x	2.23915e-06	0	0.3	0.3	x	0.3	135.65	0.00208682	0.2	0.7	0	0.4	0.3	5.2
Gabon	GAB	3.3	6.8	5.3	6.7	3.3	5	201.521	81.1093	1.6	0.5	0	0.7	4.1	0.27	0	0.000108671	1.8	0.9	5.8	4.3	5.05	9.2	5.7	0.40158	4.5	6.1	2.6	1.2	1.9	7.45	0.00294131	0.3	4.8	5	4.9	3.6	2.4
Gambia	GMB	7.5	8.5	8	7.7	3.4	5.6	654.368	230.265	4.6	8.4	7	6.7	7.1	4.418	2.2	0.00155465	3.6	2.9	2.8	3.2	3	2.6	2.2	0.176733	2	2.5	3.4	2.6	3	0	0	0	6	5.2	5.6	3	3
Georgia	GEO	1.1	0.4	0.8	3.4	2.4	2.9	791.251	212.849	4.3	1.1	3.9	3.1	1.9	331.701	8.4	0.0892287	9.7	9.1	0.6	0.9	0.75	1	x	8.31482e-06	0	0.6	0.7	0.5	0.6	116.37	0.0313707	3.1	3.2	0	1.6	1.5	6.7
Germany	DEU	0	x	0	0.8	1.9	1.4	3.0796	0.0369911	0	x	0.2	0.1	0.4	3126.99	10	0.0375603	7.8	8.9	0.2	0.2	0.2	0.1	x	2.38911e-06	0	0.1	0.3	0.1	0.2	1.7035	2.0475e-05	0	0.8	0	0.4	0.2	6.2
Ghana	GHA	5.4	7.6	6.6	6.9	4.6	5.8	2689.93	77.3467	1.5	1	1	1.2	5.1	20.492	4.4	0.000589231	2.8	3.6	3.4	2.7	3.05	2.3	4.8	0.290678	3.2	3.3	2.9	2.7	2.8	10.2785	0.000290027	0	2	0.4	1.2	1.9	2.8
Greece	GRC	0	x	0	1.4	2.1	1.8	11.6751	1.13321	0	x	0.1	0.1	0.5	150.548	7.3	0.0146125	6.2	6.8	0.4	0.6	0.5	0.1	x	5.02839e-06	0	0.2	0.3	x	0.3	6.58025	0.000641144	0.1	2.1	0	1.1	0.4	4.3
Grenada	GRD	2.2	x	2.2	3	4.7	3.9	-56.1128	-442.227	0	0	1.7	0.6	2.2	0	0	0	0	0	x	x	x	0.1	x	0.00503237	0.1	0.1	1.4	x	1.4	53.504	0.419465	10	6.4	3.8	5.1	5.9	3.5
Guatemala	GTM	4.8	7.9	6.6	6.4	5.1	5.8	1146.64	62.4584	1.2	0.3	6.4	2.6	5.4	753.054	9.6	0.0410195	8	8.8	0.4	0.3	0.35	0.6	0	0.0403432	0.4	0.3	1.6	3.2	2.4	1486.37	0.0797555	8	3.3	2.5	2.9	4.1	7.1
Guinea	GIN	8	9.5	8.9	8.1	1.2	4.7	1104.84	76.0448	1.5	1.7	0.7	1.3	6	2.355	1.2	0.000162092	2	1.6	2.8	2.1	2.45	3.2	7.7	0.592026	6.6	5	7.3	3.3	5.3	94.268	0.00633817	0.6	2.5	1.8	2.2	3.5	2.6
Guinea-Bissau	GNB	7.7	9.4	8.7	8.4	2.1	5.3	358.133	162.999	3.3	5.4	3.3	4	6.7	0.054	0	2.45773e-05	0	0	4.8	2.8	3.8	6.6	2.6	0.427325	4.7	4.4	5.3	4.2	4.8	0	0	0	7.2	9.1	8.2	5	2.9
Guyana	GUY	2.5	3	2.8	5.7	x	5.7	359.291	438.377	8.8	1.5	1.1	3.8	3.8	23.479	4.6	0.0286471	7.3	6	3	3.5	3.25	1.2	1.1	0.25422	2.8	2.1	2	2.1	2.1	0	0	0	1.1	0	0.6	1.2	4
Haiti	HTI	6.9	8.5	7.8	8.2	4	6.1	2982.54	251.33	5	2.9	6.3	4.7	6.6	1037.47	10	0.0874248	9.6	9.8	3.4	2.7	3.05	2.7	0.1	0.382772	4.3	2.5	4.2	2.4	3.3	148.801	0.0123902	1.2	8.7	10	9.4	5.3	8.4
Honduras	HND	5.1	6.3	5.7	5.8	5.4	5.6	1742.31	161.934	3.2	1.8	8.6	4.5	5.4	406.104	8.7	0.0377441	7.8	8.3	0.4	0.3	0.35	0.6	0	0.20851	2.3	0.8	1.2	1.6	1.4	79.0275	0.00723432	0.7	4.7	5.1	4.9	2.1	6.1
Hungary	HUN	0.6	x	0.6	2.8	1.3	2.1	49.8718	4.98968	0.1	x	0.8	0.5	1	72.499	6.2	0.00725353	5.2	5.7	x	x	x	0.1	x	1.87077e-06	0	0.1	0.3	x	0.3	0	0	0	2.4	0	1.2	0.4	3.5
Iceland	ISL	0	x	0	0.3	0.4	0.4	0.01	0.0264768	0	x	0.2	0.1	0.1	8.991	3.2	0.0238053	7	5.1	0.2	0.3	0.25	0.1	x	0	0	0.1	0.2	x	0.2	0.91625	0.00241112	0.2	0.8	0	0.4	0.2	3
India	IND	4.3	6.8	5.7	5.4	0.1	2.8	5167.22	3.58407	0.1	0.1	1.2	0.5	3.7	798.09	9.7	0.000553568	2.8	6.3	0.4	x	0.4	3.5	0	0.43555	4.8	2.2	2.1	7	4.6	14798.8	0.0101737	1	5.2	2.9	4.1	3.1	4.9
Indonesia	IDN	3.4	4.2	3.8	5.6	2.5	4.1	1968.64	7.03592	0.1	0	0.4	0.2	3	71.811	6.2	0.000256653	2.3	4.3	0.6	0.5	0.55	7	0.1	0.243087	2.7	2.6	1.6	3.5	2.6	5259.35	0.0186499	1.9	3.6	0.7	2.2	2.3	3.4
Iran	IRN	2	x	2	6.4	2.7	4.6	664.256	7.39626	0.1	0	0	0	2.2	3489.27	10	0.0388518	7.9	9	0.2	0.2	0.2	0.2	0.1	6.18126e-05	0	0.1	0.9	1	1	230.97	0.00255467	0.3	3.9	0.5	2.2	0.9	6.5
Iraq	IRQ	4.1	5.6	4.9	7.4	1.2	4.3	4640.61	99.7473	2	0.4	0.1	0.8	3.7	1370	10	0.0294473	7.3	8.7	0.2	0.1	0.15	0.4	0	0.0476982	0.5	0.3	1.7	0.9	1.3	41.7595	0.000878231	0.1	4.4	3.7	4.1	1.6	6.3
Ireland	IRL	0	x	0	0.7	1.2	1	6.86553	1.34897	0	x	0	0	0.3	156.489	7.3	0.0307476	7.4	7.4	0.4	x	0.4	0.1	x	0	0	0.2	0.3	0.1	0.2	0	0	0	0	0	0	0.1	4.7
Israel	ISR	0	x	0	1.1	3.2	2.2	2.91098	0.312616	0	x	0.1	0.1	0.6	128.619	7	0.0138127	6.1	6.6	x	x	x	0.1	x	0	0	0.1	0.3	x	0.3	0.023	2.43418e-06	0	0	0	0	0.1	4.1
Italy	ITA	0	x	0	0.6	2.2	1.4	-0.302149	-0.00514754	0	x	0.2	0.1	0.4	523.132	9.1	0.0089123	5.5	7.3	0.4	0.3	0.35	0.1	x	3.78796e-06	0	0.2	0.2	x	0.2	12.704	0.000217092	0	0.1	0	0.1	0.1	4.6
Jamaica	JAM	3.6	3.8	3.7	4.8	3.7	4.3	192.076	67.9977	1.4	0.4	6	2.6	3.6	0	0	0	0	0	2.6	2.5	2.55	0.1	x	0.00289573	0	0.9	1.5	0.6	1.1	80.03	0.0283473	2.8	4.5	0.8	2.7	1.9	1
Japan	JPN	0	x	0	0.8	1.8	1.3	1.20385	0.00981685	0	x	0	0	0.3	60.866	5.9	0.000496333	2.7	4.3	x	x	x	0.2	x	5.67746e-08	0	0.1	0.2	x	0.2	112.216	0.000920106	0.1	5.3	0	2.7	0.8	2.7
Jordan	JOR	2.9	0.7	1.9	5.8	x	5.8	6303.74	553.692	10	2.7	2.9	5.2	3.7	3048	10	0.267723	10	10	0.2	0	0.1	0.1	x	7.85037e-06	0	0.1	1	0.6	0.8	0.5	4.36982e-05	0	5.6	4.3	5	1.7	7.9
Kazakhstan	KAZ	1.3	0.8	1.1	2.4	1.1	1.8	167.689	8.45712	0.2	0	0	0.1	1	74.017	6.2	0.00373292	4.4	5.3	0.6	x	0.6	1.3	x	0	0	0.6	0.7	0.4	0.6	60.1085	0.00299706	0.3	0.8	0	0.4	0.5	3.3
Kenya	KEN	5.4	8.3	7.1	7	3.4	5.2	6629.46	117.956	2.4	1.6	1.3	1.8	5.3	933.659	9.9	0.0166123	6.4	8.2	7.4	2.3	4.85	4.1	1.5	0.177459	2	3.1	3.1	2.2	2.7	2527.13	0.0440851	4.4	7.5	9.8	8.7	5.4	7
Kiribati	KIR	5.1	7.1	6.2	x	0.7	0.7	196.705	1448.88	10	10	1.3	7.1	5.1	0	0	0	0	0	x	x	x	9.7	x	0.964528	10	9.9	4.2	1.5	2.9	0	0	0	1.3	0	0.7	5.3	3.1
Korea DPR	PRK	6.7	x	6.7	x	x	x	35.2999	1.34504	0	x	x	0	4.5	0	0	0	0	0	x	x	x	9.3	0	0.202632	2.3	3.9	1.4	2.1	1.8	2.1	7.97875e-05	0	9.2	10	9.6	5.3	3.1
Korea Republic of	KOR	0	x	0	0.5	2	1.3	0.898363	0.0173624	0	x	0.1	0.1	0.4	40.332	5.4	0.000779483	3	4.2	x	x	x	0.7	0	5.79329e-08	0	0.2	0.2	0.1	0.2	32.4575	0.00062792	0.1	1.6	0	0.8	0.3	2.5
Kuwait	KWT	1	x	1	2.5	x	2.5	-34.6369	-7.96365	0	x	0	0	1.1	93.289	6.6	0.0214488	6.8	6.7	0.2	x	0.2	0.2	x	3.94422e-06	0	0.1	0.7	0.6	0.7	0	0	0	1.2	0	0.6	0.4	4.2
Kyrgyzstan	KGZ	3.6	0.6	2.2	4.5	0.3	2.4	1235.31	180.611	3.6	4.1	6.3	4.7	2.9	26.343	4.7	0.00385154	4.4	4.6	0.6	0.7	0.65	2	x	0.322159	3.6	2.1	1.3	0.6	1	63.163	0.00909778	0.9	4.5	0.4	2.5	1.7	3.3
Lao PDR	LAO	5.7	7.5	6.7	6.3	3.4	4.9	1101.65	142.393	2.8	2.6	0.6	2	5.1	0	0	0	0	0	0.8	0.8	0.8	2.4	0	0.265377	2.9	1.5	3	5.4	4.2	204.519	0.0260922	2.6	4.7	0.1	2.4	2.7	1.4
Latvia	LVA	0.2	x	0.2	1.6	2.2	1.9	2.27	1.25398	0	x	1	0.5	0.7	223.374	7.8	0.123395	10	8.9	1.4	1.3	1.35	0.3	x	3.8247e-06	0	0.6	0.2	0.1	0.2	0.05	2.79205e-05	0	1.9	0	1	0.5	6.3
Lebanon	LBN	3	x	3	4.8	1.7	3.3	6707.75	1285.24	10	4.7	10	8.2	4.4	2308.38	10	0.4423	10	10	0.2	x	0.2	0.2	x	2.50283e-05	0	0.1	1.4	1.1	1.3	1743.55	0.342033	10	3.5	1.5	2.5	5.4	8.6
Lesotho	LSO	7	7.1	7.1	7.1	5	6.1	357.548	151.755	3	3.6	7.3	4.6	6.2	0.616	0	0.000261451	2.3	1.2	10	10	10	10	x	0.166252	1.8	7.3	4.5	2.8	3.7	175.004	0.0734885	7.3	5.2	10	7.6	6.7	4.5
Liberia	LBR	7.8	8.9	8.4	8.6	2.6	5.6	1085.08	195.97	3.9	8.6	6.1	6.2	7.2	1.854	0.9	0.000334841	2.4	1.7	2	1.2	1.6	5.6	4.7	0.69431	7.7	4.9	5.6	2.4	4	25.5	0.00450751	0.5	7.3	10	8.7	5.3	3.7
Libya	LBY	3.6	3.2	3.4	3.4	x	3.4	1007.85	144.719	2.9	0.4	0	1.1	2.8	384.223	8.6	0.0551712	8.6	8.6	0.4	x	0.4	1.1	x	6.54725e-05	0	0.5	2.4	1	1.7	401.668	0.0570682	5.7	2.1	2.1	2.1	2.8	6.5
Liechtenstein	LIE	0	x	0	x	x	x	0	0	0	x	x	0	0	0.875	0	0.0219728	6.8	3.4	x	x	x	x	x	x	x	x	x	x	x	0	0	0	0.8	0	0.4	0.2	1.9
Lithuania	LTU	0.1	x	0.1	0.9	2.9	1.9	6.49611	2.4124	0	x	0.4	0.2	0.6	56.095	5.8	0.0208315	6.7	6.3	0.4	0.4	0.4	0.5	x	3.27404e-05	0	0.3	0.3	0.2	0.3	0	0	0	1.5	0	0.8	0.4	3.9
Luxembourg	LUX	0	x	0	0.6	2.3	1.5	-0.77106	-1.16546	0	x	0.9	0.5	0.5	14.435	3.9	0.0218185	6.8	5.4	0.4	0.4	0.4	0.1	x	4.58178e-06	0	0.2	0.2	x	0.2	0	0	0	2.3	0	1.2	0.4	3.3
Madagascar	MDG	8.3	9.6	9.1	7.8	4.4	6.1	2836.62	91.3372	1.8	4.5	0.8	2.4	6.7	1.458	0.5	4.69465e-05	0	0.3	0.8	1.7	1.25	4.2	5	0.701649	7.8	4.6	5	5	5	299.015	0.0094038	0.9	8	10	9	5.7	3.5
Malawi	MWI	7.7	8.8	8.3	7.7	3.4	5.6	3338.94	155.473	3.1	7.4	0.5	3.7	6.5	57.545	5.9	0.00267951	4.1	5	10	4.3	7.15	2.2	5.7	0.52287	5.8	5.2	2.9	2.8	2.9	3873.34	0.17579	10	4	5	4.5	6.8	6
Malaysia	MYS	1.6	x	1.6	2.3	3.9	3.1	38.3712	1.10669	0	0	0.1	0	1.6	368.071	8.6	0.0106158	5.7	7.2	0.6	0.5	0.55	2.2	0	0.00325517	0	0.7	0.6	3.4	2	38.3528	0.00109492	0.1	3.3	0	1.7	1.2	4.9
Maldives	MDV	2.7	1.6	2.2	4.1	1.1	2.6	327.55	632.474	10	1.5	0	3.8	2.7	0	0	0	0	0	0.2	0	0.1	0.7	x	0.00655828	0.1	0.3	0.4	3.3	1.9	0.11375	0.000220778	0	5.2	3.1	4.2	1.8	0.9
Mali	MLI	9.6	9.5	9.6	8.2	2.7	5.5	3549.82	147.812	3	3.7	1.4	2.7	6.9	499.453	9	0.0207969	6.7	7.9	1.8	1.4	1.6	0.9	8.7	0.474819	5.3	4.1	7	3.3	5.2	190.077	0.00767719	0.8	3.1	1.5	2.3	3.3	6.1
Malta	MLT	0	x	0	1.5	2.4	2	0.8	1.49048	0	x	0	0	0.5	9.626	3.3	0.0179342	6.5	4.9	0.4	0.6	0.5	0.3	x	0	0	0.3	0.4	0.2	0.3	0	0	0	2.8	0	1.4	0.5	3
Marshall Islands	MHL	3.3	x	3.3	x	2.6	2.6	275.061	6485	10	10	4.4	8.1	4.3	0	0	0	0	0	x	x	x	10	x	0.466568	5.2	7.6	2.2	2.6	2.4	16.728	0.390668	10	10	0	5	7.3	4.6
Mauritania	MRT	6.7	9.3	8.3	8	1.8	4.9	928.889	186.004	3.7	2.3	0.5	2.2	5.9	162.277	7.4	0.0324949	7.5	7.5	0.6	0.6	0.6	1.3	1	0.194659	2.2	1.3	2.9	5	4	1.8	0.000351004	0	2.4	1.4	1.9	1.9	5.3
Mauritius	MUS	1.9	x	1.9	4.7	2.9	3.8	180.226	138.425	2.8	0.4	0.7	1.3	2.2	0.09	0	6.91256e-05	1.7	0.9	2.8	x	2.8	0.2	x	0.00484331	0.1	1	1.2	x	1.2	50.625	0.0388464	3.9	2.7	0.3	1.5	2	1.5
Mexico	MEX	2.2	4.5	3.4	4.8	4.6	4.7	1263.02	9.76149	0.2	0	1.2	0.5	3	966.503	10	0.00746978	5.2	7.6	0.8	0.9	0.85	0.5	0	0.002176	0	0.3	1	0.9	1	262.469	0.00201432	0.2	1.7	0	0.9	0.6	5
Micronesia	FSM	5.7	x	5.7	x	3.8	3.8	303.673	2611.12	10	10	1.8	7.3	5.6	0	0	0	0	0	x	x	x	4.3	x	0.319994	3.6	4	1.8	x	1.8	28.25	0.240653	10	10	0	5	6.5	4
Moldova Republic of	MDA	2.3	2	2.2	1.9	0.2	1.1	2532.61	760.575	10	4	3.5	5.8	2.8	140.027	7.2	0.0420519	8	7.6	1.8	2.3	2.05	1.4	x	0	0	1.2	1.1	0.5	0.8	0.0025	7.68057e-07	0	3.9	0	2	1	5.2
Mongolia	MNG	3.1	5.4	4.3	3.8	1.6	2.7	573.157	164.058	3.3	1.2	0.7	1.7	3.3	0.055	0	1.57429e-05	0	0	0.2	0.1	0.15	8.9	x	0	0	3	1	0.4	0.7	241.109	0.0681493	6.8	2.4	0	1.2	3.4	1.9
Montenegro	MNE	0.8	2.6	1.7	1.6	2.3	2	202.98	324.197	6.5	1.1	3.5	3.7	2.3	19.257	4.3	0.030757	7.4	5.9	0.2	0.2	0.2	0.3	x	0	0	0.2	0.2	0.8	0.5	0	0	0	0.7	0	0.4	0.3	3.6
Morocco	MAR	3.8	5.3	4.6	5.8	3.6	4.7	2344.46	61.3549	1.2	0.7	2.7	1.5	3.9	18.871	4.3	0.000493857	2.7	3.5	0.2	0.1	0.15	1.7	0	6.3557e-05	0	0.5	1.3	0.7	1	211.502	0.00548342	0.5	1.3	0.6	1	0.8	2.3
Mozambique	MOZ	8.1	9.5	8.9	6.4	6.3	6.4	6481.71	185.944	3.7	9.8	0.4	4.6	7.2	605.947	9.3	0.0173831	6.5	7.9	10	10	10	6.6	6.9	0.700473	7.8	7.8	4.7	3.4	4.1	2097.83	0.058542	5.9	6.7	6.6	6.7	6.3	7.2
Myanmar	MMR	5.8	8.3	7.2	6.4	1.4	3.9	3498.73	63.6542	1.3	1.1	0.5	1	4.8	4140.14	10	0.0753237	9.3	9.7	1.8	1.2	1.5	10	0.4	0.363456	4	4	3	4.3	3.7	2394.06	0.0432635	4.3	3.9	0.1	2	3.5	7.8
Namibia	NAM	4.7	8.4	6.9	6	8.5	7.3	631.225	238.576	4.8	1.8	0.4	2.3	5.9	21.429	4.4	0.00809924	5.3	4.9	10	10	10	8.5	0.2	0.148977	1.7	5.1	3.1	2.9	3	828.048	0.307792	10	5.6	5.7	5.7	7	6.1
Nauru	NRU	3.9	x	3.9	x	1.9	1.9	73.4553	5870.79	10	9.5	0.2	6.6	4.1	0.095	0	0.00737349	5.2	2.6	x	x	x	3.2	x	1	10	6.6	0.7	0.8	0.8	0	0	0	10	0	5	3.6	3.1
Nepal	NPL	5.6	6.9	6.3	6.5	1.3	3.9	2480.15	79.3893	1.6	1.9	10	4.5	5.3	20.894	4.4	0.000668815	2.9	3.7	0.2	0.1	0.15	4.2	0	0.478568	5.3	2.4	2	4.1	3.1	1387.57	0.043942	4.4	2.8	0.2	1.5	2.9	3.3
Netherlands	NLD	0	x	0	0.2	0.2	0.2	9.06357	0.512903	0	x	0.1	0.1	0.1	314.667	8.3	0.0178068	6.5	7.4	0.4	0	0.2	0.1	x	x	x	0.2	0.3	x	0.3	0	0	0	2.1	0	1.1	0.4	4.8
New Zealand	NZL	0	x	0	1.1	x	1.1	0	0	0	x	0.1	0.1	0.3	5.651	2.5	0.00107231	3.2	2.9	0.2	0.1	0.15	0.1	x	0	0	0.1	0.4	x	0.4	4.65075	0.000875733	0.1	1.7	0	0.9	0.4	1.7
Nicaragua	NIC	3.9	x	3.9	5.4	5.3	5.4	1800.89	252.136	5	5.2	8.9	6.4	4.9	0.005	0	7.00032e-07	0	0	0.6	0.4	0.5	0.8	0	0.268648	3	1.1	1	1	1	0	0	0	4.5	4.9	4.7	1.9	1
Niger	NER	9.6	10	9.8	7.9	2	5	4768.47	168.861	3.4	9.7	1.2	4.8	7.4	880.07	9.8	0.0311651	7.5	8.7	0.4	0.3	0.35	1.3	7.6	0.227706	2.5	2.9	8.8	7.7	8.3	805.942	0.0274916	2.7	3.9	2.8	3.4	4.9	7.2
Nigeria	NGA	6.8	8.3	7.6	9	2.5	5.8	10332.1	45.0884	0.9	0.6	3.8	1.8	5.7	3524.14	10	0.015379	6.3	8.2	2.6	x	2.6	4	7.5	0.413192	4.6	4.7	8.1	5.4	6.8	919.894	0.00392156	0.4	4.9	4.3	4.6	4.5	6.7
North Macedonia	MKD	1.7	0.6	1.2	1.5	2.1	1.8	659.407	316.611	6.3	1.1	0.9	2.8	1.8	21.191	4.4	0.0101747	5.7	5.1	0.2	0.2	0.2	0.2	x	0	0	0.1	0.3	0.2	0.3	0	0	0	3.1	0	1.6	0.5	3.1
Norway	NOR	0	x	0	0.1	0.5	0.3	-7.64566	-1.38647	0	x	0	0	0.1	131.52	7.1	0.0238499	7	7.1	0.2	x	0.2	0.1	x	2.19204e-06	0	0.1	0.2	x	0.2	0	0	0	2.1	0	1.1	0.4	4.6
Oman	OMN	0.8	x	0.8	3	x	3	6.78295	1.43903	0	x	0	0	1.2	0.714	0	0.000151478	2	1	0.2	0.2	0.2	0.2	0	0.000483595	0	0.1	0.8	2.5	1.7	0.6955	0.000145481	0	3.2	0.2	1.7	0.9	1
Pakistan	PAK	7.1	8.5	7.9	7.1	1.2	4.2	7164	29.2158	0.6	0.3	3.1	1.3	5.3	2579.57	10	0.0105198	5.7	7.9	0.4	x	0.4	5	0.4	0.115373	1.3	1.8	4.5	5.1	4.8	327.038	0.00130842	0.1	5.5	5.2	5.4	3.3	6.1
Palau	PLW	2.3	x	2.3	x	x	x	86.7395	4805.25	10	10	0.2	6.7	3.8	0.005	0	0.000276993	2.3	1.2	x	x	x	1.8	x	0.000221508	0	0.9	1.7	x	1.7	0	0	0	10	0	5	2.1	1.7
Palestine	PSE	4.5	1.1	3	x	2.9	2.9	11731.9	2135.02	10	6.3	1.8	6	3.7	4506.01	10	0.820026	10	10	x	x	x	0	x	x	x	0	2	0.5	1.3	0	0	0	4	2.3	3.2	1.2	7.8
Panama	PAN	1.2	x	1.2	5	6	5.5	621.617	137.284	2.7	0.1	0.2	1	2.2	137.524	7.1	0.0303722	7.4	7.3	2	2	2	1.1	0.1	0.0130678	0.1	0.8	1	0.6	0.8	16.562	0.0036109	0.4	2.4	0.2	1.3	0.8	4.8
Papua New Guinea	PNG	6.5	9	8	7.8	x	7.8	1390.4	132.22	2.6	1.5	0	1.4	6.3	97.211	6.6	0.00924429	5.5	6.1	2	3.3	2.65	7.9	3.7	0.722711	8	5.6	3.1	x	3.1	10.494	0.000980643	0.1	6.9	7.6	7.3	4.6	5.4
Paraguay	PRY	2.9	4.7	3.9	5.5	4.9	5.2	330.616	47.5894	1	0.2	0.7	0.6	3.4	7.654	2.9	0.00110173	3.3	3.1	1	x	1	1.1	0	0.304165	3.4	1.4	1.3	0.3	0.8	11.6687	0.00165953	0.2	2.8	0	1.4	1	2.1
Peru	PER	2.1	5.2	3.8	4.5	3.9	4.2	1796.91	51.809	1	0.2	0.6	0.6	3.1	1772.45	10	0.0511037	8.4	9.2	0.8	1	0.9	3.1	0.1	0.0122305	0.1	1.1	1.2	0.6	0.9	245.569	0.00701307	0.7	3.9	0.7	2.3	1.3	6.8
Philippines	PHL	3.6	5.1	4.4	4.7	3.6	4.2	3615.7	30.357	0.6	0.3	2.9	1.3	3.6	246.473	8	0.00206935	3.8	5.9	0.6	1.3	0.95	10	0	0.421856	4.7	3.9	2.1	3.7	2.9	23665.1	0.195799	10	3.3	0.3	1.8	6.1	6
Poland	POL	0	x	0	1.1	1	1.1	513.052	12.7556	0.3	x	0.3	0.3	0.4	1022.68	10	0.025426	7.1	8.6	0.2	0.2	0.2	0.2	x	1.60873e-06	0	0.1	0.3	0.2	0.3	28.5	0.000719393	0.1	1.7	0	0.9	0.4	5.9
Portugal	PRT	0.2	x	0.2	1	2.8	1.9	0	0	0	x	0.2	0.1	0.6	71.205	6.2	0.00696494	5.1	5.7	1	0.5	0.75	0.3	x	7.8067e-07	0	0.4	0.2	0.2	0.2	21.1083	0.00206982	0.2	0.9	0	0.5	0.3	3.5
Qatar	QAT	0.3	x	0.3	2.6	2.5	2.6	0.246545	0.0900765	0	x	0.2	0.1	0.8	1.549	0.6	0.000565936	2.8	1.7	0.2	0.2	0.2	0.6	x	7.54678e-05	0	0.3	0.5	0.5	0.5	0	0	0	2.3	0	1.2	0.5	1.1
Romania	ROU	1.1	x	1.1	3	1.8	2.4	204.431	10.42	0.2	x	0.8	0.5	1.3	185.474	7.6	0.0094538	5.6	6.6	0.2	0.2	0.2	1	x	1.91024e-06	0	0.4	0.5	x	0.5	10	0.000514818	0.1	0.5	0	0.3	0.3	4.1
Russian Federation	RUS	1.4	x	1.4	2.3	2.5	2.4	6.43824	0.0447234	0	x	0	0	1.3	272.219	8.1	0.00189097	3.7	5.9	x	x	x	0.7	x	6.92308e-09	0	0.4	0.3	x	0.3	26.269	0.000183067	0	1.6	0	0.8	0.4	3.6
Rwanda	RWA	6.4	8.8	7.8	5.3	4.7	5	2677.62	185.753	3.7	5.5	1.2	3.5	6	151.69	7.3	0.0105231	5.7	6.5	4.6	1.3	2.95	1	1.3	0.560858	6.2	2.9	3.1	1.7	2.4	13.0315	0.000884256	0.1	6.4	8.8	7.6	3.9	5.3
Saint Kitts and Nevis	KNA	1.2	x	1.2	x	x	x	0.000586	0.0122959	0	x	1.1	0.6	1	0.005	0	0.0001045	1.8	0.9	x	x	x	0	x	0.0059889	0.1	0.1	1.3	x	1.3	0	0	0	6.4	3.8	5.1	1.9	1.4
Saint Lucia	LCA	3	3.2	3.1	4.4	4.7	4.6	71.5566	395.767	7.9	1	0.8	3.2	3.5	0.005	0	2.76541e-05	0	0	x	x	x	0	x	0.000416086	0	0	1.2	0.6	0.9	0	0	0	6.4	3.8	5.1	1.8	0.9
Saint Vincent and the Grenadines	VCT	2	x	2	5.2	x	5.2	40.5486	391.083	7.8	1.1	2.7	3.9	3.3	0	0	0	0	0	x	x	x	0.3	x	0.00731933	0.1	0.2	0.8	x	0.8	7.5375	0.0725995	7.3	3.6	0	1.8	3.2	1.7
Samoa	WSM	3.8	5.2	4.5	5.5	3.4	4.5	248.529	1136.06	10	10	8.8	9.6	5.8	0	0	0	0	0	x	x	x	0.1	x	0.847298	9.4	4.8	1.2	0.8	1	0	0	0	2.9	0.1	1.5	2	1
Sao Tome and Principe	STP	5.3	6.2	5.8	6.6	3.9	5.3	147.517	636.244	10	6.4	0.5	5.6	5.6	0	0	0	0	0	0.8	0.2	0.5	2	0.3	0.439881	4.9	1.9	1.1	1.2	1.2	0	0	0	6	3.8	4.9	2.2	1.2
Saudi Arabia	SAU	0	x	0	3	x	3	0.1	0.00266852	0	x	0	0	0.8	74.355	6.2	0.00198418	3.8	5	0.2	0.2	0.2	0.2	0	0.000407502	0	0.1	0.5	0.8	0.7	1.382	3.6378e-05	0	1.9	0	1	0.5	3.1
Senegal	SEN	7.4	9	8.3	6.5	2.8	4.7	3420.71	187.729	3.8	3.6	3.5	3.6	6.2	18.991	4.3	0.00104223	3.2	3.8	0.6	0.4	0.5	2	1.7	0.230872	2.6	1.7	3	3.6	3.3	27.8	0.0014876	0.1	3.5	0	1.8	1.8	2.9
Serbia	SRB	1.3	0	0.7	1.6	1.9	1.8	1149.9	162.026	3.2	0.5	2.4	2	1.3	232.8	7.9	0.0328025	7.5	7.7	0.2	0.2	0.2	0.3	x	0	0	0.2	0.4	0.2	0.3	3.9155	0.000554888	0.1	0.5	0	0.3	0.2	5
Seychelles	SYC	1	1.7	1.4	x	1.8	1.8	0.832708	7.69153	0.2	x	0.2	0.2	1.2	0	0	0	0	0	x	x	x	0.4	x	0	0	0.2	1.1	0.8	1	0	0	0	1.7	0	0.9	0.5	0.3
Sierra Leone	SLE	8.7	9.1	8.9	7.5	2.7	5.1	1083.54	120.689	2.4	4.9	1.5	2.9	6.5	0.21	0	2.33906e-05	0	0	2.8	1.8	2.3	5.1	7.3	0.841615	9.4	6	7.3	2.7	5	15.9823	0.00174376	0.2	6.3	7.8	7.1	5	2.9
Singapore	SGP	0	x	0	0.4	x	0.4	0.15892	0.026256	0	x	0	0	0.1	1.109	0.1	0.000183224	2.1	1.1	0.4	x	0.4	0.8	x	0.00165245	0	0.4	0.2	x	0.2	0	0	0	3.6	0.3	2	0.7	0.9
Slovakia	SVK	0.4	x	0.4	2.3	0	1.2	114.716	20.1156	0.4	x	0.6	0.5	0.6	144.414	7.2	0.0253232	7.1	7.2	0.2	0.1	0.15	0.1	x	1.72557e-06	0	0.1	0.5	x	0.5	0	0	0	4.5	0	2.3	0.8	4.8
Slovenia	SVN	0	x	0	0.6	0	0.3	0.516568	0.243783	0	x	0.4	0.2	0.1	13.384	3.8	0.00631629	5	4.4	0.2	x	0.2	0.1	x	7.54833e-06	0	0.1	0.2	x	0.2	375.781	0.177442	10	3.3	0	1.7	5.2	4.8
Solomon Islands	SLB	6.3	x	6.3	6.4	3	4.7	505.767	668.408	10	10	1.8	7.3	6.2	0.011	0	1.45373e-05	0	0	x	x	x	1	5.9	0.975654	10	5.6	1.6	3.6	2.6	5.57975	0.00721805	0.7	5.6	4.8	5.2	3.8	2.1
Somalia	SOM	9.9	x	9.9	9	x	9	9045.65	483.545	9.7	10	5.3	8.3	9.3	3179.88	10	0.169984	10	10	0.2	x	0.2	4.4	1.5	0.20835	2.3	2.1	8	x	8	5475.61	0.283976	10	8.8	10	9.4	8.4	9.4
South Africa	ZAF	3.2	5.2	4.3	5.2	9.5	7.4	2608.45	42.7474	0.9	0.2	0.1	0.4	4.1	171.518	7.4	0.00281084	4.1	5.8	10	10	10	7.8	0	0.23288	2.6	5.1	2.7	1.1	1.9	39.6287	0.000642562	0.1	4.5	1	2.8	2.7	4.4
South Sudan	SSD	10	x	10	7.8	4.8	6.3	8020.46	711.217	10	x	x	10	9.1	1884.85	10	0.167139	10	10	3.8	x	3.8	4.1	6.3	0.867753	9.6	6	7.6	x	7.6	714.697	0.0622914	6.2	5.5	4.9	5.2	6.3	8.8
Spain	ESP	0	x	0	0.6	2.1	1.4	0.021097	0.000444396	0	x	0.1	0.1	0.4	703.47	9.5	0.0148182	6.2	7.9	0.4	x	0.4	0.1	x	3.78791e-06	0	0.2	0.2	x	0.2	26.5075	0.000558994	0.1	1.9	0	1	0.4	5.2
Sri Lanka	LKA	2.5	3.9	3.2	4.9	3.2	4.1	1097.72	50.0119	1	0	2.4	1.1	2.9	6.394	2.7	0.000291308	2.4	2.6	0.2	0	0.1	1.1	0	0.00431611	0	0.3	0.5	3.8	2.2	576.24	0.0261924	2.6	3.9	0	2	1.8	2.2
Sudan	SDN	7.8	9.1	8.5	7.8	2.3	5.1	7690.66	155.813	3.1	2.1	0.8	2	6	12408	10	0.251387	10	10	0.2	0.5	0.35	0.9	1.7	0.252752	2.8	1.4	3.9	7.3	5.6	177.31	0.00350315	0.4	4.3	2.1	3.2	2.9	8.1
Suriname	SUR	3.6	3.9	3.8	5.2	3.6	4.4	103.153	164.051	3.3	1	1.1	1.8	3.5	3.241	1.7	0.00515438	4.8	3.3	3.2	4.4	3.8	0.5	0	0.000592071	0	1.1	1.2	1.5	1.4	0	0	0	5.3	1.7	3.5	1.6	2.5
Sweden	SWE	0	x	0	0.1	1.7	0.9	-15.2959	-1.43305	0	x	0.3	0.2	0.3	175.359	7.5	0.0164291	6.4	7	x	x	x	0.1	x	4.52314e-06	0	0.1	0.2	x	0.2	0	0	0	2.9	0	1.5	0.5	4.5
Switzerland	CHE	0	x	0	0.1	2.2	1.2	126.855	14.3316	0.3	x	0.1	0.2	0.4	214.541	7.8	0.024238	7	7.4	0.4	0.2	0.3	0.1	x	4.4335e-06	0	0.1	0.3	x	0.3	3.76	0.000422253	0	2.4	0	1.2	0.4	4.8
Syria	SYR	6.7	x	6.7	6.5	0.4	3.5	24811.7	1019.04	10	10	0	6.7	5.9	8698.36	10	0.357251	10	10	0.2	0	0.1	0.3	0	0.12794	1.4	0.5	1.6	x	1.6	16729.4	0.657933	10	6.7	9.7	8.2	6.9	8.9
Tajikistan	TJK	4.2	5.4	4.8	3.4	2.3	2.9	1174.74	113.705	2.3	2.8	10	5	4.4	19.657	4.3	0.00190263	3.7	4	0.4	0.6	0.5	1.4	0	0.332738	3.7	1.4	2.1	1.2	1.7	0.71625	6.81044e-05	0	3.9	1.2	2.6	1.5	2.8
Tanzania	TZA	6.9	9.1	8.2	6.7	3.9	5.3	6014.57	86.6415	1.7	2.4	0.3	1.5	5.8	230.684	7.9	0.00332306	4.3	6.1	8.6	2.9	5.75	3.3	3.2	0.534415	5.9	4.5	3	2.5	2.8	833.436	0.0116682	1.2	5.3	6.3	5.8	3.8	5.1
Thailand	THA	2	1.2	1.6	3.8	2.1	3	784.229	10.9094	0.2	0.1	0.6	0.3	1.6	700.062	9.5	0.00973853	5.6	7.6	2.2	0.9	1.55	2.9	0	0.00221876	0	1.1	0.7	1.5	1.1	479.928	0.00667001	0.7	4.3	0.2	2.3	1.3	5.2
Timor-Leste	TLS	5.3	8.7	7.4	5.3	0.9	3.1	511.937	371	7.4	4.9	3.9	5.4	5.8	0	0	0	0	0	0.4	0.4	0.4	9.1	0	0.32215	3.6	3.3	3.8	7.1	5.5	0	0	0	6.5	3.6	5.1	3.8	2.1
Togo	TGO	6.6	8.3	7.6	7.5	3.2	5.4	1097.71	118.532	2.4	3.5	2.4	2.8	5.9	67.185	6.1	0.00725472	5.2	5.7	3.4	1.3	2.35	0.5	5.8	0.507084	5.6	3.6	4.5	3.4	4	6.35	0.000670527	0.1	4.8	2.6	3.7	3	4.5
Tonga	TON	2.6	1.9	2.3	5.9	0.5	3.2	447.126	4114.04	10	10	10	10	4.5	0	0	0	0	0	x	x	x	0.2	x	0.34453	3.8	2	0.8	0.2	0.5	0	0	0	8.3	0.1	4.2	1.8	0.9
Trinidad and Tobago	TTO	1.9	x	1.9	3.5	x	3.5	14.8079	9.62679	0.2	x	0.3	0.3	1.9	33.389	5.1	0.0217065	6.8	6	2	x	2	0.4	x	9.38149e-05	0	0.8	1.5	1.1	1.3	0	0	0	3.9	2.5	3.2	1.4	4.1
Tunisia	TUN	3.1	1.7	2.4	3.2	2.2	2.7	2580.5	205.377	4.1	1.8	2	2.6	2.5	12.634	3.7	0.00100552	3.2	3.5	0.2	x	0.2	0.7	x	0.000290491	0	0.3	1	0.4	0.7	0	0	0	0.3	0	0.2	0.3	2
Türkiye	TUR	0.9	x	0.9	3	4.9	4	4772.75	55.3295	1.1	0.1	0	0.4	1.6	3095.91	10	0.0358902	7.7	8.9	x	x	x	0.2	x	x	x	0.2	1	0.3	0.7	4029.76	0.0464812	4.6	2.3	0	1.2	1.9	6.6
Turkmenistan	TKM	2.7	0	1.4	2.4	x	2.4	53.9402	8.17514	0.2	0	0	0.1	1.3	3.409	1.8	0.000516666	2.7	2.3	x	x	x	0.9	x	1.10496e-05	0	0.5	3.1	0.7	1.9	0	0	0	3.6	0	1.8	1.1	1.7
Tuvalu	TUV	4.2	3.4	3.8	x	x	x	134.215	11864.8	10	10	1.4	7.1	4.9	0	0	0	0	0	x	x	x	5.4	x	0.27378	3	4.2	1.5	0.6	1.1	0	0	0	8.3	0.1	4.2	2.6	1.4
Uganda	UGA	6.4	9.1	8	7	4.4	5.7	5475.07	109.667	2.2	3.2	1	2.1	6	1808.6	10	0.0362269	7.7	8.9	10	7.3	8.65	3.6	6.5	0.44729	5	5.9	3	2.2	2.6	44.691	0.00087143	0.1	6.9	10	8.5	5.1	7.5
Ukraine	UKR	2.4	0	1.3	2.5	0.2	1.4	80066.4	2110.46	10	10	2.1	7.4	2.9	4739.66	10	0.124932	10	10	1.8	x	1.8	2	x	8.16446e-08	0	1.3	0.6	x	0.6	0.71825	1.85311e-05	0	4.5	0.3	2.4	1.1	7.8
United Arab Emirates	ARE	0	x	0	0.5	0.3	0.4	1.38594	0.144491	0	x	x	0	0.1	7.734	3	0.000806309	3	3	0.2	x	0.2	0	0	7.56551e-06	0	0.1	0.4	x	0.4	0.173	1.7899e-05	0	3.1	0	1.6	0.5	1.8
United Kingdom	GBR	0	x	0	1.1	1.9	1.5	2.49259	0.0366766	0	x	0	0	0.4	645.527	9.4	0.00949843	5.6	7.5	x	x	x	0.1	x	4.42891e-08	0	0.1	0.3	0.1	0.2	0.375	5.5001e-06	0	2	0	1	0.3	4.9
United States of America	USA	0	x	0	2.3	4.2	3.3	44.8173	0.131116	0	x	0	0	0.8	3619.51	10	0.0105891	5.7	7.9	0.8	0.6	0.7	0.1	x	1.54413e-06	0	0.3	0.5	0.1	0.3	35.6562	0.000103772	0	0	0	0	0.2	5.2
Uruguay	URY	0.8	x	0.8	2.9	4	3.5	5.0651	1.47959	0	x	0.1	0.1	1.3	68.105	6.1	0.0198945	6.7	6.4	1.2	1.5	1.35	0.8	x	1.46066e-05	0	0.7	0.5	0.4	0.5	157.941	0.0461349	4.6	2.3	0	1.2	1.9	4.5
Uzbekistan	UZB	3.2	2.9	3.1	3.9	2.4	3.2	2877.04	80.6485	1.6	1.2	4.8	2.5	3	28.51	4.8	0.000799186	3	3.9	0.4	x	0.4	1	x	0.00977786	0.1	0.5	1	0.4	0.7	0	0	0	1.3	0	0.7	0.5	2.4
Vanuatu	VUT	5.6	x	5.6	7.4	1.8	4.6	296.09	864.941	10	7	4.3	7.1	5.7	0	0	0	0	0	x	x	x	0.7	0.4	0.337976	3.8	1.6	1.3	2.6	2	188.558	0.538426	10	2.7	1	1.9	5.7	3.4
Venezuela	VEN	3.8	x	3.8	6.8	x	6.8	1626.12	55.3191	1.1	x	x	1.1	3.9	611.275	9.3	0.020795	6.7	8	1	x	1	0.8	0.2	0.255921	2.8	1.2	1.9	x	1.9	38.623	0.0012906	0.1	6.8	4.2	5.5	2.4	5.9
Viet Nam	VNM	2.7	3.3	3	4	2.8	3.4	927.079	9.3176	0.2	0	1.1	0.4	2.5	20.614	4.4	0.000207181	2.2	3.3	0.6	0.4	0.5	3.3	0	0.0849348	0.9	1.2	1.5	2.2	1.9	2149.95	0.0214772	2.1	2.3	0.1	1.2	1.6	2.5
Yemen	YEM	8.6	8.8	8.7	10	2.9	6.5	15364.3	436.239	8.7	9	6.7	8.1	8	4856.94	10	0.137904	10	10	0.2	0.1	0.15	0.9	1	0.263282	2.9	1.2	3	9	6	626.163	0.0173932	1.7	7.3	10	8.7	5.3	8.6
Zambia	ZMB	6.1	8.8	7.7	7	6.6	6.8	3390.9	160.442	3.2	4.4	0.3	2.6	6.2	106.941	6.8	0.00505997	4.8	5.8	10	10	10	5.1	4.4	0.397514	4.4	6	3.4	2.6	3	4949.22	0.228002	10	6.9	10	8.5	7.8	6.9
Zimbabwe	ZWE	6	7.6	6.9	6.9	6.3	6.6	1916.43	112.597	2.3	1.6	3.1	2.3	5.7	23.827	4.6	0.00139991	3.5	4.1	10	5.6	7.8	3.8	1.2	0.5012	5.6	4.6	3.4	2.1	2.8	3801.2	0.21877	10	8	10	9	7.8	6.3

## Sheet: Lack of Coping Capacity
		SFM Indicator E-1 Score	SFM Indicator E-1 Frequency of Reporting	DRR	Corruption Perception Index	Government Effectiveness	Governance	INFORM Institutional	Adult literacy rate	Access to electricity	Internet users	Mobile cellular subscriptions	Communication	Road density	Road density	Sanitation	Drinking water	Physical Connectivity	Physicians Density	Proportion of the target population with access to 3 doses of diphtheria-tetanus-pertussis (DTP3) (%)	Proportion of the target population with access to measles-containing-vaccine second-dose (MCV2) (%)	Proportion of the target population with access to pneumococcal conjugate 3rd dose (PCV3) (%)	Immunization coverage	per capita public and private expenditure on health care	Maternal Mortality ratio	Access to health care Index	INFORM Infrastructure
	MAX	1	1		100	2.5			10000	100	100	200			100	100	100		40	99	99	99		3000	900
	MIN	0.15	0.1		0	-2.5			900	0	0	5			1	10	50		0	40	40	40		50	0
COUNTRY	ISO3
Afghanistan	AFG	6.8	7.8	7.1	8.3	9	8.7	7.9	9.5	1.5	8.2	7.4	6.7	11.0391	9	4.9	3.6	5.8	9.4	6.6	9.7	6.9	7.73333	8.9	5.8	8	6.8
Albania	ALB	1.2	8.9	3.5	5.8	4.5	5.2	4.4	0.3	0	1.7	5.5	1.9	69.3431	3.1	0.1	1	1.4	5.3	0.3	1	2.4	1.23333	6.1	0.1	3.2	2.2
Algeria	DZA	2	5.6	3.1	6.6	6.3	6.5	4.8	3.7	0	2.3	4.5	2.6	4.61847	9.6	1.6	1.1	4.1	7.5	1.2	1	1.7	1.3	8.3	0.7	4.5	3.7
Angola	AGO	7.2	5.6	6.7	6.8	7	6.9	6.8	5.2	4.9	5.5	6.7	5.6	4.0908	9.7	5.3	8.5	7.8	9.4	7.6	10	8.5	8.7	9.4	2	7.4	6.9
Antigua and Barbuda	ATG	4.7	10	6.3	x	4.2	4.2	5.3	x	0	2.2	0	0.7	222.727	0	0.3	0.3	0.2	2.8	0.3	2	x	1.15	5.3	0.4	2.4	1.1
Argentina	ARG	2.9	10	5	6.3	5.8	6.1	5.6	x	0	1.1	3.2	1.4	19.0011	8.2	0.6	0.2	3	0	5.6	7.6	4.7	5.96667	1.1	0.4	1.9	2.1
Armenia	ARM	1.5	3.3	2	5.3	5.4	5.4	3.7	0	0	2	3.4	1.4	70.2247	3	0.7	0	1.2	2.2	0.8	0.5	0.8	0.7	4	0.2	1.8	1.5
Australia	AUS	5.7	1.1	4.3	2.3	1.8	2.1	3.2	x	0	0.3	4.5	1.6	10.023	9.1	0	0	3	0	0.8	1	0.7	0.833333	0	0	0.2	1.6
Austria	AUT	5.3	10	6.7	3.3	2.3	2.8	4.8	x	0	0.5	4	1.5	351.903	0	0	0	0	0	2.5	0.8	x	1.65	0	0.1	0.4	0.6
Azerbaijan	AZE	x	x	x	7.8	5.1	6.5	6.5	0	0	1.1	4.7	1.5	31.4549	6.9	0.4	0.5	2.6	2.3	2.7	1	2.9	2.2	7.8	0.2	3.1	2.4
Bahamas	BHS	x	x	x	3.5	4.5	4	4	x	0	0.5	5.1	1.9	47.952	5.3	0.6	0.2	2	5.4	2	7.8	3.1	4.3	0	0.8	2.6	2.2
Bahrain	BHR	5	8.9	6.2	4.7	3.6	4.2	5.2	0.4	0	0	2.4	0.7	447.368	0	0	0	0	7.9	0	0	0.2	0.0666667	2.5	0.2	2.7	1.1
Bangladesh	BGD	1.1	5.6	2.5	7.7	6.4	7.1	4.8	4.6	0.1	5.6	4.4	3.7	18.4374	8.2	4.5	0.4	4.4	8.3	0.2	1	0	0.4	9.6	1.3	4.9	4.3
Barbados	BRB	0.1	8.9	2.7	3.2	4.2	3.7	3.2	x	0	2	4.4	2.1	418.605	0	0.2	0.3	0.2	2.6	2.4	3.9	2.2	2.83333	6.2	0.4	3	1.8
Belarus	BLR	4	1.1	3.1	6.7	7	6.9	5	0	0	0.9	3.6	1.1	98.5659	0.1	0	0.2	0.1	0	0.2	0.7	x	0.45	5	0	1.4	0.9
Belgium	BEL	6.2	10	7.3	3.1	2.9	3	5.2	x	0	0.5	5	1.8	495.376	0	0.1	0	0	1.9	0.2	2.9	0.8	1.3	0	0	0.8	0.9
Belize	BLZ	x	x	x	x	5.8	5.8	5.8	1.9	0	2.8	6.8	2.9	26.3043	7.4	1.3	0.3	3	7.3	2.4	1.9	x	2.15	8.6	0.7	4.7	3.5
Benin	BEN	10	3.3	8	5.5	5.4	5.5	6.8	8.6	4.3	6.8	4.3	6	11.5289	8.9	8.9	6.5	8.1	9.5	5.1	x	5.1	5.1	9.8	5.8	7.6	7.2
Bhutan	BTN	4.7	8.9	6	2.8	3.9	3.4	4.7	5.3	0	1.2	5.4	3	4.16732	9.7	2.5	0.2	4.1	8.6	0	0.3	0	0.1	8.1	0.5	4.3	3.8
Bolivia	BOL	6.2	3.3	5.3	7.2	6.3	6.8	6.1	1.3	0	3	5	2.3	8.7695	9.2	3.5	1.2	4.6	6.8	5.4	8.3	5.3	6.33333	7.4	1.6	5.5	4.1
Bosnia and Herzegovina	BIH	x	x	x	6.7	6.9	6.8	6.8	0.4	0	1.7	4.2	1.6	74.5098	2.6	0.5	0.8	1.3	4.2	4.4	6.1	x	5.25	4	0.1	3.4	2.1
Botswana	BWA	7.9	8.9	8.2	4.3	4.1	4.2	6.2	2.7	2.4	1.9	1.1	2	7.05803	9.4	2.2	1.5	4.4	9.1	0.7	3.4	3.1	2.4	6.3	1.7	4.9	3.8
Brazil	BRA	x	x	x	6.6	6.1	6.4	6.4	1.1	0	1.6	5.1	2	10.639	9	1	0.1	3.4	4.6	1.5	5.9	4.2	3.86667	4.4	0.7	3.4	2.9
Brunei Darussalam	BRN	x	x	x	4	2.2	3.1	3.1	0.5	0	0.1	3.7	1.1	28.463	7.2	0.1	0	2.4	5.2	0	0	x	0	6	0.4	2.9	2.1
Bulgaria	BGR	4.1	2.2	3.5	5.7	4.9	5.3	4.4	0.3	0	2	4.2	1.6	77.3766	2.3	1.5	0.2	1.3	0	1.2	2	2	1.73333	1.5	0.1	0.8	1.2
Burkina Faso	BFA	7	5.6	6.6	5.9	6.7	6.3	6.5	9.7	7.8	8.3	4.1	7.5	14.9854	8.6	8.4	10	9	9.6	0.8	4.7	1.2	2.23333	9.6	2.7	6	7.5
Burundi	BDI	3.4	1.1	2.7	8.3	7.4	7.9	5.3	4.7	8.8	8.9	7	7.4	23.3645	7.7	6	7.5	7.1	9.8	1.7	3.2	1.9	2.26667	9.9	4.4	6.6	7
Cabo Verde	CPV	3.5	8.9	5.1	3.8	5	4.4	4.8	1.9	0.1	2.7	4.5	2.3	59.5533	4.1	1.9	2	2.7	8	1	2.2	x	1.6	7.9	0.4	4.5	3.2
Cambodia	KHM	4.1	10	5.9	7.9	5.6	6.8	6.4	3.3	0.5	3.9	4.1	3	18.6948	8.2	2.6	4.4	5.1	9.5	2.4	5.9	2.9	3.73333	9	1.5	5.9	4.7
Cameroon	CMR	x	x	x	7.4	6.8	7.1	7.1	4.3	2.8	5.8	5.3	4.6	7.82721	9.3	6.3	6.1	7.2	9.7	4.1	9.2	4.1	5.8	9.5	2.9	7	6.3
Canada	CAN	0.3	8.9	2.9	2.5	2	2.3	2.6	x	0	0.6	5.4	2	13.1962	8.8	0.2	0.2	3.1	3.8	1.2	3.4	2.4	2.33333	0	0.1	1.6	2.2
Central African Republic	CAF	x	x	x	7.6	8.5	8.1	8.1	9.4	8.2	8.9	8.3	8.7	4.81556	9.6	9.6	10	9.7	9.9	9.7	x	10	9.85	9.8	7.7	9.3	9.2
Chad	TCD	x	x	x	7.9	8	8	8	10	8.8	8.7	6.7	8.6	2.46188	9.9	9.7	9.6	9.7	9.8	5.4	10	x	7.7	9.9	8.3	8.9	9.1
Chile	CHL	3.3	1.1	2.6	3.7	3.6	3.7	3.2	0.6	0	0.6	3.3	1.1	20.174	8.1	0	0	2.7	2.1	0.5	4.9	1	2.13333	0	0.1	1.1	1.6
China	CHN	0	10	3	5.7	3.6	4.7	3.9	0.6	0	2.3	3.7	1.7	10.721	9	0.5	0.5	3.3	3.7	0.3	0.7	x	0.5	6.3	0.2	2.7	2.6
Colombia	COL	2.1	0	1.5	6.1	5.2	5.7	3.6	0.9	0.1	2.3	1.7	1.3	10.8157	9	0.6	0.5	3.4	3.9	1.5	2.5	1.5	1.83333	4.5	0.7	2.7	2.5
Comoros	COM	7.9	10	8.5	7.9	8.1	8	8.3	6.8	1	6.4	4.6	4.7	37.0768	6.4	7.1	4	5.8	8.9	4.1	3.4	x	3.75	9.1	2	5.9	5.5
Congo	COG	x	x	x	7.7	7.7	7.7	7.7	3.8	4.9	6.2	5.4	5.1	1.72767	9.9	8.8	5.2	8	9.6	3.6	10	3.9	5.83333	9.9	2.7	7	6.7
Congo DR	COD	x	x	x	8	8.4	8.2	8.2	3.9	7.8	7	7.5	6.6	7.93983	9.3	9.3	10	9.5	9.5	6.6	10	6.8	7.8	10	4.7	8	8
Costa Rica	CRI	0.9	0	0.6	4.2	4.5	4.4	2.5	0.4	0	1.5	2.8	1.2	45.045	5.6	0.2	0	1.9	3.4	0	2.7	0	0.9	3.7	0.3	2.1	1.7
Côte d'Ivoire	CIV	5.9	10	7.1	5.5	5.7	5.6	6.4	8.2	2.8	5.9	1.4	4.6	10.0629	9.1	7	5.4	7.2	9.6	3.4	9.5	3.4	5.43333	9.4	4	7.1	6.3
Croatia	HRV	x	x	x	5.3	3.6	4.5	4.5	0.1	0	1.7	4.3	1.5	148.32	0	0.4	0.1	0.2	1	1	1.5	1.5	1.33333	0	0	0.6	0.8
Cuba	CUB	x	x	x	5.9	6	6	6	0.1	0	2.9	6.7	2.4	62.9463	3.7	0.9	1.1	1.9	0	0	0	x	0	0.4	0.4	0.2	1.5
Cyprus	CYP	x	x	x	4.4	3.5	4	4	0.1	0	0.9	2.3	0.8	205.628	0	0.1	0	0	1.1	0.7	3.2	4.2	2.7	0	0.2	1	0.6
Czech Republic	CZE	1	4.4	2	4.4	2.8	3.6	2.8	x	0	1.4	3.8	1.7	271.88	0	0.1	0	0	0	0.8	1.5	x	1.15	0	0	0.3	0.7
Denmark	DNK	x	x	x	1	1	1	1	x	0	0	3.7	1.2	353.523	0	0	0	0	0	0.3	1	0.3	0.533333	0	0	0.1	0.4
Djibouti	DJI	x	x	x	6.9	6.5	6.7	6.7	x	3.5	3.5	7.8	4.9	11.2166	9	3.7	4.8	5.8	9.5	4.6	5.9	4.6	5.03333	9.6	1.8	6.5	5.7
Dominica	DMA	x	x	x	4	4.5	4.3	4.3	x	0	1.6	5.9	2.5	133.333	0	2.2	0.9	1	7.2	7.3	2	x	4.65	7	0.4	4.8	2.8
Dominican Republic	DOM	x	x	x	6.4	4.7	5.6	5.6	1	0	1.5	5.5	2	60.0166	4	1.3	0.6	2	4.4	1.5	4.9	2.2	2.86667	6.6	1.4	3.8	2.6
Ecuador	ECU	7.3	4.4	6.4	6.8	6	6.4	6.4	1.3	0.1	2.3	5.1	2.2	24.9638	7.6	0.9	0.9	3.1	4.2	4.9	6.6	4.7	5.4	6.8	0.6	4.3	3.2
Egypt	EGY	3.6	0	2.5	7	5.5	6.3	4.4	4.9	0	2.7	5.5	3.3	8.33794	9.3	0.3	0.2	3.3	8.3	0.5	0.7	x	0.6	7.8	0.2	4.2	3.6
El Salvador	SLV	0	10	3	7	4.9	6	4.5	2.1	0.2	3.2	1	1.6	53.0888	4.7	1.4	0.3	2.1	6.1	0.5	4.7	0	1.73333	6.5	0.4	3.7	2.5
Equatorial Guinea	GNQ	x	x	x	8.7	7.6	8.2	8.2	x	3.3	4	7.7	5	11.4082	8.9	3.7	7.1	6.6	9.6	4.2	10	x	7.1	8.6	1.9	6.8	6.1
Eritrea	ERI	x	x	x	8.7	8.6	8.7	8.7	4.5	4.6	8	7.2	6.1	4.65347	9.6	9.8	9.6	9.7	9.8	0.7	2.4	0.7	1.26667	9.9	3.2	6	7.3
Estonia	EST	0.9	4.4	2	2.4	2.5	2.5	2.3	0	0	0.7	2.6	0.8	125.029	0	0.1	0	0	1.4	1.5	2.5	x	2	0	0.1	0.9	0.6
Eswatini	SWZ	5.3	1.1	4	7.3	6.8	7.1	5.6	1.9	1.4	4.2	3.7	2.8	41.8605	5.9	4	5.3	5.1	6	2.4	2.9	5.6	3.63333	7.6	1.3	4.6	4.2
Ethiopia	ETH	4.9	6.7	5.4	6.3	6.5	6.4	5.9	8	4.5	8.1	7.3	7	8.4	9.3	10	9.7	9.7	9.7	4.6	7.8	5.1	5.83333	9.9	2.2	6.9	7.9
Fiji	FJI	0.4	6.7	2.3	4.5	4	4.3	3.3	x	0.1	2.1	4.5	2.2	18.6097	8.2	0.8	0.9	3.3	8	0	2.7	0	0.9	8.2	0.3	4.4	3.3
Finland	FIN	2.9	5.6	3.7	1.2	1.5	1.4	2.6	x	0	0.7	3.7	1.5	85.5573	1.5	0.1	0	0.5	0	1.4	1.2	2	1.53333	0	0.1	0.4	0.8
France	FRA	4.2	1.1	3.3	3.3	2.7	3	3.2	x	0	1.3	4.3	1.9	255.633	0	0.2	0	0.1	1.6	0.5	1	0.5	0.666667	0	0.1	0.6	0.9
Gabon	GAB	x	x	x	7.3	6.6	7	7	2.9	0.6	2.8	4	2.6	1.74642	9.9	5.6	2.6	6	8.8	4.9	x	x	4.9	8.6	2.6	6.2	4.9
Gambia	GMB	6.5	7.8	6.9	6.2	6.2	6.2	6.6	7.2	3.3	5.4	4.8	5.2	41.502	5.9	5.8	2.9	4.9	9.7	2.5	4.4	3.2	3.36667	9.9	3.9	6.7	5.6
Georgia	GEO	1.8	3.3	2.3	4.7	3.4	4.1	3.2	0	0	1.8	2.3	1	82.0262	1.8	1.5	1	1.4	0	1.9	2.2	2.2	2.1	5.2	0.2	1.9	1.4
Germany	DEU	3.9	1.1	3.1	2.5	2.6	2.6	2.9	x	0	0.7	3.9	1.5	516.396	0	0.1	0	0	0	1.4	1	2.9	1.76667	0	0	0.4	0.6
Ghana	GHA	3.4	6.7	4.4	5.8	5.2	5.5	5	3.9	1.1	3	5.2	3.3	18.4583	8.2	7.9	2.3	6.1	9.6	0.7	3.6	0.5	1.6	9.3	2.6	5.8	5.1
Greece	GRC	x	x	x	5.1	4.7	4.9	4.9	x	0	1.5	4.6	2	131.885	0	0.1	0	0	0	0	2.7	0.5	1.06667	0	0.1	0.3	0.8
Grenada	GRD	0.9	10	3.6	4.4	5	4.7	4.2	x	0.6	2.6	5.3	2.8	232.353	0	0.9	0.9	0.6	6.7	2.2	2.5	x	2.35	7.1	0.5	4.2	2.5
Guatemala	GTM	5.1	2.2	4.2	7.5	6.8	7.2	5.7	3.4	0	4.4	4.4	3.1	19.5969	8.1	3.4	1.1	4.2	6.8	2.7	3.7	2	2.8	7.5	1	4.5	3.9
Guinea	GIN	x	x	x	7.2	6.8	7	7	8.7	4.9	7.4	4.7	6.4	13.8369	8.7	7.6	5.7	7.3	9.9	8.8	10	x	9.4	9.8	5.5	8.7	7.5
Guinea-Bissau	GNB	x	x	x	7.9	7.9	7.9	7.9	7.8	6	6.8	3.7	6.1	12.091	8.9	8	7.6	8.2	9.5	4.2	10	4.2	6.13333	9.5	5.6	7.7	7.3
Guyana	GUY	4.7	10	6.3	6.1	5.6	5.9	6.1	2.1	0.1	1.8	4.5	2.1	2.1336	9.9	1	0.8	3.9	6.5	0.2	0	0.7	0.3	6	0.8	3.4	3.1
Haiti	HTI	5.9	10	7.1	8.4	9.5	9	8.1	5.9	4.9	6.1	6.9	6	83.4543	1.7	6.9	6.5	5	9.4	8.1	9.8	8.1	8.66667	9.8	3.6	7.9	6.3
Honduras	HND	x	x	x	7.8	6.6	7.2	7.2	2.3	0.4	4.2	6.4	3.3	13.406	8.7	1.7	0.8	3.7	8.8	4.4	4.2	4.4	4.33333	8.3	0.5	5.5	4.2
Hungary	HUN	1.9	7.8	3.7	5.9	4.3	5.1	4.4	0.2	0	0.9	4.9	1.5	176.737	0	0.2	0	0.1	1.8	0	0	0	0	0.8	0.1	0.7	0.8
Iceland	ISL	x	x	x	2.3	1.9	2.1	2.1	x	0	0	3.9	1.3	23.9401	7.7	0.1	0	2.6	0	1.2	1.7	1.2	1.36667	0	0	0.3	1.4
India	IND	2.4	6.7	3.7	6.2	4	5.1	4.4	4.5	0.1	4.4	6.1	3.8	24.5528	7.6	2.4	1.3	3.8	8.2	1.4	1.5	2.7	1.86667	9.2	0.9	5	4.2
Indonesia	IDN	0.9	5.6	2.3	6.3	3.8	5.1	3.7	0.9	0.1	3.1	3.8	2	9.93613	9.1	1.3	1.2	3.9	8.3	2.7	6.3	10	6.33333	8.8	1.6	6.3	4.1
Iran	IRN	x	x	x	7.7	7	7.4	7.4	2.3	0	2	1.7	1.5	9.82469	9.1	1.1	0.5	3.6	6.2	0	0	x	0	6.9	0.2	3.3	2.8
Iraq	IRQ	1.8	10	4.3	7.4	7.8	7.6	6	2.9	0	1.8	5.1	2.5	11.0518	9	0.2	0.3	3.2	7.5	1.4	2.7	10	4.7	8.6	0.7	5.4	3.7
Ireland	IRL	6.9	7.8	7.2	2.3	1.8	2.1	4.7	x	0	0.4	4.6	1.7	159.675	0	1.2	0.8	0.7	0	1.7	x	2.7	2.2	0	0	0.6	1
Israel	ISR	x	x	x	3.6	2.7	3.2	3.2	x	0	1.3	2.4	1.2	212.569	0	0	0	0	0.7	0.2	1.2	0.8	0.733333	0	0	0.4	0.5
Italy	ITA	6.4	7.8	6.8	4.6	3.8	4.2	5.5	0.2	0	1.3	3.5	1.3	241.382	0	0	0	0	0	0.7	2.4	1.2	1.43333	0	0.1	0.4	0.6
Jamaica	JAM	3.9	2.2	3.4	5.6	4.2	4.9	4.2	x	0.2	1.7	4.4	2.1	76.639	2.4	1.5	1.8	1.9	8.6	0.2	1.7	x	0.95	7	1.4	4.5	2.8
Japan	JPN	0	0	0	2.9	1.7	2.3	1.2	x	0	1.3	1.1	0.8	384.088	0	0	0.2	0.1	3.5	0.2	0.8	0.3	0.433333	0	0	1	0.6
Jordan	JOR	1.7	6.7	3.2	5.1	4.2	4.7	4	1.1	0	0.8	6.8	2.2	32.665	6.8	0.3	0.2	2.4	3.7	0.5	1.7	x	1.1	7.6	0.3	3.2	2.6
Kazakhstan	KAZ	2.1	5.6	3.2	6	4.7	5.4	4.3	0	0	0.7	3.7	1.1	5.92658	9.5	0.2	0.9	3.5	0	0	0	0.2	0.0666667	6.3	0.1	1.6	2.1
Kenya	KEN	1.2	10	3.8	6.8	5.6	6.2	5	3.4	2.4	6.5	4.1	4.1	10.5422	9	7.1	7.4	7.8	9.7	1	3.9	1.4	2.1	9.3	1.7	5.7	5.9
Kiribati	KIR	5	2.2	4.2	x	5.2	5.2	4.7	0.4	0.4	1.2	7.6	2.4	92.5926	0.7	6.1	4.9	3.9	9.5	1.5	8.8	1.4	3.9	9.1	0.9	5.9	4.1
Korea DPR	PRK	x	x	x	8.5	8	8.3	8.3	0	4.3	x	9	4.4	29.0674	7.2	1.7	1.2	3.4	0.8	10	10	x	10	x	0.7	3.8	3.9
Korea Republic of	KOR	0.3	3.3	1.2	3.6	2.2	2.9	2.1	0.3	0	0.3	1.9	0.6	102.987	0	0	0	0	3.7	0.2	0.5	0.3	0.333333	0	0	1	0.5
Kuwait	KWT	5.9	6.7	6.1	5.4	5	5.2	5.7	0.9	0	0	1.7	0.7	52.1886	4.8	0	0	1.6	4.3	0	1.4	0	0.466667	2	0.1	1.7	1.3
Kyrgyzstan	KGZ	2.8	5.6	3.6	7.5	6.8	7.2	5.4	0.1	0	1.2	4.7	1.5	19.8123	8.1	0.2	1.8	3.4	4.6	2.2	1	1.4	1.53333	9.1	0.5	3.9	2.9
Lao PDR	LAO	x	x	x	6.7	6.3	6.5	6.5	2.6	0.4	3.6	6.9	3.4	10.8319	9	2.3	2.9	4.7	9.2	2.5	5.3	3.1	3.63333	9.5	1.2	5.9	4.7
Latvia	LVA	x	x	x	4.1	3.6	3.9	3.9	0	0	0.8	4.1	1.2	90.0322	1	0.8	0.2	0.7	1.6	0.2	1.2	0.7	0.7	0	0.2	0.6	0.8
Lebanon	LBN	6.6	8.9	7.3	7.8	8.2	8	7.7	1.5	0	1.7	6.5	2.4	107.527	0	0.1	1.5	0.5	3.5	7.5	7.8	5.8	7.03333	8	0.2	4.7	2.5
Lesotho	LSO	x	x	x	6.3	6.9	6.6	6.6	3.6	4.3	5.2	6.7	5	18.1159	8.3	5.5	5.2	6.3	9.6	2	2.9	2	2.3	8.9	5.3	6.5	5.9
Liberia	LBR	6	3.3	5.2	7.3	7.7	7.5	6.4	8.4	6.8	7.7	8.6	7.9	9.03239	9.2	8.6	4.9	7.6	9.5	2.9	6.6	3.2	4.23333	9.4	7	7.5	7.7
Libya	LBY	x	x	x	8.7	8.3	8.5	8.5	x	2.7	1.2	0.4	1.4	3.52365	9.7	0.9	0	3.5	4.6	4.4	4.6	4.4	4.46667	6.9	0.7	4.2	3
Liechtenstein	LIE	x	x	x	x	1.7	1.7	1.7	x	0	0.3	3.7	1.3	687.5	0	0	0	0	x	x	x	x	x	x	x	x	0.7
Lithuania	LTU	3.6	6.7	4.5	3.7	2.9	3.3	3.9	0	0	1.2	3.2	1.1	140.409	0	0.5	0.4	0.3	0	1.5	2.2	2.9	2.2	0	0.1	0.6	0.7
Luxembourg	LUX	x	x	x	1.9	1.2	1.6	1.6	x	0	0.1	2.8	1	540.541	0	0.3	0	0.1	2.5	0	1.5	0.5	0.666667	0	0.1	0.8	0.6
Madagascar	MDG	x	x	x	7.4	7	7.2	7.2	4.4	6.1	8	6.4	6.2	7.91003	9.3	9.5	9.3	9.4	9.5	5.8	8.8	4.4	6.33333	10	4.9	7.7	7.8
Malawi	MWI	2.8	3.3	3	6.6	6.7	6.7	4.9	5.9	8.4	8.2	7.1	7.4	19.0921	8.2	5.6	5.6	6.5	9.9	1.4	5.8	1.4	2.86667	9.8	2.5	6.3	6.7
Malaysia	MYS	7.2	3.3	6	5	3.2	4.1	5.1	0.9	0	0.2	2.9	1	21.0014	8	0.4	0.6	3	4.2	0.3	0.5	0.7	0.5	5.8	0.3	2.7	2.2
Maldives	MDV	x	x	x	6.2	5.3	5.8	5.8	0.5	0	1.5	3	1.3	226.667	0	0	0.1	0	4.6	0	0	x	0	1.9	0.4	1.7	1
Mali	MLI	x	x	x	7.3	7.3	7.3	7.3	9.9	4.6	6.5	4.5	6.4	9.01499	9.2	5.5	3.3	6	9.5	3.7	6.8	3.7	4.73333	9.9	4.1	7.1	6.5
Malta	MLT	x	x	x	5.4	4.2	4.8	4.8	1.1	0	0.8	3	1.2	843.75	0	0	0	0	0	0.2	0.7	0.3	0.4	0	0.1	0.1	0.4
Marshall Islands	MHL	2.6	5.6	3.5	x	4.9	4.9	4.2	0.4	0	3.4	8.2	3	144.444	0	2.1	3	1.7	8.9	2.4	6.4	6.3	5.03333	7.6	1.7	5.8	3.5
Mauritania	MRT	x	x	x	7	6.5	6.8	6.8	6.1	5	6.3	5.6	5.8	1.45532	10	4.9	4.4	6.4	9.4	1.5	10	1.5	4.33333	9.2	4.2	6.8	6.3
Mauritius	MUS	0.3	6.7	2.2	4.9	3.6	4.3	3.3	1.7	0	2.1	1.8	1.4	137.931	0	0.5	0	0.2	7	0.5	0.8	1.4	0.9	4.9	0.7	3.4	1.7
Mexico	MEX	1.9	1.1	1.7	7.4	5.4	6.4	4.1	1.1	0	1.9	4.5	1.9	18.519	8.2	0.8	0.1	3	3.6	2.4	4.2	3.6	3.4	5.6	0.5	3.3	2.7
Micronesia	FSM	5.3	4.4	5	x	4.5	4.5	4.8	x	1.3	5.9	9.2	5.5	54.2857	4.6	1.1	2	2.6	7.6	3.4	6.8	4.4	4.86667	8.9	1.4	5.7	4.6
Moldova Republic of	MDA	x	x	x	5.7	5.3	5.5	5.5	0.1	0	2	3.6	1.4	127.838	0	1.7	1.6	1.1	1.9	2	1	2.4	1.8	6.5	0.2	2.6	1.7
Mongolia	MNG	1.4	5.6	2.7	6.7	5.9	6.3	4.5	0.2	0	1.7	3	1.2	4.18394	9.7	3.3	3.3	5.4	0.3	0.5	0.5	0.5	0.5	5.9	0.5	1.8	2.8
Montenegro	MNE	2.6	4.4	3.1	5.4	4.5	5	4.1	0.2	0	1	0	0.3	81.7844	1.8	0.2	0.2	0.7	3.1	3.1	5.1	x	4.1	0	0.1	1.8	0.9
Morocco	MAR	3.3	4.4	3.6	6.3	5.1	5.7	4.7	4.4	0	0.9	2.7	2	29.1284	7.2	1.4	2.6	3.7	8.2	0	0	0.2	0.0666667	8.3	0.8	4.3	3.3
Mozambique	MOZ	3.5	8.9	5.1	7.5	6.4	7	6.1	7	6.4	8	7.9	7.3	5.21376	9.6	7	7.4	8	9.8	4.9	9.3	7.5	7.23333	9.7	1.1	7	7.4
Myanmar	MMR	6.1	6.7	6.3	8.4	8.5	8.5	7.4	2.3	2.3	4.2	4	3.2	7.19435	9.4	2.9	3.5	5.3	8.1	3.9	5.8	3.6	4.43333	9.3	2.1	6	4.8
Namibia	NAM	3.5	2.2	3.1	5.1	4.9	5	4.1	1.6	4.3	3.6	5.8	3.8	7.04491	9.4	7.1	2.8	6.4	8.6	2.7	6.3	2.7	3.9	7	1.5	5.3	5.2
Nauru	NRU	5.1	2.2	4.2	x	5.1	5.1	4.7	x	0	1.7	5.8	2.5	219.048	0	3.8	0	1.3	6.9	0	0	0.3	0.1	1.4	3	2.9	2.2
Nepal	NPL	7.1	7.8	7.3	6.6	6.6	6.6	7	5.4	0.6	4.4	3.4	3.5	15.3471	8.6	2.2	1.8	4.2	7.8	0.8	1.7	1.9	1.46667	9.1	1.6	5	4.2
Netherlands	NLD	1.2	10	3.8	2.2	1.7	2	2.9	x	0	0.3	4.2	1.5	622.591	0	0.3	0	0.1	0.2	0.8	1.7	1	1.16667	0	0	0.3	0.6
New Zealand	NZL	1.4	1.1	1.3	1.7	1.9	1.8	1.6	x	0	0.4	3.8	1.4	41.7759	5.9	0	0	2	1.1	1.9	2.5	2.2	2.2	0	0.1	0.9	1.4
Nicaragua	NIC	x	x	x	8.6	7.2	7.9	7.9	3.5	1.2	4.2	4.8	3.4	14.9576	8.6	3	3.7	5.1	8.3	1.7	0.7	1.5	1.3	8	0.7	4.6	4.4
Niger	NER	8.6	6.7	8	6.6	6.3	6.5	7.3	9.4	8	7.7	6.9	8	3.86832	9.7	9.3	10	9.7	9.9	2.4	5.3	2.4	3.36667	9.9	3.9	6.8	8.2
Nigeria	NGA	x	x	x	7.4	6.7	7.1	7.1	6.6	3.9	6.1	5.2	5.5	10.7601	9	5.9	4.1	6.3	9	6.3	10	6.6	7.63333	9.3	10	9	6.9
North Macedonia	MKD	x	x	x	6	5.1	5.6	5.6	0.5	0	1.3	4.9	1.7	55.5115	4.5	0.1	0.4	1.7	2.6	2.2	1.9	7.3	3.8	4	0	2.6	2
Norway	NOR	0.3	4.4	1.5	1.9	1.4	1.7	1.6	x	0	0.1	4.5	1.5	46.0148	5.5	0.2	0	1.9	0	0.5	0.8	0.7	0.666667	0	0	0.2	1.2
Oman	OMN	x	x	x	4.5	4.5	4.5	4.5	0.6	0	0.5	3.3	1.1	13.5703	8.7	0.1	1.5	3.4	4.9	0	0	0	0	6.2	0.1	2.8	2.4
Pakistan	PAK	5.3	4.4	5	7.3	6.2	6.8	5.9	7.3	0.4	7.3	6.3	5.3	12.9722	8.8	3.3	1.9	4.7	7.3	2.2	3.2	2.2	2.53333	9.6	1.7	5.3	5.1
Palau	PLW	3.2	8.9	4.9	x	4.1	4.1	4.5	0.6	0	x	3.3	1.3	60.8696	4	0.1	0.1	1.4	5.6	0.3	1.7	1	1	3.5	1	2.8	1.8
Palestine	PSE	8.8	6.7	8.2	x	7.4	7.4	7.8	0.4	0	1.3	6.3	2	282.392	0	0.1	0.3	0.1	4.6	1.9	1.7	2	1.86667	8	0.2	3.7	1.9
Panama	PAN	8.5	10	9	6.7	5.4	6.1	7.6	0.9	0.3	2.2	2.2	1.4	16.1421	8.5	1.6	1.1	3.7	5.7	5.6	4.4	5.1	5.03333	0	0.4	2.8	2.6
Papua New Guinea	PNG	2.6	6.7	3.8	6.9	6.6	6.8	5.3	5.6	8	7.6	8.5	7.4	3.09146	9.8	9	10	9.6	9.8	10	9.8	10	9.93333	9.8	2.1	7.9	8.3
Paraguay	PRY	4.7	10	6.3	7.6	5.9	6.8	6.6	1.1	0	2.2	3.8	1.8	18.6257	8.2	0.6	0.1	3	0.3	4.7	7.1	3.7	5.16667	5.9	0.6	3	2.6
Peru	PER	1.1	3.3	1.8	6.9	6	6.5	4.2	1.3	0.4	2.1	4	2	6.5625	9.4	2.4	1	4.3	5.9	2.5	5.6	3.2	3.76667	7	0.6	4.3	3.5
Philippines	PHL	2.3	4.4	2.9	6.7	4.7	5.7	4.3	0.4	0.2	1.6	4.2	1.6	50.3069	5	1.7	1	2.6	8	1.7	5.1	2.4	3.06667	8.2	0.9	5	3.1
Poland	POL	1.9	1.1	1.7	4.7	4.2	4.5	3.1	0	0	1.4	3.3	1.2	200.559	0	0.1	1.9	0.7	1.5	0.8	2.2	1.9	1.63333	0	0	0.8	0.9
Portugal	PRT	2.2	1.1	1.9	4.3	3	3.7	2.8	0.7	0	1.4	3.9	1.5	174.921	0	0	0.1	0	0	0	0.7	0.2	0.3	0	0.2	0.1	0.5
Qatar	QAT	0	0	0	4.1	2.6	3.4	1.7	0.4	0	0	2.2	0.7	94.7459	0.5	0	0	0.2	3.8	0.7	0	0.3	0.333333	2.3	0	1.6	0.8
Romania	ROU	x	x	x	5.4	5.2	5.3	5.3	0.2	0	1.1	3.9	1.3	86.8961	1.3	1.3	0	0.9	1.3	3.6	6.3	3.6	4.5	1.8	0.1	1.9	1.4
Russian Federation	RUS	2.2	0	1.5	7.8	6.4	7.1	4.3	0	0	0.8	1	0.5	11.6017	8.9	1.2	0.6	3.6	0.4	0.3	0.3	1	0.533333	1.9	0.1	0.7	1.6
Rwanda	RWA	x	x	x	4.3	4.2	4.3	4.3	4.1	3.6	6.6	5.6	5	32.8334	6.8	2.9	7	5.6	9.7	0.8	1.9	0.8	1.16667	9.4	2.5	5.7	5.4
Saint Kitts and Nevis	KNA	x	x	x	x	4.2	4.2	4.2	x	0	2.4	4.2	2.2	165.385	0	0.6	0.3	0.3	2.4	0.5	0.8	x	0.65	3.6	0.8	1.9	1.5
Saint Lucia	LCA	2.1	10	4.5	4.1	4.9	4.5	4.5	x	0	3	5.2	2.7	113.115	0	1.8	0.6	0.8	8.4	4.2	2.7	x	3.45	7.2	0.5	4.9	2.8
Saint Vincent and the Grenadines	VCT	5.6	10	6.9	3.7	4.9	4.3	5.6	x	0	2.4	5	2.5	105.128	0	1.1	0.5	0.5	7.6	0.8	1.2	x	1	7.4	0.6	4.2	2.4
Samoa	WSM	4.3	4.4	4.3	x	4	4	4.2	0.2	0	4.2	7.1	2.9	56.5371	4.4	0.2	0.2	1.6	8.6	2.7	4.1	1	2.6	8.8	1.1	5.3	3.3
Sao Tome and Principe	STP	x	x	x	5.5	6.8	6.2	6.2	1.3	1.9	3.9	7	3.5	66.6667	3.4	5.8	4.5	4.6	8.8	2.2	1.5	2.2	1.96667	9.1	0.8	5.2	4.4
Saudi Arabia	SAU	0	8.9	2.7	4.1	3.4	3.8	3.3	0.4	0	0	2.2	0.7	6.04738	9.5	0.5	0.3	3.4	2.3	0.3	0.5	0.3	0.366667	0	0.1	0.7	1.6
Senegal	SEN	x	x	x	5.5	4.9	5.2	5.2	7.3	2.6	3.9	3.9	4.4	11.9462	8.9	4.4	2.8	5.4	9.7	2.7	5.9	3.2	3.93333	9.6	2.6	6.5	5.4
Serbia	SRB	5.9	7.8	6.5	6.5	5	5.8	6.2	0.2	0	1.5	3.7	1.4	75.4631	2.5	0.2	0.9	1.2	2.9	1	1.4	2.9	1.76667	2.1	0.1	1.7	1.4
Seychelles	SYC	x	x	x	2.8	3.8	3.3	3.3	0.8	0	1.3	0.8	0.7	82.6087	1.8	0	0.7	0.8	0.5	0.3	1.7	0.3	0.766667	4.9	0.5	1.7	1.1
Sierra Leone	SLE	x	x	x	6.7	7.3	7	7	8.4	6.5	7.9	4.7	6.9	20.9439	8	8.6	6.9	7.8	9.9	1.4	4.4	1	2.26667	9.6	3.9	6.4	7
Singapore	SGP	x	x	x	1.6	0.4	1	1	0.4	0	0.6	1.4	0.6	800	0	0	0	0	3.5	0.2	1.2	1	0.8	0	0.1	1.1	0.6
Slovakia	SVK	7.4	10	8.2	5.1	4.5	4.8	6.5	x	0	1	3.2	1.4	174.68	0	0.3	0	0.1	0.8	0.5	0.7	0.5	0.566667	0	0	0.3	0.6
Slovenia	SVN	4.3	4.4	4.3	4	2.9	3.5	3.9	x	0	1	3.6	1.5	178.749	0	0.2	0.1	0.1	1.7	1.7	1.7	6.9	3.43333	0	0	1.3	1
Solomon Islands	SLB	5.8	2.2	4.7	5.7	6.5	6.1	5.4	x	1.9	5.8	7.1	4.9	3.5727	9.7	7.2	6.5	7.8	9.5	2.5	8.6	3.1	4.73333	9.8	1.4	6.4	6.4
Somalia	SOM	2.9	8.9	4.7	9.1	9	9.1	6.9	7.8	5	7.2	7.5	6.9	30.2866	7	6.6	8.3	7.3	9.9	9.7	10	x	9.85	10	6.3	9	7.7
South Africa	ZAF	6.3	6.7	6.4	5.9	5.5	5.7	6.1	2.1	1.2	2.4	1.5	1.8	24.7302	7.6	2.5	1.1	3.7	8	3.4	2.5	2.5	2.8	5.6	1.3	4.4	3.3
South Sudan	SSD	x	x	x	9.2	9.7	9.5	9.5	9.7	9.5	8.8	7.9	9	6.05281	9.5	9.3	10	9.6	9.9	4.4	x	x	4.4	10	7.7	8	8.9
Spain	ESP	x	x	x	4.4	3.5	4	4	0.2	0	0.5	3.7	1.1	144.346	0	0	0	0	0	1	1.2	1.2	1.13333	0	0	0.3	0.5
Sri Lanka	LKA	5.7	8.9	6.7	6.8	5.5	6.2	6.5	1.7	0	4.9	3	2.4	41.4607	5.9	0.5	2.1	2.8	7	0	0	x	0	8.1	0.2	3.8	3
Sudan	SDN	7.9	7.8	7.9	8.5	9	8.8	8.4	6.9	3.4	7.1	6.7	6	2.10438	9.9	7	7	8	9.3	8.1	10	8	8.7	9.8	2.8	7.7	7.2
Suriname	SUR	x	x	x	6	6.9	6.5	6.5	1.1	0	2.2	2.2	1.4	4.35897	9.7	1.1	0.4	3.7	6.3	4.6	8	x	6.3	6.6	0.9	5	3.4
Sweden	SWE	x	x	x	2	1.8	1.9	1.9	x	0	0.4	3.1	1.2	73.1101	2.7	0.1	0.1	1	0	0.8	1.2	0.8	0.933333	0	0	0.2	0.8
Switzerland	CHE	3	4.4	3.4	1.9	0.7	1.3	2.4	x	0	0.3	3.7	1.3	400	0	0	0	0	0	0.7	1.4	1.7	1.26667	0	0.1	0.3	0.5
Syria	SYR	x	x	x	8.8	8.6	8.7	8.7	1.3	1.2	6.4	6.5	3.9	35.3973	6.5	0.6	1.2	2.8	7	5.6	5.9	x	5.75	8.6	0.2	5.4	4
Tajikistan	TJK	3.6	4.4	3.8	8.1	6.5	7.3	5.6	x	0	4.3	3.8	2.7	10.0029	9.1	0.4	3.6	4.4	4.7	0.5	0.5	10	3.66667	8.9	0.2	4.4	3.8
Tanzania	TZA	4.9	6.7	5.4	5.9	5.9	5.9	5.7	3.6	5.2	7.1	4.9	5.2	8.12825	9.3	7.7	7.8	8.3	9.7	1	3.6	1.2	1.93333	9.9	3.1	6.2	6.6
Thailand	THA	4.4	3.3	4.1	6.6	4.7	5.7	4.9	1.9	0	1.1	1.6	1.2	45.0195	5.6	0.1	0	1.9	7.7	1.2	2	x	1.6	6.4	0.4	4	2.4
Timor-Leste	TLS	x	x	x	5.6	6.7	6.2	6.2	5.6	0	6.6	4.5	4.2	19.5024	8.1	4.6	2.6	5.1	8.1	2.7	4.6	7.3	4.86667	9	2.1	6	5.1
Togo	TGO	6.2	5.6	6	6.8	6.2	6.5	6.3	6.1	4.1	6.3	6.4	5.7	23.9015	7.7	9	5.8	7.5	9.8	2.4	6.9	2.4	3.9	9.7	3.9	6.8	6.7
Tonga	TON	6.6	6.7	6.6	x	5.2	5.2	5.9	0.1	0	4.2	7.1	2.9	100	0	0.5	0.2	0.2	7.5	0	0	0	0	8.4	0.7	4.2	2.4
Trinidad and Tobago	TTO	5.1	4.4	4.9	5.9	5.1	5.5	5.2	x	0.1	1.5	3.4	1.7	173.489	0	0.7	0.2	0.3	1.5	0.5	1.4	0.8	0.9	4	0.6	1.8	1.3
Tunisia	TUN	x	x	x	6.1	5.6	5.9	5.9	3	0	2.8	3.4	2.3	35.4016	6.5	0.3	0.6	2.5	6.8	0.3	0.3	0.3	0.3	7.2	0.4	3.7	2.8
Türkiye	TUR	x	x	x	6.6	5.5	6.1	6.1	0.6	0	1.3	4.8	1.7	51.973	4.9	0.1	0.6	1.9	4.6	x	x	x	x	5.5	0.2	3.4	2.3
Turkmenistan	TKM	2.9	10	5	8.3	7.4	7.9	6.5	x	0	7.9	5.7	4.5	4.25595	9.7	0	0	3.2	4.6	0.2	0	0	0.0666667	7.2	0.1	3	3.6
Tuvalu	TUV	8.2	3.3	6.7	x	5.9	5.9	6.3	x	0	2.6	5.2	2.6	156.667	0	1.8	0.1	0.6	6.8	0.8	0.2	0.2	0.4	6.4	1.9	3.9	2.4
Uganda	UGA	5.1	7.8	5.9	7.4	6.1	6.8	6.4	3.9	4.9	8.5	6.3	5.9	23.0219	7.8	8.8	8.1	8.2	9.6	1.4	10	1.4	4.26667	9.7	1.9	6.4	6.8
Ukraine	UKR	5.5	0	3.9	6.5	5.7	6.1	5	0	0	1.8	4	1.5	74.225	2.6	0.3	1.3	1.4	2.5	2.7	2	x	2.35	6.5	0.2	2.9	1.9
United Arab Emirates	ARE	5.7	8.9	6.7	3.2	1.8	2.5	4.6	0.4	0	0	0	0.1	47.8469	5.3	0.1	0	1.8	2.7	0.5	0.8	0.8	0.7	0	0	0.9	0.9
United Kingdom	GBR	0	5.6	1.7	2.9	2.7	2.8	2.3	x	0	0.4	4	1.5	268.673	0	0.1	0	0	2.1	1.2	2.4	1.7	1.76667	0	0.1	1	0.8
United States of America	USA	2.1	3.3	2.5	3.5	2.6	3.1	2.8	x	0	0.7	4.5	1.7	72.1515	2.8	0	0	0.9	1	0.8	0.7	2.5	1.33333	0	0.2	0.6	1.1
Uruguay	URY	4.7	10	6.3	2.4	3.3	2.9	4.6	0.2	0	1	3	1.1	33.1391	6.8	0.2	0.1	2.4	0	0.7	1.5	0.8	1	1.5	0.2	0.7	1.4
Uzbekistan	UZB	0	7.8	2.3	6.8	5.6	6.2	4.3	0	0	1.1	4.8	1.5	19.0409	8.2	0.4	0.7	3.1	3	0	0	0	0	7.7	0.3	2.8	2.5
Vanuatu	VUT	7.4	5.6	6.9	5	6.1	5.6	6.3	2.3	3.8	5.4	5.7	4.3	8.20345	9.3	5.9	1.7	5.6	9.6	4.6	10	6.1	6.9	9.7	1.1	6.8	5.6
Venezuela	VEN	x	x	x	9	8.2	8.6	8.6	0.5	0	3.8	6.7	2.8	7.93606	9.3	0.2	1.3	3.6	5.8	7.6	10	10	9.2	9.7	2.5	6.8	4.4
Viet Nam	VNM	x	x	x	6	4.7	5.4	5.4	0.9	0	2.2	3.5	1.7	24.8331	7.6	0.9	0.4	3	7.9	5.8	2.2	x	4	8.1	0.5	5.1	3.3
Yemen	YEM	x	x	x	8.7	9.6	9.2	9.2	x	1.6	8.2	7.6	5.8	4.1669	9.7	5	7.6	7.4	9.3	9	9.2	9.2	9.13333	9.8	1.3	7.4	6.9
Zambia	ZMB	7.5	7.8	7.6	6.1	6.3	6.2	6.9	2.6	4.9	6.7	5	4.8	4.17009	9.7	7.1	6.4	7.7	9.3	3.2	4.1	3.6	3.63333	9.5	0.9	5.8	6.1
Zimbabwe	ZWE	3.7	4.4	3.9	7.9	7.3	7.6	5.8	2.1	3.8	6.2	5.6	4.4	12.6664	8.8	7.3	7.5	7.9	9.6	1.5	3.7	1.5	2.23333	9.8	4	6.4	6.2

## Sheet: Indicator Data
COUNTRY		Physical exposure to earthquake MMI VI	Physical exposure to earthquake MMI VIII	Annual Expected Exposed People to River Floods	Annual Expected Exposed People to Tsunamis	Annual Expected Exposed People to Cyclone's Wind SS1	Annual Expected Exposed People to Cyclone's Wind SS3	Annual Expected Exposed People to Coastal Floods	Total affected by Drought	Frequency of Drought events	Agriculture Drought probability	Population exposed to CCHF (zoonoses)	Population exposed to EVD (zoonoses)	Population exposed to Lassa Fever (zoonoses)	Population exposed to MVD (zoonoses)	Populations at risk of malaria (vector borne)	% of Populations at risk of malaria (vector borne)	Population exposed to Zika (vector borne)	Population at Risk to Aedes (vector borne)	Population exposed to Dengue (vector borne)	Population density (people per sq. km of land area)	Urban population growth (annual %)	Population living in urban areas (%)	Household size	People practicing open defecation (% of population)	People with basic handwashing facilities including soap and water (% of population)	Number of live animals	IHR capacity score: Food safety	Population living in slums (% of urban population)	Children under 5 (% of population)	Projected Conflict Probability	Current Conflict Intensity	Human Development Index	Multidimensional Poverty Index	Humanitarian Aid (FTS)	Development Aid (ODA)	Development Aid (ODA)	Net ODA received (% of GNI)	Volume of remittances (in USD) as a proportion of total GDP (%)	Mortality rate, under-5	U5 Under weight	Incidence of Tuberculosis	Estimated number of people living with HIV - Adult (>15) rate	Incidence of HIV (per 1,000 uninfected population ages 15-49)	Malaria incidence per 1,000 population at risk	Number of people requiring interventions against neglected tropical diseases	Gender Inequality Index	Income Gini coefficient	People affected by Natural Disasters
Survey Year		2025	2025	2025	2025	2025	2025	2025	1990-2024	1990-2024	1990-2024	2025	2025	2025	2025	2024	2025	2025	2025	2025	2021-2022	2024	2024	2014-2021	2014-2022	2017-2022	2023	2020	2022-2024	2025	2025	2025	2023	2014-2021	2021-2024	2022	2023	2020-2022	2023-2024	2023	2014-2024	2023	2020-2022	2020-2022	2022-2023	2023	2021-2023	2014-2024	2023
IndicatorId		NH.EQ.GEM.MMI6.SP	NH.EQ.GEM.MMI8.SP	EX_FL	EX_TS	EX_TC_SS1	EX_TC_SS3	EX_CFL	AFF_DR	AFF_DR.FREQ	ASI	POP.EXP.ZOON.CCHF	POP.EXP.ZOON.EVD	POP.EXP.ZOON.LASSA	POP.EXP.ZOON.MVD	POP.EXP.VECT.MAL	POP.EXP.VECT.MAL.ZS	POP.EXP.VECT.ZIKA	POP.EXP.VECT.AEDES	POP.EXP.VECT.DENGUE	EN.POP.DNST	SP.URB.GROW	SP.URB.TOTL.IN.ZS	SP.DEM.HOUS.AV	SH.STA.ODFC.ZS	SH.SAN.HNDWSH.ZS-P2P	LA	IHR11	EN.POP.SLUM.UR.ZS	SP.POP.0005.TO.ZS	HVC.PROB	CON_GPI	HDI	MPI	FTS	ODA-2	ODA-1	DT.ODA.ODAT.GN.ZS	BX_TRF_PWKR	CM	CUW	TB	HIV	SH_HIV_INCD	SH_STA_MALR	SH_TRP_INTVN	GII	GINI	VU.VGR.OG.NATDIS-2
Unit of Measurament		Number / Year	Number / Year	Number / Year	Number / Year	Number / Year	Number / Year	Number / Year	Number / Year	%	%	Number	Number	Number	Number	Number	%	Number	Number	Number	people/km sq	%	%	Number	%	%	Number	%	%	%	%	Index	Index	Index	USD Million	USD Million	USD Million	% of GNI	%	per 1,000 live births	%	per 100,000 people	%	per 1,000 people	per 1,000 people	Number	Index	Index	Number
Afghanistan	AFG	85097.8	40349.9	315650	0	0	0	0	886000	0.171429	0.375	30064888	No data	No data	No data	34370644	0.7721	0	10762512	4.08579e+06	62.2155	4.06173	27.265	8.04	8.84185	48.2147	39233748	20	71.589	15.7326	0.946974	2.767	0.496	0.271721	7473.32	4091.72	3060.33	26.7757	1.86565	55.5	18.4	180	0.1	0.06	13.26	16959220	0.661	No data	700274
Albania	ALB	5936.16	4742.35	7043.14	40.172	0	0	21546.1	0	0	0.230769	2.28042e+06	No data	No data	No data	0	0	0	0	159382	101.376	0.0471709	65.38	3.3	0	No data	7333833	80	2.7	4.98029	0.00670085	1.403	0.81	0.00274788	18.9225	344.717	360.63	1.68849	8.36876	9.4	1.5	15	0.1	0.04	No data	3	0.107	29.4	0
Algeria	DZA	77084.7	22665.6	18585.9	1.222	0	0	72.837	0	0	0.153846	1.32304	0	0	0	0	0	3.19904e+06	22214350	1604695	19.0942	2.03408	75.748	4.94	0	84.8041	246447296	80	13.246	9.49623	0.207217	1.859	0.763	0.00540909	122.912	233.585	202.315	0.0975549	0.75422	22	2.7	47	0.1	0.08	0	7656	0.443	27.6	31694
Angola	AGO	0	0	21784.8	0	0	0	2573.16	223635	0.2	0	35283.6	224260	0	1.39957e+06	38942792	1	15779400	32673102	27159024	28.5835	3.90382	69.281	4.82	17.288	27.0942	58772160	40	62.7	16.5883	0.699838	1.567	0.616	0.282435	52.7105	98.8617	147.169	0.101134	0.0175462	64	19	339	1.5	0.7	224.53	8789216	0.515	51.3	70910
Antigua and Barbuda	ATG	191.207	0	0	0	9436.26	1599.65	159.64	0	0	0.102564	No data	No data	No data	No data	0	0	54064.4	79786	62111	211	0.509578	24.338	No data	0.624318	No data	197501	No data	2.64634	5.83918	0	0	0.851	No data	0	0	0	0.39687	1.18117	9.3	No data	1.2	No data	No data	No data	254	0.24	No data	0
Argentina	ARG	25012.7	7353.32	426105	0	0	0	3423.88	1000.91	0.114286	0.230769	No data	No data	No data	No data	0	0	5710101	26618794	3330902	16.5923	0.471206	92.579	2.95	0	No data	190084304	80	14.5	5.52447	0.0225174	1.22	0.865	0.0014693	11.3708	411.537	259.023	0.0618306	0.164949	9.6	1.7	35	0.4	0.16	0	147183	0.264	42.4	45114
Armenia	ARM	5853.71	1886.38	11743.3	0	0	0	0	8485.71	0.0285714	0.230769	2.51662e+06	No data	No data	No data	0	0	0	0	0	104.292	2.60526	63.929	3.54	0.0106079	94.4237	5564375	40	8.39472	5.84821	0.0257204	1.669	0.811	0.000690069	97.6302	328.938	205.138	1.58148	4.58239	10	2.6	25	0.3	0.37	0	30	0.18	27.2	18000
Australia	AUS	17.9318	0	53755.7	54.022	111592	187.639	25212.5	200000	0.142857	0.179487	0	No data	No data	No data	0	0	766824	5.04459e+06	1.98069e+06	3.382	2.20347	86.75	2.55	0	No data	216682624	100	0.035	5.74059	0.00685006	1.245	0.958	No data	-3	0	0	No data	0.1075	3.7	No data	6.2	0.1	0.03	No data	10441	0.056	34.3	4137
Austria	AUT	10839.4	0	106962	0	0	0	0	0	0	0.102564	2462.28	No data	No data	No data	0	0	0	0	0	109.572	0.994626	59.819	No data	0	No data	2324280	100	0.04663	4.45178	0.00554518	1.075	0.93	No data	0.03	0	0	No data	0.688552	3.1	No data	5.2	No data	No data	No data	54	0.033	30.9	0
Azerbaijan	AZE	21939.6	5990.81	71296.9	0	0	0	0	0	0.0285714	0.307692	9215475	No data	No data	No data	0	0	0	905.268	39809.9	122.707	1.20717	57.997	No data	0.0857073	No data	39754332	80	No data	6.06281	0.0957825	1.642	0.789	No data	20.348	56.8234	123.225	0.0641571	1.81883	18.6	3	72	0.1	0.09	0	0	0.315	No data	0
Bahamas	BHS	0	0	0	0	30909.4	5847.72	1932.22	0	0	0.102564	No data	No data	No data	No data	0	0	119774	302340	242472	39.7141	0.626417	83.764	No data	0.223196	No data	3268500	80	No data	5.39956	0.00474873	0	0.82	No data	0.889424	0	0	No data	0.416408	12.7	No data	7.8	0.9	0.22	No data	243	0.325	No data	0
Bahrain	BHR	0	0	0	0	0	0	2349.91	0	0	No data	0	No data	No data	No data	0	0	0	1.41606e+06	536090	1929.99	0.8781	89.999	No data	0	No data	1930188	No data	No data	5.9209	0.0267774	2.007	0.899	No data	0	0	0	No data	0	8.6	No data	12	0.1	No data	No data	0	0.165	No data	0
Bangladesh	BGD	370108	34696.9	6711870	1116.88	2.6466e+06	492243	562076	0	0.0285714	0.128205	78761688	No data	No data	No data	19018238	0.1078	149133840	174423216	174401904	1301.26	3.06773	41.23	4.26	0	61.7285	442848992	60	51.5083	9.58034	0.858208	2.554	0.685	0.10406	2079.03	5284.68	5683.86	1.08554	6.02559	30.6	21.7	221	0.1	0.01	1.1	57177912	0.487	33.4	3250018
Barbados	BRB	578.787	0	0	0.54	27973.8	3955.9	30.4735	0	0.0285714	No data	No data	No data	No data	No data	0	0	152141	252695	230666	656.553	0.43748	31.548	No data	0.824694	No data	5133722	80	No data	5.53033	0.00223649	0	0.811	0.00852886	3.07569	0	0	No data	1.26736	10	3.5	0.81	1	0.41	No data	771	0.297	34.1	179
Belarus	BLR	0	0	37986.1	0	0	0	0	0	0	0.128205	866434	No data	No data	No data	0	0	0	0	0	45.4607	-0.000107966	81.125	2.34	0	No data	127247296	100	No data	3.9184	0.0110116	2.208	0.824	No data	26.0589	19.8879	114.753	0.0230764	1.82016	2.4	No data	27	0.4	0.2	No data	0	0.08	24.4	420
Belgium	BEL	8220.94	0	61732.2	0	0	0	60096.1	0	0	0.0769231	0	No data	No data	No data	0	0	0	0	0	383.033	0.791386	98.224	No data	0	No data	2245710	100	0	4.68807	0.0110877	1.07	0.951	No data	0.153704	0	0	No data	2.28847	3.6	0.3	7.5	0.2	0.08	No data	61	0.031	26.4	3000
Belize	BLZ	398.705	0.00575769	362.828	0.412	13902.7	2528.74	1842.41	0	0	0.128205	No data	No data	No data	No data	0	0	293969	310604	349407	17.656	1.9331	46.838	3.75	0.570415	90.2883	1888801	80	15.7253	8.4423	0.0084881	0	0.721	0.0171088	13.8865	22.1666	31.8588	0.751262	4.3845	12.7	4.6	27	1.3	0.56	0	1689	0.428	39.9	0
Benin	BEN	0	0	95738.8	0	0	0	364.028	0	0	0.0512821	5133180	7445.97	5673907	0	14454199	1	9131461	13404857	14376365	122.025	3.59109	50.669	5.19	48.5022	12.1305	26467030	40	64.0106	15.0384	0.482526	2.064	0.515	0.367675	19.0433	898.086	1034.93	4.88074	1.72082	77.9	19.6	51	0.8	0.13	363.4	6385123	0.573	34.4	0
Bhutan	BTN	1809.45	540.32	2266.59	0	0	0	0	0	0	0	655850	No data	No data	No data	590028	0.74	196445	438378	595917	20.4749	2.10633	45	No data	0	93.2042	1171095	60	44.6899	6.12258	0.00616765	1.51	0.698	No data	0	201.517	156.838	7.07655	3.57497	23.1	8.7	164	0.2	0.12	0	173578	0.278	28.5	0
Bolivia	BOL	23878.5	3558.46	36426.7	0	0	0	0	100079	0.285714	0.153846	No data	No data	No data	No data	5.78293e+06	0.4537	4247359	5552733	5.00917e+06	11.1485	1.87511	71.545	No data	8.55303	26.9874	244765792	20	46.6257	9.98028	0.0189557	1.432	0.733	0.0377543	10.2311	353.095	764.393	0.781643	3.2112	23.1	3.4	105	0.4	0.28	2.51	189894	0.419	42.1	2157026
Bosnia and Herzegovina	BIH	6690.42	0	19779	0.08	0	0	0	1787.86	0.0571429	0.102564	1632	No data	No data	No data	0	0	0	0	71473.5	62.5938	0.213686	50.708	No data	0	No data	10799681	No data	0.3128	3.93117	0.00879271	1.833	0.804	No data	75.6322	308.19	307.688	1.1725	11.0231	6	1.6	24	No data	No data	No data	0	0.157	33	10020
Botswana	BWA	0	0	3484.35	0	0	0	0	5000	0.114286	0.230769	9165.46	0	0	1.23421	1.83209e+06	0.663	241213	2.34411e+06	34304	4.30521	2.48675	73.49	No data	5.2135	No data	3222414	40	39.6	11.6964	0.00776906	1.055	0.731	0.0726387	2.96106	94.3675	284.583	0.43979	0.360745	39.6	No data	244	16.4	3.32	0.47	685567	0.49	54.9	37000
Brazil	BRA	280.311	1.661	955369	0	0	0	19769.5	1.24771e+06	0.428571	0	No data	No data	No data	No data	44417020	0.203	127615680	180759712	184989856	25.1619	0.664847	88.016	No data	0.0926762	No data	1861859072	100	14.8971	6.05228	0.975533	2.135	0.786	0.016346	136.99	617.195	699.972	0.0304435	0.224941	14.4	3.5	49	0.6	0.39	3.81	3102066	0.39	51.6	1239520
Brunei Darussalam	BRN	0	0	2313.67	0.148	0	0	202.374	0	0	0.153846	0	No data	No data	No data	0	0	383878	440359	421257	86.408	1.18414	79.439	No data	0	No data	21379360	No data	21.5969	6.64754	0.00467341	0	0.837	No data	0	0	0	No data	0.00662467	9.4	No data	65	No data	No data	No data	1	0.257	No data	0
Bulgaria	BGR	13320.7	0	18264.3	0	0	0	638.053	0	0.0285714	0.153846	5.73684e+06	No data	No data	No data	0	0	0	0	0	59.5532	0.402497	77.037	No data	0	No data	1842960	80	0.19661	4.56581	0.00808802	1.201	0.845	No data	28.4946	0	0	No data	2.3814	6.1	1.7	16	0.1	0.07	No data	119	0.208	38.2	4036
Burkina Faso	BFA	0	0	4527.11	0	0	0	0	455635	0.228571	0.128205	11292736	0	921804	0	24436924	1	4587809	24270536	23244120	82.2699	4.21298	33.166	5.92	33.5537	9.15637	65393008	60	87.8818	14.068	0.961679	3.311	0.459	No data	1320.96	1462.2	1436.42	7.7362	2.87529	77.3	16.9	43	0.6	0.09	353.49	3644443	0.555	37.4	0
Burundi	BDI	19701.1	0	4277.1	0	0	0	0	87500	0.171429	0.025641	4529632	314523	0	2.15553e+06	13948140	1	9912665	7.0944e+06	4.28738e+06	518.734	5.09542	15.16	4.83	1.44494	6.30359	8719988	40	36.7517	15.3085	0.609079	2.811	0.439	0.408861	300.176	608.059	621.668	17.1977	7.52444	49.2	28.3	94	0.9	0.14	245.06	3205933	0.501	37.5	9551
Cabo Verde	CPV	0	0	0	0	0	0	0	4459.8	0.142857	No data	200987	No data	No data	No data	158654	0.26	0	469508	497572	128.968	1.11683	68.412	No data	8.54357	No data	863294	80	46.4115	6.23391	0.00405065	0	0.668	No data	4.37514	88.1803	101.708	3.71979	12.1452	11.6	2.2	47	0.9	0.55	0	143054	0.298	42.4	4002
Cambodia	KHM	0	0	464235	2.676	14307.2	0	2147.35	258571	0.142857	0.0512821	6080715	No data	No data	No data	12302619	0.7114	9828293	16836210	17170554	97.4492	3.02815	26.035	4.61	12.0762	83.3505	24971104	60	42.2698	9.98129	0.0348265	1.767	0.606	0.0703679	34.6545	1582.02	1581.26	4.02387	6.10088	22.9	16.3	335	0.5	0.15	0.49	4716388	0.506	No data	14100
Cameroon	CMR	0	0	151919	0	0	0	1014.49	73943.6	0.142857	0.0512821	12893111	2.93987e+06	1.95839e+06	5707214	30150780	1	18396410	28131826	29225328	58.4561	3.58076	59.892	4.99	4.25046	36.7118	63798140	40	32.6718	15.0533	0.911314	2.896	0.588	0.23206	637.88	1254.44	940.269	2.72321	1.59612	67.2	11	150	2.6	0.46	258.81	11963613	0.558	42.2	95260
Canada	CAN	24505.4	1205.87	247278	64.84	44467.1	0	14326.2	0	0	0.128205	No data	No data	No data	No data	0	0	0	0	0	4.43023	3.10624	81.98	2.45	0	No data	191160864	100	1.09583	4.7147	0.0107852	1.254	0.939	No data	0.211066	0	0	No data	0.0379894	5.1	No data	5.8	No data	No data	No data	3	0.052	29.9	31450
Central African Republic	CAF	0	0	34043.4	0	0	0	0	63476.9	0.0285714	0.0512821	1.91006e+06	1045644	2973.95	1.15298e+06	6097449	1	5914303	6.06837e+06	6085065	8.18331	4.57754	44.13	5.59	25.0446	22.1764	18599840	No data	68.9131	18.8284	0.928552	2.619	0.414	0.461348	1194.79	719.076	737.596	27.2207	0	92.2	18.4	540	3.4	2.65	305.54	6999367	0.672	43	6066
Chad	TCD	0	0	334381	0	0	0	0	270805	0.2	0.128205	7230198	0	5689.62	0	19212274	0.989	1832544	18860356	15844642	14.6564	6.27353	24.691	5.97	62.6131	26.2005	141773376	20	82	18.2222	0.93774	2.581	0.416	0.517011	1735.67	744.232	1137.95	3.9339	0	101.1	18.2	139	1	0.28	206.54	8461599	0.67	37.4	0
Chile	CHL	40901.4	40435.8	50669.9	695.714	0	0	937.726	0	0.0285714	0	No data	No data	No data	No data	0	0	0	594822	865.679	26.2975	0.655523	88.116	3.04	0	No data	81750920	100	10	4.56993	0.0111718	1.403	0.878	No data	43.5084	0	0	No data	0.030321	7.2	0.5	18	0.6	0.45	No data	7	0.102	43	64589
China	CHN	870139	3993.19	21681628	11873.3	28970126	444796	6836498	13174286	1	0	56819068	No data	No data	No data	0	0	200065136	829173568	369798976	150.42	1.37411	65.544	No data	0.104457	97.2068	6916872192	80	26.3209	3.35571	0.0902543	1.946	0.797	0.0160667	3.58419	-230.167	-267.159	-0.00155432	0.167579	6.2	2.4	52	No data	No data	0	18225	0.132	35.7	2864655
Colombia	COL	102853	40526.2	268838	767.582	34662.3	1416.62	32987.8	35515.5	0.0857143	0.025641	No data	No data	No data	No data	11648014	0.2214	31267950	32319970	36691268	46.6318	1.43568	82.652	3.53	2.40045	70.1536	241038112	80	9.7	6.61801	0.936552	2.369	0.788	0.0196573	1374.33	1968.66	1031.31	0.564394	2.83681	12	3.7	46	0.5	0.29	10.57	3307872	0.393	53.9	46394
Comoros	COM	0	0	0	0.264	4357.93	0	204.249	0	0	0	95992.5	0	0	26.0878	883075	1	614066	613746	741596	448.247	2.83639	30.418	No data	0.591386	No data	735303	40	48.5015	13.1046	0.0152643	0	0.603	0.180771	7.67795	147.386	166.351	10.6737	21.3611	39.8	9.1	35	0.1	No data	24.75	277694	0.501	45.3	0
Congo	COG	0	0	110623	0	0	0	269.804	0	0	0.0512821	3.40736e+06	527095	4091.73	232347	6383738	1	5.54598e+06	6.30438e+06	6.28994e+06	17.6723	3.04659	69.638	4.22	8.35353	48.1858	3809245	40	75.3423	14.0389	0.10672	1.725	0.649	0.111676	70.9147	741.545	377.5	5.01783	0.286923	40.5	12.3	368	4.1	4.76	214.78	1543031	0.565	48.9	406992
Congo DR	COD	64766.6	0	409535	0	0	0	130.449	742080	0.0285714	0	45798272	22523910	0	26091302	109075560	1	90422920	94299576	98345120	45.1675	4.52219	48.055	5.17	11.8462	19.3525	25893552	20	78.3623	17.9931	0.995394	3.647	0.522	0.331189	3672.51	3449.64	4347.29	5.21763	4.92229	73.2	25	316	0.6	0.15	313.27	56981384	0.604	44.7	53845
Costa Rica	CRI	11103.9	11080.7	2080.54	246.47	4233.06	0	1619.7	0	0.114286	0	No data	No data	No data	No data	1848070	0.35	3862944	1.46137e+06	4695690	99.5254	1.13394	83.167	3.21	0.107893	85.9569	29018178	80	3.54573	5.07233	0.00890055	1.209	0.833	0.0020063	71.8409	676.962	144.591	0.995285	0.760139	10.5	2.9	9.9	0.5	0.25	0.3	31336	0.217	45.8	14403
Côte d'Ivoire	CIV	0	0	35642.9	0.616	0	0	679.145	0	0	0.0512821	9188462	774945	17240514	300623	30344180	1	26523682	27409096	30221494	95.5818	3.36322	53.644	4.58	21.2038	21.815	147013888	No data	48.2613	14.3208	0.0497362	1.785	0.582	0.235871	34.7016	2075.02	2376.33	2.87721	1.30866	67.1	13.6	119	1.8	0.45	251.43	20569108	0.589	35.3	0
Croatia	HRV	7619.79	0	44744.6	20.118	0	0	2929.37	0	0.0285714	0.179487	9889.41	No data	No data	No data	0	0	0	129.181	81705.2	68.8999	0.80092	58.945	No data	0	No data	11782000	80	0.52712	4.24294	0.00491604	1.201	0.889	No data	2.17049	0	0	No data	7.2836	4.6	No data	3.5	0.1	0.04	No data	8	0.074	30	6277
Cuba	CUB	11167.6	1653.79	386.788	3.188	581033	90823.5	9745.74	26285.7	0.142857	0.0769231	No data	No data	No data	No data	0	0	10063227	10848913	10591629	106.549	-0.192284	77.657	2.71	0.170054	93.3792	35652760	No data	11.041	4.34063	0.0101073	1.805	0.762	0.00268871	34.4547	147.014	167.148	No data	No data	8.3	2.4	7.9	0.6	0.37	No data	124	0.296	No data	18500
Cyprus	CYP	2450.32	1279.74	0	1.912	0	0	250.15	0	0.0571429	0.128205	0	No data	No data	No data	0	0	40872.2	1.02664e+06	8502.96	144.088	1.12621	67.082	No data	0	No data	82270	100	0.27235	5.435	0.00297764	1.604	0.913	No data	1.61504	0	0	No data	1.83471	3.5	No data	5.5	0.1	0.05	No data	2	0.252	31.5	0
Czech Republic	CZE	161.813	0	37127.8	0	0	0	0	0	0	0.0769231	0	No data	No data	No data	0	0	0	0	0	138.291	0.415846	74.738	No data	0	No data	1577505	No data	0.02735	4.56438	0.00598863	1.272	0.915	No data	60.4663	0	0	No data	1.23117	2.6	No data	4.8	0.1	0.03	No data	13	0.088	25.9	0
Denmark	DNK	0	0	0	0	0	0	23918	0	0.0285714	0.179487	0	No data	No data	No data	0	0	0	0	0	147.576	0.651787	88.626	No data	0	No data	21909870	100	0	5.07258	0.00391281	1.254	0.962	No data	14.5521	0	0	No data	0.355298	3.4	No data	3.6	0.1	0.03	No data	0	0.003	29.3	0
Djibouti	DJI	2280.45	0	0	4.6	0	0	836.788	32147.9	0.2	No data	307952	0	0	0	876076	0.7499	266507	1.03268e+06	956209	49.055	1.58803	78.732	No data	15.9868	No data	1300821	20	48.6859	9.75296	0.0308805	1.989	0.513	No data	162.882	62.9092	222.375	1.62977	1.37033	50.4	17.7	218	0.7	No data	45.04	110561	0.481	41.6	0
Dominica	DMA	129.328	0	0	1.022	7293.13	1118.44	21.2795	0	0	0.0769231	No data	No data	No data	No data	0	0	39072.1	48187.7	56339.4	89.1013	-0.0355036	72.312	No data	5.57107	No data	236135	No data	No data	5.37941	0	0	0.761	No data	0	62.0477	52.6366	9.50827	5.60764	35.5	No data	16	No data	No data	No data	419	No data	No data	0
Dominican Republic	DOM	23889.3	21818.2	3014.57	20.046	1093122	304226	4522.89	0	0	0.025641	No data	No data	No data	No data	6.35191e+06	0.5508	7875633	9105410	10675855	233.012	1.51303	85.011	3.09	1.83018	48.3249	243210720	80	11.2489	8.52438	0.0146922	1.604	0.776	0.00878619	34.5202	366.928	663.396	0.336182	9.04956	31.4	3	42	1	0.59	0.04	2677790	0.417	38.4	600402
Ecuador	ECU	38781.7	37645.2	98676.2	994.188	0	0	6521.49	4133.29	0.0857143	0.102564	No data	No data	No data	No data	10519862	0.5667	8522668	8.35217e+06	11135258	71.7664	1.22567	65.029	No data	0.645971	87.2296	178771792	80	57.8	7.39426	0.844281	2.129	0.777	0.00793744	289.459	393.465	554.708	0.329357	5.24909	13.1	4.9	58	0.4	0.18	0.06	28918	0.358	44.6	216810
Egypt	EGY	84437.9	0.250385	4.46492e+06	121.914	0	0	487735	0	0	0.128205	25440666	0	0	0	0	0	86726.8	8991740	5.78176e+06	113.133	2.09916	43.258	4.13	0.00685165	89.8309	301963040	80	3.83938	9.99576	0.184047	2.049	0.754	0.0196818	463.236	6082.31	480.07	1.26189	4.93327	17.5	3.7	9.2	0.1	0.08	0	2978436	0.398	28.5	0
El Salvador	SLV	13386	13386	5433.96	145.734	3172.81	0	2129.14	42474.6	0.171429	0.025641	No data	No data	No data	No data	0	0	6242225	4604908	6243493	303.104	1.24838	75.996	3.92	0	90.6996	19538752	100	16.4771	7.66227	0.0398406	1.461	0.678	0.0324625	113.071	742.73	498.81	2.36599	24.0023	10.4	5	84	0.5	0.23	0	1475552	0.362	39.8	500
Equatorial Guinea	GNQ	0	0	782.868	0	0	0	132.232	0	0	0.179487	1066.47	79466.3	0	84454	1795574	1	1.41733e+06	1719218	1657988	64.2975	2.9753	74.874	No data	2.85407	No data	477158	20	64.6874	13.4018	0.0177183	1.604	0.674	No data	2.64335	13.1417	11.6634	0.125193	0	70.6	5.6	274	6.7	4.7	228.82	1046007	No data	38.5	16
Eritrea	ERI	4776.06	0	735.369	0	0	0	1258.91	160000	0.0857143	0.205128	1.8484e+06	0	0	0	3889630	1	627972	2.62183e+06	1.39503e+06	28.1677	3.33915	43.911	No data	67.0039	No data	7740540	60	48.6859	13.1978	0.068317	1.717	0.503	No data	27.9726	66.9272	129.191	No data	No data	35.4	No data	65	0.4	0.09	63.39	807518	No data	No data	0
Estonia	EST	0	0	7868.6	0	0	0	131.649	0	0	0	0	No data	No data	No data	0	0	0	0	0	31.5666	0.422898	70.019	No data	0	No data	300160	80	0.34543	4.33898	0.00426446	1.455	0.905	No data	2.59834	0	0	No data	1.16043	2.1	0.4	8.2	0.7	0.19	No data	0	0.061	32.3	0
Eswatini	SWZ	0	0	559.136	0	89.2986	0	0	67257.1	0.142857	0.0769231	8516.81	0	0	832.236	345760	0.28	4532	784286	90048.9	70.8673	1.89157	25.013	4.04	0.226837	24.3111	2988263	40	17.0057	11.1929	0.0387071	1.625	0.695	0.0812713	17.3779	101.557	110.43	2.21382	1.73636	45	5	350	25.9	7.68	1.73	250978	0.484	54.6	0
Ethiopia	ETH	87023.5	0	103951	0	0	0	0	2302625	0.342857	0.025641	63653816	193157	0	16617028	90398216	0.68	17191170	41337112	42520104	111.1	4.7366	23.661	4.73	17.6352	8.32175	219395504	40	64.3144	14.5075	0.989365	3.193	0.497	0.366604	5268.42	5140.46	5401.85	3.90304	0.329485	46.5	21.2	146	0.8	0.12	109.24	63060992	0.497	31.1	1740000
Fiji	FJI	1205.59	0	0	27.384	69869.5	5993.2	8207.42	9441.57	0.0571429	0.0512821	0	No data	No data	No data	0	0	579689	515573	814694	50.3241	1.31332	59.192	4.57	0	86.5284	6374009	No data	9.4	8.67981	0.00292517	0	0.731	0.00575766	18.2805	368.968	190.19	7.61052	9.18772	29.1	4.6	66	0.3	0.54	No data	523954	0.35	30.7	230000
Finland	FIN	0	0	36053.7	0	0	0	4897.15	0	0	0.102564	0	No data	No data	No data	0	0	0	0	0	18.2798	1.0654	85.872	No data	0	No data	19895540	100	0	4.13706	0.0038797	1.455	0.948	No data	-4.1365	0	0	No data	0.249775	2.3	No data	3.4	No data	No data	No data	0	0.021	27.9	0
France	FRA	16665.8	0	440814	4.034	0	0	99534	0	0.0857143	0.0512821	0	No data	No data	No data	0	0	0	0	6295.52	124.307	0.661062	82.044	2.22	0	No data	278408896	80	0	4.98817	0.100215	1.418	0.92	No data	-1.19793	0	0	No data	1.16571	4.3	No data	8.3	0.3	0.2	No data	145	0.034	31.2	527509
Gabon	GAB	0	0	13665.1	0	0	0	2539.93	0	0	0.0512821	1.45006e+06	611966	0	414437	2532884	1	2183575	2.17411e+06	2363520	9.43357	2.46128	91.307	No data	2.02231	No data	3789381	20	38.773	12.8528	0.0106657	1.879	0.733	0.0696954	3.34322	145.029	53.1488	0.700172	0.0920338	33.2	5.4	505	2.9	1.3	229.32	978475	0.505	38	3000
Gambia	GMB	0	0	7231.38	0.208	0	0	276.772	14031.4	0.0857143	0.0512821	1.29534e+06	0	1274.25	0	2911208	1	510247	2.79684e+06	2.80525e+06	260.521	3.2159	65.08	8.07	0.0654308	12.9423	1859672	20	37.081	13.8839	0.00826039	1.565	0.524	0.198023	23.2597	287.251	343.857	12.5454	21.0872	44.1	11.6	142	1.4	0.95	87.51	490110	0.578	38.8	0
Georgia	GEO	7754.54	1706.92	25761.4	0	0	0	7049.5	19885.7	0.0285714	0.230769	2.94213e+06	No data	No data	No data	0	0	0	41810.4	736016	64.9516	-0.413075	61.162	3.42	0.00330397	91.7573	10995358	40	7.07908	5.90557	0.00828793	2.012	0.844	0.0012446	17.2586	408.776	365.217	1.61703	11.8403	9.2	2.1	55	0.3	0.28	No data	31	0.257	34.8	350000
Germany	DEU	21017.1	152.532	629482	0	0	0	176104	0	0	0.0769231	0	No data	No data	No data	0	0	0	0	0	239.861	-0.300045	77.895	No data	0	No data	179777648	80	0	4.43185	0.0232617	1.099	0.959	No data	3.0796	0	0	No data	0.455479	3.7	0.6	4.8	0.1	0.05	No data	199	0.057	32.4	0
Ghana	GHA	0	0	35922.2	1.354	0	0	5038.58	0	0	0.0769231	17119640	626257	12346760	292183	35439784	1	25019022	31503776	35034616	145.689	2.9095	59.854	3.83	17.2167	41.6894	111202160	40	33.4869	12.1885	0.232838	1.722	0.628	0.111218	26.0028	1091.95	1571.98	1.43927	3.01869	37.1	12	129	1.7	0.81	193.9	9918507	0.514	43.5	41114
Greece	GRC	20411.3	9954.59	9185.96	137.58	0	0	5087.78	0	0.0285714	0.102564	7308449	No data	No data	No data	0	0	0	4297235	243937	80.9688	0.223349	80.984	No data	0	No data	11266600	80	0	3.62923	0.00646008	1.412	0.908	No data	11.6751	0	0	No data	0.218339	3.7	No data	5.2	0.2	0.17	No data	52	0.103	33.4	24521
Grenada	GRD	206.809	0	0	0	9438.52	829.059	44.917	2857.14	0.0571429	No data	No data	No data	No data	No data	0	0	60973	113441	94252	343.862	0.668438	37.267	No data	3.5411	No data	440664	No data	No data	5.77135	0	0	0.791	No data	3.59542	-98.2029	38.4946	-8.16866	5.04785	18.3	No data	4.9	No data	No data	No data	635	0.226	43.8	0
Guatemala	GTM	39223.5	37141.8	17868.2	122.328	20524	779.669	2098.7	162288	0.171429	0	No data	No data	No data	No data	14068718	0.7549	6.93446e+06	9627139	8727146	166.554	2.37401	53.542	4.81	1.11899	76.7664	52125632	60	37.6	9.90531	0.297284	1.883	0.662	0.133518	241.476	458.144	447.019	0.467846	19.1249	21.4	14.4	33	0.2	0.1	0.22	729890	0.48	45.2	4524384
Guinea	GIN	0	0	41179.4	2.264	0	0	5687.37	0	0.0285714	0.025641	4.08891e+06	1.72567e+06	7992673	1160071	14873052	1	10427671	13874422	14676967	57.1998	3.52389	38.517	6.39	7.14571	20.6361	58203160	40	43.9573	14.8499	0.0634749	2.175	0.5	0.373222	42.0917	530.993	531.753	2.55378	2.21728	95	15	175	1.4	0.63	307.78	8401212	0.609	29.6	25072
Guinea-Bissau	GNB	0	0	1582.45	0	0	0	172.12	3771.43	0.0571429	0.025641	369061	0	1.55828e+06	0	2244368	1	1.82944e+06	2.16382e+06	2.181e+06	74.8766	3.13995	45.893	6.81	8.43078	19.6891	4180666	40	59	13.4634	0.0133132	1.604	0.514	0.340689	10.4722	158.749	188.912	8.04202	9.83641	69.3	18.8	361	2.4	0.84	104	919108	0.632	33.4	0
Guyana	GUY	0	0	14347.6	0.382	53.6457	0	6900.66	17348.6	0.0571429	0.0769231	No data	No data	No data	No data	825051	1	656221	798290	739976	4.17392	1.13673	27.316	3.5	0.290032	83.4726	32405584	100	11.3036	9.68216	0.00974259	1.604	0.776	0.00659235	10.7984	208.703	139.79	2.23234	3.22475	25.7	9.4	64	1.5	1.06	42.66	206893	0.427	No data	0
Haiti	HTI	25162.6	13633.4	18986	7.35	901022	141692	3712.22	161000	0.142857	0.025641	No data	No data	No data	No data	10729293	0.8934	9954931	11158800	10842450	417.402	2.51331	60.472	4.29	17.7291	22.5827	10231303	20	51.0592	10.2896	0.921529	2.675	0.554	0.199588	969.146	935.734	1077.66	4.39271	18.9075	55.1	10.7	149	1.7	0.81	2.29	4487915	0.618	41.1	225143
Honduras	HND	22771.7	10294	31162	61.526	61701.4	4332.53	2325.18	89055	0.314286	0.025641	No data	No data	No data	No data	9894929	0.9058	7570472	9580767	9077057	93.5193	2.6861	60.818	3.87	4.15041	84.9636	50875752	80	No data	10.4293	0.469364	1.836	0.645	0.0511542	374.724	816.82	550.767	2.71595	25.6991	15.5	7.1	31	0.2	0.08	0.27	2208913	0.437	46.8	56958
Hungary	HUN	2691.64	0	121646	0	0	0	0	0	0.0571429	0.153846	8785207	No data	No data	No data	0	0	0	0	0	105.25	0.119484	73.179	No data	0	No data	36799700	80	No data	4.62114	0.0066851	1.403	0.87	No data	49.8718	0	0	No data	2.34956	3.8	No data	5.9	No data	No data	No data	19	0.213	30.2	0
Iceland	ISL	553.36	456.315	0	0	0	0	2717.75	0	0	0	No data	No data	No data	No data	0	0	0	0	0	3.78858	2.87806	94.094	No data	0	No data	685553	No data	0	5.85513	0.0011712	1	0.972	No data	0.01	0	0	No data	0.719522	2.6	No data	3.2	0.1	0.08	No data	0	0.024	26.6	3665
India	IND	1.77243e+06	252122	16884210	1622.05	7671259	931988	314247	19696428	0.2	0.153846	409029344	No data	No data	No data	1359184512	0.9344	512940128	1418270336	1416995968	479.426	2.26446	36.867	4.38	11.1044	76.2648	1416714368	60	41.4468	7.72617	0.960167	2.097	0.685	0.0688106	43.7061	2746.96	2376.56	0.0857944	3.51867	27.7	31.5	195	0.2	No data	1.52	622238656	0.403	25.5	15242115
Indonesia	IDN	511573	70003.2	1.71799e+06	7412.89	7763.15	0.00644836	288634	566571	0.114286	0.025641	48900072	No data	No data	No data	282004320	1	245723152	253303776	262564656	147.33	1.88711	59.204	3.86	4.18901	78.9852	3817342208	60	19.4108	7.73379	0.844989	1.879	0.728	0.0140107	91.2955	722.263	1155.08	0.0516334	1.14863	20.6	15.9	387	0.3	0.15	3.88	67464960	0.423	34.9	18911788
Iran	IRN	189195	59341.9	465551	78.462	4221.6	0.73173	108574	1.19714e+06	0.0571429	0.230769	73449160	No data	No data	No data	922189	0.0102	686560	31945622	10721831	55.1767	1.62207	77.698	No data	0.400482	No data	1098771840	80	44.6899	6.38319	0.926646	3.183	0.799	No data	110.011	313.502	240.743	0.0735417	0	11.8	4.3	11	0.1	0.05	2.73	5512	0.482	35.9	307788
Iraq	IRQ	45575.7	335.408	1.76457e+06	0	0	0	7012	200000	0.0571429	0.333333	40544892	No data	No data	No data	0	0	2.78091e+06	30445748	41112164	101.515	2.47889	71.853	6.35	0.004471	97.3916	155641872	40	49.3389	12.0491	0.938602	2.683	0.695	0.0326943	1022.4	1610.74	2007.47	0.548068	0.43205	22.6	3.9	21	0.1	0.03	0	2170486	0.558	29.8	0
Ireland	IRL	0	0	4724.09	0.58	0	0	8246.3	0	0	0.025641	0	No data	No data	No data	0	0	0	0	0	75.669	1.81466	64.76	2.83	0	No data	6525960	100	8.5	5.3437	0.00545404	1.028	0.949	No data	6.86553	0	0	No data	0.103543	3.8	0.5	4.6	0.2	No data	No data	0	0.054	29.9	0
Israel	ISR	19125.6	369.04	241.208	1.83	0	0	488.081	0	0.0285714	0.564103	30344.9	No data	No data	No data	0	0	2.9488e+06	8997025	237101	433.059	1.36423	92.946	No data	0	No data	53837184	No data	0	9.13529	0.565738	3.063	0.919	No data	2.91098	0	0	No data	0.176191	3.4	No data	2.8	No data	No data	No data	0	0.08	37.9	0
Italy	ITA	106766	5347.09	160626	119.276	0	0	42179.5	0	0.171429	0.0769231	0	No data	No data	No data	0	0	0	5.53604e+06	276757	199.559	0.42961	72.292	No data	0	No data	13892000	100	0.02	3.37928	0.0119886	1.053	0.915	No data	-0.302149	0	0	No data	0.469989	2.8	No data	4.4	0.2	0.08	No data	223	0.043	33.7	47810
Jamaica	JAM	5580.6	4016.79	0	0	208902	39522	3813.25	2615.57	0.0571429	0.0769231	No data	No data	No data	No data	0	0	2.34101e+06	2.5316e+06	2634616	262.155	0.645508	57.762	No data	0.800195	No data	14872923	80	0.8835	5.66419	0.0104983	1.258	0.72	0.0108103	5.32202	100.339	86.415	0.568191	17.8842	19.3	2.5	3.2	1.3	0.76	No data	8182	0.358	39.9	0
Japan	JPN	251283	186923	808730	33678.5	11213763	170472	1.59627e+06	0	0	0.025641	0	No data	No data	No data	0	0	7933105	72772056	73972064	343.278	-0.336834	92.134	2.33	0	No data	317805504	100	2	3.18428	0.0104864	1.403	0.925	No data	1.20385	0	0	No data	0.115349	2.4	No data	9.3	No data	No data	No data	7	0.059	32.3	10814
Jordan	JOR	23497.3	1485.66	296.57	0	0	0	28.5235	9428.57	0.0571429	0.410256	5166.97	No data	No data	No data	0	0	529895	8303699	355941	126.768	1.19065	92.206	4.72	0.103969	No data	46206464	40	16.7223	9.80911	0.137936	1.821	0.754	0.00152592	1381.48	2088	2834.25	4.11474	8.7691	13.2	2.5	3.4	0.1	0.01	No data	89	0.433	No data	2000
Kazakhstan	KAZ	17615.2	5956.82	233942	0	0	0	0	2028.57	0.0285714	0.615385	10520911	No data	No data	No data	0	0	0	1.65209e+06	0	7.42105	1.63964	58.387	3.44	0.0297272	99.0098	71766712	80	0.79376	9.99819	0.0165365	1.622	0.837	0.00161063	2.45097	86.156	79.0823	0.0369135	0.0833518	9.6	2	70	0.3	No data	No data	0	0.182	29.2	300
Kenya	KEN	14350.6	0	70509	7.59	0	0	1537.89	1.66429e+06	0.371429	0.102564	27118076	1.44778	0	10168116	57323928	1	12455174	30884484	27716446	95.3236	3.73365	30.049	3.75	6.45018	37.5992	147122896	60	40.4958	12.5165	0.772593	2.384	0.628	0.170776	1285.89	2747.75	2595.82	2.35338	3.91306	39.9	9.8	223	3.7	0.68	59.53	9778105	0.526	38.7	857161
Kiribati	KIR	0	0	0	9.564	0	0	5212.73	2400	0.0285714	No data	No data	No data	No data	No data	0	0	0	34136.8	55530.9	161.073	2.6694	58.448	5.9	32.7515	55.6832	659000	80	5.93438	11.8765	0	0	0.644	0.0801574	4.93217	93.4485	98.324	22.1045	4.03046	55.1	6.9	533	No data	No data	No data	128779	No data	27.8	0
Korea DPR	PRK	31285.6	0	117789	0.6	1.17587e+06	0	28303.9	888571	0.114286	0.025641	0	No data	No data	No data	10288458	0.3909	0	3.22168e+06	0	218.66	0.778243	63.503	No data	0	No data	18494724	60	23.0364	6.37145	0.0268426	2.61	0.562845	No data	6.63279	14.2427	14.4244	No data	No data	18	9.3	513	No data	No data	0.31	5301031	No data	No data	0
Korea Republic of	KOR	99325.3	0	285980	68.884	4246607	22360.1	74940.6	0	0.0285714	0	0	No data	No data	No data	3.61833e+06	0.07	2539	7.58439e+06	13129966	529.432	0.125866	81.498	2.34	0	No data	193038336	100	4.5	2.41573	0.00916859	1.805	0.937	No data	0.898363	0	0	No data	0.410733	2.8	0.4	38	No data	No data	0.18	3	0.038	32.9	11034
Kuwait	KWT	25.7604	0	4786.64	0	0	0	3873.62	0	0	0.179487	5348.48	No data	No data	No data	0	0	0	2.57652e+06	2.78013e+06	257.556	2.45128	100	No data	0	No data	61221144	80	0	5.35785	0.0222708	1.403	0.852	No data	-34.6369	0	0	No data	0.0127259	8.8	2.8	9.7	0.1	No data	No data	17	0.188	No data	0
Kyrgyzstan	KGZ	14330.2	4657.76	14216.5	0	0	0	0	57142.9	0.0285714	0.230769	5951451	No data	No data	No data	0	0	0	6470.55	0	36.3672	2.70439	38.166	4.05	0	99.8492	13896424	40	2.43932	10.3066	0.0468549	2.017	0.72	0.00142596	20.9915	773.793	440.522	6.15028	18.7737	17	2.9	112	0.3	0.2	No data	2169854	0.34	26.4	3618
Lao PDR	LAO	4811.2	28.6466	191832	0	4777.04	0	0	571.429	0.0857143	0	4.04337e+06	No data	No data	No data	4.07827e+06	0.5203	5862161	4.84009e+06	7.60338e+06	32.7513	3.06667	38.906	4.7	16.153	55.81	60583620	40	54.8395	10.0045	0.0299511	1.403	0.617	0.108333	19.8518	566.961	514.839	3.82733	1.81268	39	24.3	132	0.4	0.23	0.29	2025831	0.475	38.8	110129
Latvia	LVA	0	0	21163.7	0	0	0	573.025	0	0	0.153846	0	No data	No data	No data	0	0	0	0	0	30.2006	-0.592868	68.815	2.26	0	No data	456700	80	0.59304	4.16569	0.00511998	1.446	0.889	No data	2.27	0	0	No data	3.0694	3	0.3	16	0.7	0.4	No data	7	0.117	33.7	200
Lebanon	LBN	10536.1	7156.08	0	4.02	0	0	709.122	0	0	0.179487	3035.03	No data	No data	No data	0	0	285113	3732179	778054	561.534	0.751832	89.603	No data	0	No data	69542864	60	4.53099	7.79339	0.971062	3.051	0.752	No data	3451.49	1509.16	1747.1	7.07433	33.3498	18.3	5.1	10	0.1	No data	No data	134	0.36	31.8	1.0242e+06
Lesotho	LSO	0	0	1003.45	0	0	0	0	132545	0.228571	0.128205	464179	0	0	0	0	0	0	0	0	75.3001	2.68885	30.897	3.73	14.9882	5.57191	2966728	80	25.5532	11.0565	0.0108231	1.86	0.55	0.0843592	24.7834	160.449	172.316	5.42157	21.9806	58.9	12.5	664	19.3	5.04	No data	387421	0.534	44.9	700017
Liberia	LBR	0	0	89192.7	1.056	0	0	1645.06	0	0	0.025641	1.82604e+06	796455	3.98837e+06	275105	5657228	1	4.21597e+06	3475391	5.22098e+06	55.7859	3.10482	54.077	4.58	35.2447	3.44019	9567101	40	60.4768	13.79	0.0352639	1.463	0.51	0.259294	16.0959	506.338	562.642	12.9231	18.2232	72.9	10.9	308	1	0.37	186.8	3762030	0.646	35.3	0
Libya	LBY	1457.73	0	510.667	19.564	0	0	5950.73	0	0	0.589744	0	0	0	0	0	0	1.32401e+06	4.9167e+06	672607	4.10551	1.39448	81.907	No data	0.747842	No data	48358004	60	16.5815	8.31478	0.200106	2.329	0.721	0.00742147	365.633	282.546	359.675	0.614526	0	30.8	4.3	59	0.2	No data	No data	451	0.253	No data	1600000
Liechtenstein	LIE	83.9676	0	165.626	0	0	0	0	0	0	0	0	No data	No data	No data	0	0	0	0	0	246.831	1.48252	14.707	2.26	0	No data	No data	80	No data	4.69124	0	0	0.938	No data	0	0	0	No data	No data	No data	No data	No data	No data	No data	No data	No data	No data	No data	0
Lithuania	LTU	0	0	16831.7	0	0	0	517.82	0	0.0857143	0.128205	0	No data	No data	No data	0	0	0	0	0	45.231	0.92358	68.936	No data	0	No data	10688380	100	0.50861	4.07965	0.00555442	1.455	0.895	No data	6.49611	0	0	No data	1.24078	3.4	1.1	28	0.2	0.12	No data	89	0.07	36.6	0
Luxembourg	LUX	15.3918	0	788.965	0	0	0	0	0	0	0.0769231	0	No data	No data	No data	0	0	0	0	0	253.685	1.88344	92.266	No data	0	No data	183560	100	0.01733	5.16751	0.00498988	0	0.922	No data	-0.77106	0	0	No data	2.60763	2.3	No data	7.3	0.2	0.12	No data	3	0.044	34.1	0
Madagascar	MDG	3.33454	0	103318	106.872	733268	23105.9	29380.1	161865	0.228571	0.025641	18266094	13741.3	0	702100	31797306	1	8169538	22866304	19582198	52.3157	4.08592	41.231	4.5	33.6323	23.4356	65651908	40	65.7171	14.4073	0.0401636	1.476	0.487	0.385927	530.72	1052.31	1253.59	6.68544	2.4278	64.8	22.6	233	0.4	0.5	200.02	21278008	0.584	42.5	389870
Malawi	MWI	41147.4	0	28493.6	0	0	0	0	1.01793e+06	0.257143	0.0769231	4.40691e+06	31967.7	0	183961	22033992	1	3.47729e+06	18936476	9973502	218.166	4.30107	18.598	4.28	2.60519	15.3076	34831864	20	37.9741	14.3162	0.0259318	1.806	0.517	0.231095	180.738	1426.71	1731.5	11.1596	1.41399	38.3	12.8	119	7.1	1.3	227.92	10944581	0.581	38.5	2269644
Malaysia	MYS	4062.1	0	184180	45.53	5.84056	0	31569.3	63000	0.0571429	0.0512821	166.374	No data	No data	No data	1.40112e+06	0.04	30966194	31965576	33893784	105.602	1.83484	79.201	No data	0.347645	No data	323952064	80	21.5969	6.13862	0.0230328	1.008	0.819	No data	19.5758	12.2167	6.57866	0.00123902	0.380423	8.1	15.3	122	0.3	0.15	0	111680	0.172	40.7	84187
Maldives	MDV	0	0	0	188.15	0	0	0	0	0	No data	No data	No data	No data	No data	0	0	0	20546.6	0	1747.02	1.37612	42.407	5.4	0	95.8391	No data	80	34.845	5.43332	0.00393453	0	0.766	0.00265409	2.19872	124.844	200.508	2.17904	0.081035	5.7	14.8	40	0.1	0.01	No data	3417	0.309	29.3	455
Mali	MLI	0	0	343736	0	0	0	0	398936	0.228571	0.230769	12850571	0	2.26582e+06	0	24758658	1	4.50644e+06	24600352	21949062	18.9091	4.54122	46.934	5.81	4.54229	17.3009	129453040	80	92.497	17.2361	0.955332	3.251	0.419	0.376063	997.349	1259.99	1292.48	5.54981	4.24478	91.3	15	48	0.9	0.42	346.22	11060297	0.612	35.7	0
Malta	MLT	0	0	0	6.274	0	0	21.4165	0	0	0.128205	0	No data	No data	No data	0	0	0	426869	10202.6	1659.73	3.90148	95.006	No data	0	No data	34780	80	0.0375	4.01866	0.00288815	0	0.924	No data	0.8	0	0	No data	0.0633345	5.5	0.7	15	0.2	0.17	No data	0	0.111	34.6	0
Marshall Islands	MHL	0	0	0	1.864	321.363	23.6457	3297.7	1308.23	0.114286	No data	No data	No data	No data	No data	0	0	0	1630.35	1538.2	222.65	-2.91921	79.208	No data	8.67923	85.0912	No data	40	2.37518	10.2034	0	0	0.733	No data	3.97697	144.956	126.128	48.2102	13.2858	28.2	11.9	692	No data	No data	No data	19594	No data	35.5	0
Mauritania	MRT	127.358	0	33689.8	0.276	0	0	2061.6	247808	0.228571	0.282051	2.55031e+06	0	0	0	5128142	1	1.29139e+06	4.7597e+06	2.80503e+06	4.73041	4.19084	58.458	5.77	26.8669	41.7524	25388412	20	58.5602	15.5944	0.0495503	1.81	0.563	0.327037	162.813	346.586	419.49	3.44957	1.57476	37.8	22.4	74	0.3	0.19	38.34	946623	0.603	32	7200
Mauritius	MUS	0	0	0	3.03	122517	5151.82	0	0	0.0285714	0.025641	0	No data	No data	No data	0	0	1.01527e+06	1.23427e+06	1.1326e+06	632.21	0.0665346	40.944	No data	0.202484	No data	16850268	80	48.6859	4.6353	0.00667408	1	0.806	No data	2.86326	82.5024	94.8607	0.535787	2.23656	15.2	No data	12	1.4	No data	No data	6299	0.352	36.8	2500
Mexico	MEX	191135	35660.5	857832	93.16	989012	58107.9	47502.2	73285.7	0.142857	0	No data	No data	No data	No data	2.76239e+06	0.0212	34811608	68057792	51840056	66.1607	1.20314	81.862	3.75	0	93.9408	679185792	80	17.6	7.67158	0.990108	2.675	0.789	0.0164921	288.89	522.472	451.662	0.0345879	3.65073	12.5	4.2	29	0.4	0.28	0.02	279519	0.358	43.5	988000
Micronesia	FSM	0	0	0	2.156	1198.87	37.2734	68.239	6908.57	0.0857143	No data	0	No data	No data	No data	0	0	2002.3	7854.48	42864.8	160.163	1.21918	23.555	No data	0	No data	214949	40	No data	10.6102	0	0	0.615	No data	21.1339	156.733	125.807	32.4129	5.25745	23.1	No data	234	No data	No data	No data	36871	No data	40.1	113000
Moldova Republic of	MDA	6844.39	0	7880.02	0	0	0	0	6176.97	0.0857143	0.230769	2.75834e+06	No data	No data	No data	0	0	0	0	0	88.0236	-2.30725	43.599	2.89	0.132596	No data	51511960	80	No data	5.36633	0.00639919	2.025	0.785	0.00353391	534.679	946.549	1051.39	6.06443	10.5366	14.7	2.2	76	0.9	0.68	No data	0	0.146	25.9	10
Mongolia	MNG	1584.56	25.539	37051.8	0	0	0	0	12857.1	0.0285714	0.307692	95.715	No data	No data	No data	0	0	0	0	0	2.20464	1.49745	69.263	3.63	5.03416	86.3769	61173336	80	17.8787	9.36111	0.013195	1.201	0.747	0.0281268	13.8583	299.129	260.17	1.83523	2.23995	13.6	1.9	491	0.1	0.02	No data	0	0.284	31.4	964435
Montenegro	MNE	1292.61	0	248.096	8.504	0	0	185.559	0	0	0.128205	364.663	No data	No data	No data	0	0	0	203501	257928	46.3636	0.540526	68.84	3.29	0.0409757	99.2421	1076473	60	8.76922	5.62342	0.00475189	1.443	0.862	0.0048989	1.64828	108.974	92.3584	1.61646	10.5981	2.6	3.7	14	0.1	0.05	No data	0	0.121	34.3	0
Morocco	MAR	41593.7	0	51388.4	20.62	0	0	9498.5	7857.14	0.0285714	0.307692	0	0	0	0	0	0	1.26733e+06	22713912	1.19564e+06	83.6412	1.77122	65.643	4.58	0	No data	267797344	80	10.8509	8.09393	0.246918	2.004	0.71	0.0266967	50.3778	1522.41	771.669	1.09642	8.13976	16.6	3	92	0.1	0.03	0	2405	0.438	39.5	845674
Mozambique	MOZ	21895.5	0	107608	10.462	81318.3	0	16537.1	481779	0.371429	0.102564	6440576	145513	0	400773	35834560	1	15467287	34473656	29047736	41.5273	4.38771	39.326	4.52	19.5888	No data	46476080	80	54.9589	16.5467	0.924097	2.081	0.493	0.371565	872.593	2681.74	2927.38	14.6532	1.1907	61.7	15.4	361	11.6	5.54	275.2	23744174	0.479	50.3	4620482
Myanmar	MMR	104555	13750.6	1130752	909.242	209396	24569.4	160048	0	0	0.0512821	17253946	No data	No data	No data	48209404	0.8712	28086260	52451052	52246296	82.3644	1.78305	32.47	4.22	6.80943	74.5856	168035008	60	58.2811	7.95596	0.988492	2.917	0.609	0.175846	1344.91	1013.08	1140.74	1.64095	1.64775	38.7	19.5	558	0.9	0.35	17.96	19836694	0.478	30.7	1276747
Namibia	NAM	0	0	9707.09	0	0	0	83.227	124406	0.257143	0.461538	1.25901e+06	0	0	0	2.13528e+06	0.7937	5945.97	2.15887e+06	431099	3.5099	3.87979	55.795	No data	37.1558	No data	12260234	60	41.4	12.8983	0.00845222	1.201	0.665	0.184735	15.3214	344.271	271.633	2.70779	1.06748	40.7	13.2	468	11	4.2	8.24	387962	0.448	59.1	2190
Nauru	NRU	0	0	0	0.42	0	0	0	0	0	No data	No data	No data	No data	No data	0	0	4833.94	9354.3	0	590.05	0.604485	100	No data	2.58615	No data	5000	No data	0.59734	12.1575	0	0	0.703	No data	0	35.8737	37.5815	14.206	0.581427	8.9	3.8	174	No data	No data	No data	12797	No data	32.4	0
Nepal	NPL	66427.3	66379.4	186693	0	0	0	0	14371.4	0.0571429	0.0769231	17531322	No data	No data	No data	9170066	0.2904	10354128	22579592	28657860	207.293	1.94504	22.366	4.25	6.97717	63.5428	89405488	40	40.0552	9.17641	0.0375776	1.676	0.622	0.0743989	66.4251	1240.58	1173.14	2.91688	33.0551	26.5	18.3	229	0.1	0.02	0	14786109	0.487	30	338745
Netherlands	NLD	3530.34	0	459736	0	0	0	1.37386e+06	0	0	0.025641	0	No data	No data	No data	0	0	0	0	0	525.72	0.946626	93.453	No data	0	No data	99143000	80	No data	4.89481	0.0078566	1.076	0.955	No data	9.06357	0	0	No data	0.355029	4	No data	4.5	0.2	0.01	No data	No data	0.013	25.7	0
New Zealand	NZL	8450.43	2213.75	5437.9	16.25	12044.5	0	2119.49	0	0.0571429	0.0769231	No data	No data	No data	No data	0	0	0	0	118961	19.4337	1.88874	87.091	2.6	0	No data	59574880	80	0	5.68015	0.00360931	1	0.938	No data	0	0	0	No data	0.319803	4.7	No data	6.6	0.1	0.02	No data	0	0.082	No data	16203
Nicaragua	NIC	15097.5	9023.52	17696.8	111.888	37127.3	1461.54	2354.58	37514.3	0.171429	0.0512821	No data	No data	No data	No data	6.36883e+06	0.88	6124899	5.49857e+06	6.67708e+06	55.9303	1.85686	60.155	No data	6.79177	No data	33908752	80	No data	9.31225	0.0269486	2.031	0.706	No data	36.5649	1182.54	581.782	7.80469	26.6355	13.4	4.6	43	0.3	0.13	1.42	1892977	0.408	46.2	0
Niger	NER	0	0	146235	0	0	0	0	884071	0.285714	0.128205	20672788	0	173936	0	29315972	1	1793176	28965256	23919140	19.9826	4.31934	17.232	No data	64.9892	24.6168	71815600	20	70.444	17.5661	0.94073	3.112	0.419	0.60128	1327.9	2158.01	1282.57	14.4754	3.73587	114.8	34.6	74	0.2	0.08	305.14	6194250	0.591	32.9	169651
Nigeria	NGA	0	0	1.56937e+06	0	0	0	73000	546011	0.0285714	0.0512821	96036792	5.91349e+06	74287208	4426457	234573600	1	140877728	226623744	233424928	245.013	3.44972	55.03	4.66	18.441	31.0788	389457312	40	48.4973	14.4072	0.993299	3.183	0.56	0.174817	2115.53	4620.18	3596.4	0.956505	11.3405	104.9	24.4	219	1.3	No data	299	92474256	0.677	35.1	40822
North Macedonia	MKD	4383.01	376.496	4296.45	0	0	0	0	285.714	0.0285714	0.179487	1.84138e+06	No data	No data	No data	0	0	0	0	0	72.6293	-1.31708	59.868	3.45	0.109383	99.6737	2567929	60	0.27796	4.82727	0.00735265	1.403	0.815	0.00142206	3.85062	241.095	414.461	1.68023	2.74584	3.3	0.9	10	0.1	0.05	No data	0	0.112	33.5	0
Norway	NOR	143.269	0	29584	0	0	0	15485.5	0	0	0.128205	0	No data	No data	No data	0	0	0	0	0	14.981	1.33366	84.318	No data	0	No data	20158500	100	0	4.89592	0.00403888	1.455	0.97	No data	-7.64566	0	0	No data	0.128392	2.4	No data	2.9	0.1	No data	No data	12	0.004	26.9	0
Oman	OMN	0	0	1393.25	450.978	17693.2	870.22	5950.17	0	0	0.205128	2.26717e+06	No data	No data	No data	0	0	485793	3.8366e+06	3.48745e+06	15.2834	5.17157	88.998	No data	0	97.4	8673130	80	0	7.92252	0.00921174	1.475	0.858	No data	6.78295	0	0	No data	0.0368397	10.4	11.2	11	0.1	0.05	0	2246	0.222	No data	0
Pakistan	PAK	525655	82966.7	5.8447e+06	206.47	995521	62662.8	12700.5	196597	0.0571429	0.153846	194061760	No data	No data	No data	245724752	0.9831	61552164	201241408	215248608	316.133	2.36033	38.365	No data	6.75402	84.6913	2108275968	40	55.9737	12.5908	0.991639	2.927	0.544	0.198247	1370.34	1829.96	3963.7	0.498057	9.35852	58.5	23.1	277	0.2	No data	17.61	27745572	0.536	29.6	120768
Palau	PLW	0	0	0	0.146	146.893	0	55.0985	405.714	0.0285714	No data	0	No data	No data	No data	0	0	0	10639.6	4881.91	38.6065	0.341694	82.839	No data	0	No data	No data	60	0.61832	5.41543	0	0	0.786	No data	2.39945	55.5547	28.7853	21.5177	0.692924	22.3	No data	97	No data	No data	No data	4	No data	No data	0
Palestine	PSE	7607.58	247.617	23.872	0.262	0	0	0.19	0	0	No data	0	No data	No data	No data	0	0	65868.6	5370299	1.40929e+06	817.054	2.73979	77.877	5.06	0.101803	94.9178	6739115	No data	19.5	12.7396	0.990164	3.344	0.674	0.00198009	5760.98	2347.03	3623.87	9.43819	5.36505	26.3	2.1	0.35	No data	No data	No data	No data	No data	36.4	0
Panama	PAN	9544.87	4771.3	213.565	285.518	27.2949	0	7088.53	0	0.0857143	0.025641	No data	No data	No data	No data	3.07307e+06	0.67	3.67326e+06	3.43095e+06	4419540	59.3256	1.80568	69.888	No data	3.98534	No data	31758830	80	16.3	7.76122	0.0143015	1.411	0.839	No data	81.8872	129.546	410.184	0.178787	0.616263	13.3	2.9	58	1	0.6	3.18	58388	0.374	48.9	0
Papua New Guinea	PNG	21588.7	21071.3	16675.9	123.462	8443.03	114.56	16840.7	86285.7	0.0571429	0	4.29119e+06	No data	No data	No data	10701144	1	3.42781e+06	2.41231e+06	8699878	22.5305	2.92012	13.88	No data	16.0986	29.8555	4878506	No data	22.2687	11.4871	0.757535	1.867	0.576	0.263291	30.6231	668.687	691.091	2.21946	0.0346174	40.3	No data	432	1	0.99	147.2	7465549	0.584	No data	16274
Paraguay	PRY	0.056077	0	27111.1	0	0	0	0	50796.9	0.2	0.025641	No data	No data	No data	No data	0	0	5481768	6.97768e+06	6.06397e+06	17.0714	1.77135	63.489	3.87	0.32253	80.1531	41151384	80	15.1	9.59055	0.0206013	1.453	0.756	0.0188486	4.08417	102.839	223.693	0.238333	1.97532	17	1.3	62	0.5	No data	0	2087033	0.412	44.4	46675
Peru	PER	71598.8	62569.8	155080	1507.85	0	0	2050.94	94900	0.142857	0.0769231	No data	No data	No data	No data	13754216	0.3928	6.84247e+06	17060890	21069624	26.1527	1.36837	79.139	3.46	2.88412	No data	210619888	80	44.5573	7.74239	0.0661114	1.518	0.794	0.0258032	319.092	891.555	586.268	0.361618	1.66549	15.8	2.7	173	0.4	0.29	2.19	420150	0.34	40.7	695962
Philippines	PHL	238766	202579	338782	3567.06	9066531	1.74222e+06	458952	87199.1	0.171429	0.025641	18940518	No data	No data	No data	70149672	0.5804	96658432	101511376	102605192	382.213	1.50052	48.614	4.23	3.02284	81.7509	215003968	80	35.874	7.66641	0.896757	2.182	0.72	0.0242493	174.182	1598.83	1842.69	0.376648	8.72571	26.9	16.7	643	0.3	0.39	0.23	49499440	0.351	39.3	11286950
Poland	POL	414.486	0	102364	0	0	0	17874.8	0	0.0285714	0.128205	190.805	No data	No data	No data	0	0	0	0	0	120.297	-0.176393	60.33	No data	0	No data	229610464	No data	4.21795	4.13672	0.00895236	1.626	0.906	No data	513.052	0	0	No data	0.949823	4.4	0.7	10	0.1	0.07	No data	66	0.081	28.9	0
Portugal	PRT	9712.99	0	9007.51	8.39	0	0	3489.66	0	0.0857143	0.153846	0	No data	No data	No data	0	0	0	1.15623e+06	285506	113.905	1.91884	68.423	No data	0	No data	4080040	80	0.05897	4.09222	0.00608064	1.163	0.89	No data	0	0	0	No data	0.584707	3.2	0.9	16	0.5	0.14	No data	8	0.076	36.3	1435
Qatar	QAT	0	0	0	0.002	0	0	683.333	0	0	0.282051	4.24698	No data	No data	No data	0	0	0	1.32848e+06	837614	231.274	7.35588	99.387	No data	0.0634549	No data	33264840	80	0	5.10622	0.0087659	1.403	0.886	No data	0.246545	0	0	No data	0.662039	6	2.3	35	0.1	0.05	No data	205	0.195	35.1	0
Romania	ROU	36853.5	0	76972.1	0	0	0	1088.02	0	0.0285714	0.153846	16065616	No data	No data	No data	0	0	0	0	0	82.7908	0.431459	54.88	No data	0	No data	13552800	80	2.52038	4.823	0.0111907	1.565	0.845	No data	204.431	0	0	No data	2.48808	6.6	No data	55	0.1	0.05	No data	38	0.227	32.3	0
Russian Federation	RUS	21504.5	1135.93	1.32674e+06	25.852	36976.3	0	21092	28571.4	0.142857	0.205128	15996408	No data	No data	No data	0	0	0	0	206397	8.80736	0.0842245	75.548	No data	0	No data	572025344	100	2.61887	4.61411	0.985915	4.195	0.832	No data	6.43824	0	0	No data	0.0877633	4.5	No data	38	No data	No data	No data	1	0.169	35.1	28276
Rwanda	RWA	16758.2	0	4807.71	0	0	0	0	56472.7	0.0857143	0.0769231	4353549	34226.6	0	2.55425e+06	14737248	1	9288813	7085410	1.79852e+06	553.345	3.19257	18.081	4.28	1.85917	18.402	6549651	40	38.3492	13.1265	0.181188	2.145	0.578	0.231002	164.436	1125.85	1387.33	8.26017	3.61478	40	7.7	55	2.3	0.38	53.64	7905114	0.394	43.7	51982
Saint Kitts and Nevis	KNA	83.0748	0	0	0	4745.33	964.933	0.544	0	0	0.0769231	No data	No data	No data	No data	0	0	10410.6	20682.9	26488.2	179.65	0.582892	31.221	No data	1.31997	No data	102491	80	No data	5.86938	0	0	0.84	No data	0.000586	0	0	No data	3.41595	16.3	No data	2.5	No data	No data	No data	286	No data	No data	0
Saint Lucia	LCA	332.567	0	0	0	17949.7	2538.34	60.864	0	0.0285714	0.0769231	No data	No data	No data	No data	0	0	163814	170155	161605	293.084	0.949713	19.306	No data	6.18916	No data	516019	80	0.44067	5.56262	0	0	0.748	0.00720186	1.12506	34.5819	35.8496	1.5604	2.54833	15.5	2.8	1.3	No data	No data	No data	75	0.327	43.7	0
Saint Vincent and the Grenadines	VCT	200.585	0	0	0	10213.9	1453.35	22.1815	0	0.0285714	No data	No data	No data	No data	No data	0	0	47359.8	95013.6	72230.3	261.656	0.0817595	54.725	No data	2.53331	No data	267950	No data	2.75506	5.97201	0	0	0.798	No data	3.20481	16.0601	21.2837	1.58258	8.16136	10.6	No data	14	No data	No data	No data	759	0.39	No data	150
Samoa	WSM	427.172	0	0	0.798	17178.1	1529.58	0	0	0.0285714	No data	No data	No data	No data	No data	0	0	21720.8	24385.2	163823	77.432	0.121193	17.42	6.6	0.127573	71.9644	457113	No data	34.5853	12.2523	0	0	0.708	0.0246005	0	131.357	117.172	15.5414	26.4277	15.7	3.4	5.2	No data	No data	No data	191219	0.416	38.7	0
Sao Tome and Principe	STP	0	0	0	0	0	0	48.3945	0	0	0.333333	17642.9	0	0	3302.89	240979	1	156510	121256	225802	235.734	2.79964	77.014	4.06	42.188	58.0579	272941	40	82.3933	13.1854	0	0	0.637	0.0479234	0.949152	59.7277	86.8402	9.63676	1.47281	13.9	5.4	111	0.4	0.07	10.17	101989	0.492	40.7	0
Saudi Arabia	SAU	2318.26	25.0623	40219.9	0	0.0175949	0	7220.66	0	0	0.435897	22956102	No data	No data	No data	4.07252e+06	0.1072	6.69957e+06	21854106	12340940	14.9674	4.89102	85.171	No data	0	No data	243409312	80	0.55	7.84252	0.0706223	1.497	0.9	No data	0.1	0	0	No data	0.0260091	6.2	3.5	8.4	0.1	0.06	0	15056	0.228	No data	0
Senegal	SEN	0	0	88067.3	8.098	0	0	11458.1	59820.1	0.114286	0.230769	7.72762e+06	0	227367	0	18687800	1	3.8526e+06	17677832	17110892	91.6798	3.32603	50.08	8.66	7.70624	22.246	120823936	80	46.4117	13.4169	0.019678	1.582	0.53	0.262862	35.2596	1525.84	1859.61	5.39821	10.6434	38.5	16.2	110	0.3	0.13	66.35	4101016	0.49	36.2	0
Serbia	SRB	12530.7	0	120145	0	0	0	0	0	0	0.179487	4.94504e+06	No data	No data	No data	0	0	0	0	0	79.2538	-0.0940247	57.371	2.85	0.058127	No data	16739294	80	1.41509	4.50799	0.010634	1.915	0.833	0.000433114	5.71841	565.963	578.222	0.801578	7.09618	5.2	1	14	0.1	0.05	No data	0	0.117	32.8	15662
Seychelles	SYC	0	0	0	8.308	0.079133	0	0	0	0	No data	0	0	0	0	0	0	40479.1	72089.9	38394.8	260.604	2.02757	59.242	No data	0	No data	276352	80	48.6859	6.73452	0	0	0.848	0.00296346	0.832708	0	0	No data	0.521944	14.3	3.8	21	No data	No data	No data	0	No data	32.1	0
Sierra Leone	SLE	0	0	37635.4	2.082	0	0	3830.25	0	0	0.0512821	1.85966e+06	848205	6054127	94072.7	9165376	1	6944291	6980206	8873671	114.669	3.19814	44.779	5.29	16.4295	17.8366	27197044	20	49.2787	13.3853	0.0110664	1.748	0.467	0.292899	40.2824	545.457	497.8	7.41722	4.56974	94.3	12	283	1.4	0.54	293.11	7398716	0.566	35.7	17
Singapore	SGP	0	0	0	0	0	0	279.256	0	0	0.25641	0	No data	No data	No data	0	0	5.32213e+06	5.78748e+06	5656532	7851.01	1.99449	100	2.95	0	No data	2883931	80	0	4.025	0.00531955	1	0.946	No data	0.15892	0	0	No data	0	2.1	No data	42	0.2	No data	No data	9939	0.031	No data	0
Slovakia	SVK	7175.45	0	58012.6	0	0	0	0	0	0	0.0769231	7951.04	No data	No data	No data	0	0	0	0	0	112.973	0.1819	54.172	No data	0	No data	10011720	60	0.06602	4.8144	0.00694603	1.604	0.88	No data	114.716	0	0	No data	1.93338	6.1	No data	4.3	0.1	0.04	No data	10	0.176	24.1	0
Slovenia	SVN	4307.39	0	11886.1	1.746	0	0	361.565	0	0	0.0512821	276.54	No data	No data	No data	0	0	0	3614.58	0	104.888	0.898231	56.438	2.47	0	No data	4734197	No data	0.52712	4.33939	0.00263395	1.403	0.931	No data	0.516568	0	0	No data	1.17576	2.2	No data	4.6	0.1	No data	No data	16	0.042	24.3	1503123
Solomon Islands	SLB	1389.22	1227.26	0	42.842	8918.76	580.563	5343.76	10.8571	0.0857143	0.128205	92132.6	No data	No data	No data	765297	0.99	302655	268917	470927	27.9052	4.08817	26.488	No data	44.5451	38.6364	262439	20	1.94965	12.6484	0.00648264	0	0.584	No data	5.65901	256.447	243.661	16.0498	5.40553	20.6	16.2	55	No data	No data	237.04	722398	0.478	37.1	22319
Somalia	SOM	1187.2	0	271467	114.448	2419.7	6.60133	15409	786732	0.285714	0.55	8.04089e+06	0	0	0	19281904	1	2853186	15278982	15392342	28.3768	4.72441	48.519	No data	21.319	25.0976	30223776	No data	48.6859	18.233	0.974373	3.134	0.404	No data	4729.63	2034.92	2281.09	19.0748	15.818	104	No data	243	0.1	No data	58.89	3780177	0.675	No data	3334387
South Africa	ZAF	2314.23	0	15939.4	1.002	4931.87	0	1732.81	878571	0.2	0.487179	50795492	0	0	17762.1	6167308	0.1	1.10813e+06	27261422	1184049	51.4211	1.94313	69.298	3.36	0.14915	44.3697	203083008	100	24.2	9.09773	0.163732	2.106	0.741	0.0248906	22.4988	1079.01	1506.95	0.258143	0.213704	34.7	4.9	427	17.8	5.21	0.84	14069347	0.388	63	9667
South Sudan	SSD	6761.87	0	178907	0	0	0	0	446391	0.0857143	0.025641	5.47373e+06	191095	0	448412	11473439	1	2.34451e+06	11338588	8.36564e+06	17.4405	5.63538	21.56	No data	59.7051	5.6	80344928	20	94.2	12.9073	0.959703	2.958	0.388	No data	4075.64	2153.09	1791.72	No data	No data	98.7	No data	227	1.9	No data	253.16	9622332	0.587	44	178
Spain	ESP	16850.9	0	155320	25.5	0	0	10017.2	172171	0.0857143	0.102564	0	No data	No data	No data	0	0	92828.8	7.60769e+06	1.33851e+06	95.627	1.25144	81.802	No data	0	No data	22185540	80	0.04603	3.56895	0.0110869	1.168	0.918	No data	0.021097	0	0	No data	0.363664	3.1	No data	5.9	0.2	No data	No data	180	0.043	33.6	32800
Sri Lanka	LKA	0	0	3259.73	411.622	31365.9	0	1623.46	163488	0.142857	0	5710829	No data	No data	No data	0	0	15977776	19764986	20663228	358.568	0.510866	19.416	No data	0	85.3463	19892810	40	44.6899	6.91967	0.0511058	1.767	0.776	0.0111847	263.817	6.64713	827.26	0.0152959	7.19407	6.1	17.1	62	0.1	0.01	0	94495	0.367	37.7	288848
Sudan	SDN	0	0	936107	0	0	0	97.0995	777123	0.2	0.128205	29697026	0	0	0	50614632	1	11555425	48211996	15229591	26.4365	1.93023	36.752	5.89	17.2988	10.7626	152448912	80	73.7	14.9655	0.993389	3.691	0.511	0.27944	4682.48	1618.11	1390.06	3.08057	2.50637	50.1	33	50	0.1	0.14	68.07	12159633	0.588	34.2	0
Suriname	SUR	0	0	34880.8	0.008	0	0	49.3085	0	0	0.0769231	No data	No data	No data	No data	93674.4	0.1477	641671	627141	641495	3.88246	1.06151	66.533	3.86	1.21472	72.1162	5650348	80	15.8004	8.34102	0.00624045	0	0.722	0.0112325	0.377241	59.251	43.5246	1.57233	3.40045	16.2	6.7	29	1.6	1.31	0	369	0.391	39.2	0
Sweden	SWE	0	0	61554.5	0	0	0	11260.4	0	0	0.0769231	0	No data	No data	No data	0	0	0	0	0	25.7487	0.58127	88.976	No data	0	No data	1369000	80	0.3362	4.99167	0.00401558	1.589	0.959	No data	-15.2959	0	0	No data	0.770651	2.5	No data	3.7	No data	No data	No data	48	0.007	31.6	0
Switzerland	CHE	13553.3	0	39842.9	0	0	0	0	0	0	0.0512821	0	No data	No data	No data	0	0	0	0	0	222.151	1.79772	74.327	No data	0	No data	15255226	No data	0	4.78499	0.00427901	1.053	0.97	No data	126.855	0	0	No data	0.37389	3.9	No data	5.4	0.2	0.05	No data	39	0.01	33.8	15040
Syria	SYR	45362.8	5214.99	105142	2.09	0	0	584.502	203686	0.0857143	0.461538	19241050	No data	No data	No data	0	0	403338	18063880	1079974	121.299	5.56812	58.044	No data	0.682111	84.4162	38166496	40	41.1258	10.3104	0.989051	3.536	0.564	No data	7488.21	8117.21	9206.28	36.2756	0	20.6	No data	17	0.1	0.01	0	2971666	0.49	26.6	8812171
Tajikistan	TJK	22195.5	9714.09	72777.4	0	0	0	0	108571	0.0571429	0.358974	8843360	No data	No data	No data	0	0	798066	5.77216e+06	654587	73.3642	2.9357	28.523	5.99	0.317234	72.9536	20012734	No data	17.0639	12.2548	0.0898761	2.017	0.691	0.0290059	20.3799	623.564	530.8	4.1447	47.8852	27.3	5.2	79	0.2	0.17	0	3375143	0.258	34	2205
Tanzania	TZA	59593.1	0	37198.1	7.32	615.74	0	2709.24	364400	0.2	0.0769231	28936210	322450	0	2.53469e+06	71427808	1	31900098	61484088	43083368	73.0547	4.79901	38.136	4.85	6.32149	28.9165	116876080	60	70.0859	15.9132	0.151764	1.861	0.555	0.284179	202.168	2755.56	3056.84	3.57896	0.959767	38.9	11.4	183	4.3	0.88	128.42	36039904	0.504	40.5	2904841
Thailand	THA	3455.17	0	2681164	94.374	7983.51	0	21141.3	1.1995e+06	0.342857	0.0512821	55209.9	No data	No data	No data	13656690	0.1898	60988668	69269632	71154248	140.412	1.2714	54.32	2.84	0.0306438	85.0188	310372416	80	2	4.14787	0.674273	1.835	0.798	0.00212068	141.376	557.885	84.9688	0.115452	1.82072	9.2	6.7	157	1.1	0.27	0.67	159310	0.288	33.5	271323
Timor-Leste	TLS	2661.13	165.94	0	1.976	300.872	0	376.815	3428.57	0.0571429	0.025641	419002	No data	No data	No data	1.31593e+06	0.9405	806009	1.04245e+06	1.3294e+06	92.0844	2.35669	32.842	5.27	10.3649	28.4075	1367185	40	33.9205	10.4745	0.00492424	1.403	0.634	0.221514	21.7663	230.235	259.935	7.3135	11.6713	50	31.9	498	0.2	0.12	0	438316	0.394	28.7	0
Togo	TGO	0	0	4825.54	0	0	0	81.949	0	0	0.0769231	4013997	250920	2.75824e+06	255879	9470158	1	5792112	8992918	9365799	167.121	3.52328	45.064	4.35	39.4733	17.3383	44325880	40	38.4605	14.1002	0.654552	2.308	0.571	0.179616	27.7153	454.479	615.511	5.25119	7.09156	58.3	15.2	30	1.7	0.38	230.33	4591039	0.564	37.9	0
Tonga	TON	201.044	201.044	0	1.702	8107.27	301.049	0	0	0.0285714	No data	No data	No data	No data	No data	0	0	46469.5	92002.8	93406.3	145.892	-0.190067	23.21	5.3	0.0902518	69.5437	366978	80	0.30753	11.131	0	0	0.769	0.00333615	11.9146	305.662	129.549	54.2571	49.9757	9.9	0.8	8.8	No data	No data	No data	37131	0.444	27.1	0
Trinidad and Tobago	TTO	2855.58	339.35	0	0	55333.4	7724.16	239.646	0	0.0285714	0.153846	No data	No data	No data	No data	0	0	1.32145e+06	1.39269e+06	1.44292e+06	266.239	0.290089	53.562	No data	0	No data	40715356	No data	8.62727	5.34972	0.00552499	1.25	0.807	No data	14.8079	0	0	No data	0.753599	19.1	4.9	21	1	No data	No data	144	0.262	No data	0
Tunisia	TUN	22249	0	9864.82	41.588	0	0	21467.4	0	0	0.230769	0	0	0	0	0	0	0	6233272	112058	78.0081	1.10169	70.88	3.89	0.147748	84.2692	120982592	80	7.64301	6.75764	0.0370246	1.775	0.746	0.00288773	54.2993	1300.32	1225.88	2.75675	5.95924	12.9	1.6	38	0.1	No data	No data	3619	0.238	33.7	0
Türkiye	TUR	174865	73252	167393	49.698	0	0	10083.2	0	0	0.153846	68022976	No data	No data	No data	0	0	1.06597e+06	19581986	7138773	110.417	0.77915	77.893	No data	0.148558	No data	442698400	80	No data	6.10339	0.81515	3.166	0.853	No data	2392.52	829.816	1550.41	0.0890869	0.0742109	12.8	1.5	13	No data	No data	No data	No data	0.227	44.5	16108079
Turkmenistan	TKM	5948.68	0.119063	179645	0	0	0	2305.79	0	0	0.282051	6.00957e+06	No data	No data	No data	0	0	0	3.26856e+06	61803.9	15.3857	2.71079	54.524	5.22	0	100	43445580	60	8.38201	10.2555	0.0266064	1.604	0.764	0.000849177	0.145155	17.4428	36.3522	0.0259278	0	40	3.1	49	No data	No data	No data	72	0.177	No data	0
Tuvalu	TUV	0	0	0	0.33	65.5474	0.102963	0	291.543	0.0571429	No data	No data	No data	No data	No data	0	0	0	1285.19	7939.99	333.067	-0.709989	66.928	6.05	2.62199	93.9567	58000	60	50.8994	10.7617	0	0	0.689	0.00808461	0.071276	65.8026	68.3411	79.8537	4.16306	19.9	2.9	296	No data	No data	No data	3120	No data	No data	0
Uganda	UGA	32601.3	0	24780.3	0	0	0	0	124800	0.2	0.153846	11759426	5.50463e+06	0	31054978	51284672	1	44217452	42016300	31054876	235.95	5.03596	27.389	4.87	3.82172	30.9042	86407488	40	52.681	15.9056	0.268228	1.834	0.582	0.281028	969.695	2248.78	2256.59	4.74002	2.93367	38.8	9.7	198	5.1	2.19	258.39	21730370	0.524	42.7	1016
Ukraine	UKR	4956.62	0	116445	0	0	0	9956.33	0	0.0285714	0.128205	21001916	No data	No data	No data	0	0	0	0	0	70.847	0.606302	70.284	No data	0	No data	181922400	60	No data	3.3795	0.994838	4.005	0.779	0.000840432	10869.9	30261.3	38935.2	16.8548	6.27499	8.1	No data	112	0.9	No data	No data	3	0.188	25.6	2873
United Arab Emirates	ARE	0	0	473.568	40.02	217.337	0	99871	0	0	0.384615	4882178	No data	No data	No data	0	0	3.06814e+06	6.90012e+06	7943985	141.861	3.94275	88.008	No data	0	No data	30599340	100	0.11325	5.26937	0.00880548	1.425	0.94	No data	1.38594	0	0	No data	No data	5	No data	0.8	0.1	No data	0	72	0.04	26.4	0
United Kingdom	GBR	65.0001	0	112196	2.194	0	0	216611	0	0.0285714	0.0769231	0	No data	No data	No data	0	0	0	0	0	279.436	1.35146	84.884	No data	0	No data	215793968	100	0.1625	5.07885	0.0134422	1.071	0.946	No data	2.49259	0	0	No data	0.132661	4.5	0.6	7.6	No data	No data	No data	3	0.083	32.4	0
United States of America	USA	135136	60055.9	949501	679.258	2893815	213268	375369	0	0.542857	0.102564	No data	No data	No data	No data	0	0	59137280	181780816	38471520	36.5149	1.23659	83.515	2.49	0	No data	1703494016	100	0.09318	5.34864	0.0275426	2.025	0.938	No data	44.8173	0	0	No data	0.026966	6.5	0.4	3.1	0.4	0.17	No data	525	0.169	41.8	28033
Uruguay	URY	28.8007	0	4862.58	0	0	0	956.164	25520.9	0.114286	0.0512821	No data	No data	No data	No data	0	0	107074	2.34062e+06	169539	19.3744	0.0404566	95.852	No data	0.151863	No data	67253464	80	1.3	4.94478	0.00523829	1	0.862	No data	5.0651	0	0	No data	0.168081	6.7	1.8	42	0.6	0.45	No data	50	0.218	40.9	412587
Uzbekistan	UZB	54219.5	10114.6	590572	0	0	0	0	17142.9	0.0285714	0.384615	32252018	No data	No data	No data	0	0	0	16511446	256837	79.2892	2.1565	50.626	No data	0.049534	81.6265	128958136	20	7.1	12.2324	0.0466405	1.805	0.74	0.00610376	12.2085	1664.75	1200.08	1.74715	14.4211	13.3	1.8	57	0.2	No data	No data	343828	0.291	34.5	0
Vanuatu	VUT	542.392	542.392	0	11.92	25901.7	2025.09	654.231	0	0	0.384615	0	No data	No data	No data	350202	1	153127	192260	232084	25.6806	2.93037	26.147	No data	0.0557806	75.8798	508037	80	3.064	13.2184	0	0	0.621	No data	18.6943	127.342	150.054	10.5272	12.871	16.8	11.7	41	No data	No data	17.94	113055	0.556	32.3	593702
Venezuela	VEN	55868.3	19204.9	73518	42.486	229823	11814	40590.6	0	0.0285714	0.102564	No data	No data	No data	No data	14963184	0.5	21915780	26899420	24244302	31.9857	0.444964	88.505	No data	2.99764	No data	152541056	80	25.7	7.29358	0.434791	2.237	0.709	No data	935.863	284.965	405.295	No data	No data	24.3	No data	45	0.5	No data	9.53	7380372	0.512	No data	112
Viet Nam	VNM	34966.6	0	3.88232e+06	123.256	1.44776e+06	142.597	2.19147e+06	251759	0.2	0.0512821	42065200	No data	No data	No data	73776632	0.737	80651160	94595504	97096744	318.033	2.42611	40.195	3.44	0	88.7118	556421248	80	32.5	6.79167	0.0178364	1.421	0.766	0.00772939	30.7841	65.107	831.188	0.012431	3.22686	20	9.7	182	0.3	0.11	0.01	8396566	0.299	36.1	305153
Yemen	YEM	3443.14	0	100709	8.346	19162.4	535.489	7857.19	0	0	0.25641	22645672	No data	No data	No data	23169890	0.6436	2.10872e+06	17774426	14459890	72.3959	4.59094	40.477	No data	8.57417	No data	91810760	40	44.2	15.7139	0.979157	3.182	0.47	0.245166	7395.52	3822.26	4146.49	13.5143	20.0504	39.3	40.7	48	0.1	0.04	38.86	9070024	0.838	36.7	398333
Zambia	ZMB	7678.09	0	30234.4	0	0	0	0	485234	0.171429	0.0769231	6.66701e+06	0	0	469274	21706928	1	5439678	20214186	11459540	27.1095	4.05367	46.914	5	6.41116	18.1546	50787800	80	48.2581	14.8656	0.0185622	1.652	0.595	0.231685	60.8316	1908.13	1421.93	6.67472	0.890886	44.7	11.8	283	10.8	3.25	176.74	8176759	0.524	51.5	196828
Zimbabwe	ZWE	3323.81	0	10842.3	0	0	0	0	965432	0.257143	0.384615	5535416	0	0	57985.6	13681299	0.7874	379110	13528915	776004	41.5382	2.24991	32.67	4.02	17.31	42.4561	30361790	80	54.8827	13.8965	0.0391179	2.025	0.598	0.109942	300.558	824.341	791.534	2.44261	9.37025	44.2	9.6	211	11	1.68	49.4	8352700	0.519	50.3	4217
[truncated: 26 more columns]

## Sheet: Population Data
COUNTRY	ISO3
Reference Year		2015	2016	2017	2018	2019	2020	2021	2022	2023	2024	2025
Afghanistan	AFG	33753499	34636207	35643418	36686784	37769498	38972230	40099462	41128771	42239854	43372950	44515794
Albania	ALB	2882480	2881063	2879355	2877013	2873884	2866848	2854710	2842321	2832439	2826020	2821626
Algeria	DZA	39543154	40339329	41136546	41927007	42705368	43451666	44177969	44903225	45606480	46278752	46922030
Angola	AGO	28127721	29154746	30208628	31273533	32353588	3.34285e+07	34503774	35588987	36684202	37804634	38942792
Antigua and Barbuda	ATG	89940	90564	91119	91626	92116	92664	93220	93763	94298	94816	95318
Argentina	ARG	43257065	43668241	44054616	44413596	44745520	45036032	45276780	45510318	45773884	46057866	46337520
Armenia	ARM	2878595	2865835	2851923	2836557	2820602	2805608	2790974	2780469	2777970	2777979	2777003
Australia	AUS	23820236	24195701	24590334	24979230	25357170	25670051	25921089	26177413	26439111	26699482	26958054
Austria	AUT	8642421	8736487	8797496	8840512	8879940	8907777	8922082	8939617	8958960	8977139	8994123
Azerbaijan	AZE	9863480	9976248	10071567	10152522	10232753	10284951	10312992	10358074	10412652	10462904	10509535
Bahamas	BHS	392698	395976	399020	401906	404557	406472	407906	409984	412623	415223	417790
Bahrain	BHR	1362142	1409661	1456834	1487340	1494188	1477469	1463265	1472233	1485509	1498712	1511676
Bangladesh	BGD	157830000	159784568	161793964	163683958	165516222	167420950	169356251	171186372	172954319	174701211	176421509
Barbados	BRB	278083	278649	279187	279688	280180	280693	281200	281635	281996	282309	282580
Belarus	BLR	9700609	9708110	9707876	9695574	9673971	9633740	9578168	9534954	9498238	9455036	9412540
Belgium	BEL	11248304	11316836	11384490	11448596	11510568	11561716	11611420	11655930	11686140	11715774	11744520
Belize	BLZ	359871	367312	374693	382066	389095	394920	400031	405272	410825	416656	422440
Benin	BEN	10932784	11260085	11596778	11940683	12290444	12643123	12996895	13352864	13712828	14080072	14454199
Bhutan	BTN	743274	749762	756122	762096	767459	772506	777486	782455	787424	792382	797335
Bolivia	BOL	11090086	11263016	11435534	11606905	11777314	11936162	12079472	12224110	12388571	12567336	12746148
Bosnia and Herzegovina	BIH	3524324	3480986	3440027	3400129	3360712	3318407	3270943	3233526	3210847	3194378	3181557
Botswana	BWA	2305172	2352416	2401840	2451408	2499702	2546402	2588423	2630296	2675352	2719694	2763338
Brazil	BRA	205188205	206859578	208504960	210166592	211782878	213196304	214326223	215313498	216422446	217637297	218803058
Brunei Darussalam	BRN	421437	425994	430276	434274	438048	441725	445373	449002	452524	455858	459045
Bulgaria	BGR	7309254	7245974	7182428	7117431	7052532	6979174	6885868	6781953	6687717	6618615	6565190
Burkina Faso	BFA	18718019	19275498	19835858	20392723	20951639	21522626	22100683	22673762	23251485	23840247	24436925
Burundi	BDI	10727148	10903328	11155593	11493472	11874838	12220226	12551213	12889576	13238559	13591658	13948140
Cabo Verde	CPV	552166	558394	564954	571202	577030	582640	587925	593150	598682	604461	610209
Cambodia	KHM	15417523	15624584	15830688	16025238	16207746	16396860	1.6589e+07	16767842	16944826	17121847	17293532
Cameroon	CMR	23012646	23711630	24393181	25076747	25782341	26491087	27198628	27914536	28647293	29394433	30150781
Canada	CAN	35732126	36113532	36554348	37035254	37522584	37888705	38155012	38454327	38781292	39107046	39431447
Central African Republic	CAF	4819333	4904178	4996741	5094780	5209324	5343020	5457154	5579144	5742316	5915627	6097449
Chad	TCD	14140274	14592585	15085884	15604210	16126866	16644701	17179740	17723315	18278568	18847148	19425960
Chile	CHL	17870124	18083879	18368577	18701450	19039485	19300315	19493184	19603733	19629590	19658839	19690323
China	CHN	1393715448	1401889680	1410275957	1417069468	1421864031	1424929781	1425893464	1425887337	1425671352	1425178782	1424381924
Colombia	COL	47119728	47625955	48351670	49276961	50187406	50930662	51516562	51874024	52085168	52340774	52610722
Comoros	COM	730216	746232	761664	776314	790986	806166	821626	836774	852075	867604	883075
Congo	COG	5064386	5186824	5312340	5441062	5570732	5702174	5835806	5970424	6106869	6244548	6383738
Congo DR	COD	78656904	81430977	84283273	87087355	89906890	92853164	95894118	99010212	102262808	105625114	109075560
Costa Rica	CRI	4895242	4945205	4993842	5040734	5084532	5123105	5153957	5180829	5212173	5246714	5280200
Côte d'Ivoire	CIV	23596741	24213622	24848016	25493988	26147551	26811790	27478249	28160542	28873034	29603302	30344181
Croatia	HRV	4254815	4223751	4.19247e+06	4.16048e+06	4.12975e+06	4096870	4060135	4030358	4008616	3986627	3964392
Cuba	CUB	11339894	11342012	11336405	11328244	11316696	11300698	11256372	11212191	11194449	11174588	11152631
Cyprus	CYP	1187280	1197881	1208523	1218831	1228836	1237537	1244188	1251488	1260138	1268467	1276508
Czech Republic	CZE	10523798	10527590	10531305	10534593	10536871	10530954	10510750	10493986	10495295	10503734	10509965
Denmark	DNK	5677796	5706857	5737284	5766686	5795878	5825641	5854240	5882261	5910913	5939696	5968467
Djibouti	DJI	1006259	1023262	1040233	1057198	1073994	1090156	1105557	1120849	1136455	1152329	1168257
Dominica	DMA	70006	70075	70403	70823	71428	71994	72412	72738	73040	73368	73685
Dominican Republic	DOM	10405832	10527592	10647244	10765530	10881882	10999664	11117874	11228821	11332972	11434006	11532152
Ecuador	ECU	16195902	16439585	16696944	17015672	17343740	17588595	17797737	18001000	18190484	18377366	18563370
Egypt	EGY	97723799	99784030	101789386	103740765	105618671	107465134	109262178	110990103	112716598	114484252	116275464
El Salvador	SLV	6231066	6250510	6266654	6276342	6280217	6292731	6314167	6336392	6364942	6396289	6426228
Equatorial Guinea	GNQ	1346973	1398927	1450694	1502092	1553031	1596049	1634466	1674908	1714671	1754993	1795574
Eritrea	ERI	3340006	3365288	3396933	3445374	3498818	3555868	3620312	3684032	3748902	3817651	3889630
Estonia	EST	1314657	1315926	1317549	1322148	1327039	1329444	1328701	1326062	1322765	1319041	1314900
Eswatini	SWZ	1133936	1142524	1151390	1160428	1169613	1180655	1192271	1201670	1210822	1222075	1234858
Ethiopia	ETH	102471896	105293228	108197950	111129438	114120594	117190911	120283026	123379924	126527060	129719719	132938555
Fiji	FJI	917200	918371	919018	918996	918464	920422	924610	929766	936376	943072	949992
Finland	FIN	5479461	5495219	5508140	5515461	5521536	5529468	5535992	5540746	5545474	5549886	5553986
France	FRA	63809769	63989318	64144086	64277808	64399759	64480053	64531444	64626628	64756584	64881830	65003384
Gabon	GAB	2028517	2.08621e+06	2140215	2192012	2242786	2292573	2341179	2388992	2436566	2484558	2532884
Gambia	GMB	2253134	2317206	2381182	2444916	2508884	2573995	2639916	2705992	2773168	2841804	2911208
Georgia	GEO	3771132	3771110	3771900	3772325	3770810	3765912	3757980	3744385	3728282	3717425	3709510
Germany	DEU	82073226	82331422	82624374	82896696	83148141	83328988	83408554	83369843	83294633	83252474	83199069
Ghana	GHA	28870939	29554303	30222262	30870641	31522290	32180402	3.2833e+07	3.34759e+07	34121985	34777522	35439785
Greece	GRC	10806641	10749742	10692228	10633270	10574024	10512232	10445365	10384971	10341277	10302720	10263298
Grenada	GRD	118980	119966	120920	121838	122724	123663	124610	125438	126183	126887	127553
Guatemala	GTM	16001107	16291004	1.65787e+07	16850176	17106338	17362718	17608483	17843908	18092026	18358430	18636532
Guinea	GIN	11625998	11930985	12240788	12554864	12877538	13205152	13531906	13859340	14190612	14528770	14873052
Guinea-Bissau	GNB	1788919	1834552	1879826	1924955	1970456	2015828	2060721	2105566	2150842	2197149	2244368
Guyana	GUY	755031	759087	763252	785514	798753	797202	804567	808726	813834	819594	825051
Haiti	HTI	10563757	10713848	10863544	11012421	11160438	11306802	11447569	11584996	11724763	11867030	12009506
Honduras	HND	9294506	9460798	9626842	9792850	9958829	10121763	10278346	10432860	10593798	10759406	10923967
Hungary	HUN	9844246	9815104	9788941	9776358	9771796	9750572	9709786	9967308	10156239	9994992	9870870
Iceland	ISL	331060	335675	343632	352946	360774	366669	370335	372898	375318	377689	380010
India	IND	1322866505	1338636340	1354195680	1369003306	1383112050	1396387127	1407563842	1417173173	1428627663	1441719852	1454606724
Indonesia	IDN	259091970	261850182	264498852	267066843	269582878	271857970	273753191	275501339	277534122	279798049	282004306
Iran	IRN	81790841	83306231	84505076	85617562	86564202	87290193	87923432	88550570	89172767	89809781	90410659
Iraq	IRQ	37757812	38697943	39621162	40590700	41563520	42556984	43533592	44496122	45504560	46523657	47549546
Ireland	IRL	4665760	4715788	4771854	4834507	4896019	4946119	4986526	5023108	5056934	5089478	5120867
Israel	ISR	8007778	8159009	8309257	8456483	8607920	8757490	8900059	9038309	9174520	9311652	9448781
Italy	ITA	60232906	60118626	60004032	59877425	59727932	59500579	59240330	59037474	58870762	58697744	58518843
Jamaica	JAM	2794444	2802695	2808376	2811835	2813773	2820436	2827694	2827377	2825544	2824738	2823199
Japan	JPN	127250933	126993858	126662472	126255866	125791676	125244761	124612530	123951692	123294513	122631432	121960408
Jordan	JOR	9494246	9964656	10215382	10459866	10698683	10928721	11148278	11285868	11337052	11384922	11442114
Kazakhstan	KAZ	17835909	18078553	18314814	18538099	18754258	18979243	19196465	19397998	19606634	19828165	20055854
Kenya	KEN	46851488	47894670	48948137	49953304	50951450	51985780	53005614	54027487	55100586	56203030	57323930
Kiribati	KIR	116707	118513	120362	122262	124241	126464	128874	131232	133515	135763	137984
Korea DPR	PRK	25258015	25389611	25516321	25638149	25755441	25867467	25971909	26069416	26160821	26244582	26319924
Korea Republic of	KOR	50994401	51309984	51511638	51676900	51803830	51844690	51830139	51815810	51784059	51741962	51690479
Kuwait	KWT	3908743	4048085	4.1249e+06	4317185	4441100	4360444	4250114	4268873	4310108	4349380	4387109
Kyrgyzstan	KGZ	5914980	6018299	6121260	6223494	6323643	6424874	6527743	6630623	6735348	6839606	6942679
Lao PDR	LAO	6787419	6891362	6997917	7105006	7212053	7319399	7425058	7529475	7633778	7736681	7838304
Latvia	LVA	1991955	1973476	1954862	1935630	1916555	1897052	1873919	1850651	1830211	1810240	1790796
Lebanon	LBN	6398940	6258620	6109252	5950839	5781906	5662924	5592631	5489740	5353930	5219044	5097604
Lesotho	LSO	2118520	2143872	2170617	2198017	2225702	2254100	2281454	2305826	2330318	2356083	2381382
Liberia	LBR	4612329	4706098	4796631	4889391	4985289	5087584	5193416	5302681	5418376	5536949	5657228
Libya	LBY	6192235	6282196	6378261	6477793	6569088	6653942	6735277	6812341	6888388	6964197	7038380
Liechtenstein	LIE	37355	37609	37888	38181	38482	38756	39039	39327	39584	39822	40050
Lithuania	LTU	2963765	2933674	2904450	2876128	2849083	2820267	2786651	2750055	2718352	2692798	2668446
Luxembourg	LUX	569408	583351	596282	607913	619973	630400	639321	647599	654768	661594	668100
Madagascar	MDG	24850912	25501941	26169542	26846541	27533134	28225177	28915653	29611714	30325732	31056610	31797306
Malawi	MWI	16938942	17405624	17881167	18367883	18867337	19377061	19889742	20405317	20931751	21475962	22033992
Malaysia	MYS	31068833	31526418	31975806	32399271	3.2804e+07	3.32e+07	33573874	33938222	34308525	34671896	35028030
Maldives	MDV	435582	454252	472442	489758	504508	514438	521458	523787	521021	517887	515223
Mali	MLI	18112907	18700106	19311355	19934298	20567424	21224040	21904983	22593590	23293698	24015789	24758658
Malta	MLT	456579	467705	479497	491586	503634	515358	526748	533286	535064	536740	538297
Marshall Islands	MHL	49410	48329	47187	45989	44728	43414	42050	41569	41996	42415	42819
Mauritania	MRT	3946220	4051890	4160014	4270712	4383848	4498604	4614974	4736139	4862989	4993922	5128142
Mauritius	MUS	1293153	1293911	1294741	1295381	1296279	1297828	1298915	1299469	1300557	1301978	1303210
Mexico	MEX	120149897	121519222	122839258	124013862	125085311	125998302	126705138	127504125	128455566	129388468	130301391
Micronesia	FSM	109462	109926	110430	110929	111378	112106	113131	114164	115224	116300	117389
Moldova Republic of	MDA	3277388	3225123	3180506	3141837	3109491	3084847	3061506	3272996	3435931	3329865	3254966
Mongolia	MNG	2964749	3029555	3096030	3163991	3232430	3294335	3347782	3398366	3447156	3493629	3537947
Montenegro	MNE	633966	633264	632438	631455	630396	629048	627859	627082	626484	626102	625623
Morocco	MAR	34680458	35107264	35528115	35927511	36304408	36688772	37076584	37457971	37840044	38211459	38571290
Mozambique	MOZ	26843246	27696493	28569441	29423878	30285595	31178239	32077072	3.29695e+07	33897354	34858402	35834558
Myanmar	MMR	51483949	51892348	52288341	52666014	53040212	53423198	53798084	54179306	54577997	54964694	55336783
Namibia	NAM	2282704	2323352	2364534	2405680	2446644	2489098	2530151	2567012	2604172	2645805	2690284
Nauru	NRU	11185	11437	11682	11924	12132	12315	12512	12668	12780	12884	12979
Nepal	NPL	27610325	27861186	28183426	28506712	28832496	29348627	30034989	30547580	30896590	31240315	31577361
Netherlands	NLD	17041107	17124505	17207198	17286042	17363262	17434557	17501696	17564014	17618299	17671125	17722333
New Zealand	NZL	4590590	4668081	4746252	4838526	4959034	5061134	5129728	5185288	5228100	5269938	5310695
Nicaragua	NIC	6298598	6389235	6480532	6572232	6663924	6755895	6850540	6948392	7046310	7142529	7237312
Niger	NER	20128124	20921743	21737922	22577058	23443393	24333639	25252722	26207977	27202843	28238972	29315971
Nigeria	NGA	183995784	188666931	193495907	198387623	203304492	208327404	213401323	218541212	223804632	229152217	234573603
North Macedonia	MKD	2107962	2110196	2111979	2113491	2114176	2111072	2103330	2093598	2085679	2.08271e+06	2082424
Norway	NOR	5190356	5236590	5277392	5312320	5348278	5379839	5403021	5434319	5474360	5514477	5554468
Oman	OMN	4191776	4398070	4541854	4601156	4602768	4543398	4520471	4576298	4644384	4713553	4780706
Pakistan	PAK	210969298	213524840	216379655	219731479	223293280	227196741	231402116	235824862	240485658	245209816	249948885
Palau	PLW	17794	17816	17837	17864	17916	17972	18024	18055	18058	18051	18044
Palestine	PSE	4484614	4593848	4700946	4805547	4909775	5019402	5133392	5250072	5371230	5494964	5620605
Panama	PAN	3957098	4026336	4096063	4165254	4232532	4294396	4351267	4408580	4468086	4527961	4586672
Papua New Guinea	PNG	8682174	8899170	9114796	9329227	9542486	9749640	9949437	10142618	10329930	10515788	10701144
Paraguay	PRY	6177950	6266616	6355404	6443328	6530026	6618695	6703799	6780744	6861524	6947270	7031341
Peru	PER	30711863	31132779	31605486	32203944	3.28249e+07	33304756	33715472	34049588	34352719	34683444	35015825
Philippines	PHL	103031365	104875266	106738502	108568836	110380804	112190977	113880328	115559009	117337368	119106224	120864358
Poland	POL	38553146	38532113	38532812	38521456	38493601	38428366	38307726	39857146	41026067	40221726	39616730
Portugal	PRT	10365436	10332753	10307530	10289835	10289923	10298192	10290103	10270865	10247605	10223348	10198116
Qatar	QAT	2414573	2595166	2711754	2766732	2807235	2760385	2688235	2695122	2716391	2737061	2757220
Romania	ROU	19906079	19797820	19698853	19606783	19524211	19442038	19328560	19659267	19892812	19618996	19424322
Russian Federation	RUS	144668389	145109157	145452536	145652293	145742286	145617328	145102755	144713314	144444359	143957078	143494210
Rwanda	RWA	11642959	11930900	12230339	12531808	12835028	13146362	13461888	13776698	14094683	14414910	14737248
Saint Kitts and Nevis	KNA	47790	47788	47786	47761	47712	47642	47606	47658	47755	47847	47935
Saint Lucia	LCA	175623	176414	177164	177888	178583	179237	179652	179857	180251	180805	181310
Saint Vincent and the Grenadines	VCT	106482	105963	105548	105280	104924	104632	104332	103948	103698	103683	103823
Samoa	WSM	203571	205544	207630	209701	211905	214929	218764	222382	225681	228966	232231
Sao Tome and Principe	STP	201124	204632	208036	211344	214599	218641	223107	227380	231856	236381	240979
Saudi Arabia	SAU	32749848	3.34163e+07	34193122	35018133	35827362	35997106	35950396	36408820	36947025	37473930	37989969
Senegal	SEN	14356180	14751356	15157793	15574909	16000781	1.64361e+07	16876720	17316449	17763163	18221567	18687800
Serbia	SRB	7519496	7493288	7464880	7433818	7401056	7358004	7296768	7221366	7149076	7097028	7056384
Seychelles	SYC	99240	100508	101810	103101	104372	105530	106470	107118	107660	108263	108844
Sierra Leone	SLE	7314773	7493913	7677566	7861281	8046828	8.23397e+06	8420641	8605718	8791092	8977972	9165376
Singapore	SGP	5650018	5711933	5764487	5814536	5866405	5909870	5941060	5975688	6014723	6052710	6089540
Slovakia	SVK	5424444	5431203	5439416	5446746	5453924	5456681	5447622	5643453	5795199	5702832	5635034
Slovenia	SVN	2080862	2090020	2098392	2105924	2112902	2117641	2119410	2119844	2119674	2118965	2117762
Solomon Islands	SLB	612660	628102	643634	659249	674993	691190	707851	724272	740424	756674	773027
Somalia	SOM	13763906	14292847	14864221	15411094	15981300	16537016	17065581	17597511	18143378	18706922	19281903
South Africa	ZAF	55876504	56422274	56641209	57339635	58087055	58801926	59392255	59893885	60414494	61020221	61673081
South Sudan	SSD	11194299	11066105	10658226	10395330	10447666	10606227	10748272	10913164	11088796	11277092	11473439
Spain	ESP	46431342	46473315	46584170	46792043	47131372	47363807	47486935	47558630	47519628	47473373	47420024
Sri Lanka	LKA	21336697	21425494	21506812	21580710	21649664	21715079	21773441	21832143	21893579	21949268	22000246
Sudan	SDN	38171178	39377169	40679828	41999059	43232093	44440486	45657202	46874204	48109006	49358228	50614633
Suriname	SUR	575475	581453	587560	593714	600301	607065	612984	618040	623236	628786	634221
Sweden	SWE	9849348	9953317	10058190	10162298	10267922	10368970	10467097	10549347	10612086	10673670	10733867
Switzerland	CHE	8281732	8.3729e+06	8451687	8514434	8575588	8638613	8691406	8740472	8796669	8851431	8904610
Syria	SYR	19205178	18964252	18983373	19333463	20098251	20772595	21324367	22125249	23227014	24348053	25427191
Tajikistan	TJK	8524062	8725318	8925525	9128132	9337003	9543207	9750064	9952787	10143543	10331513	10516940
Tanzania	TZA	52542824	54401802	56267032	58090443	59872579	61704518	63588334	65497748	67438106	69419073	71427810
Thailand	THA	70294397	70607037	70898202	71127802	71307763	71475664	71601103	71697030	71801279	71885799	71953054
Timor-Leste	TLS	1205813	1224562	1243235	1261845	1280438	1299995	1320942	1341296	1360596	1379883	1399184
Togo	TGO	7473228	7661354	7852795	8046679	8.24309e+06	8442580	8644829	8848698	9053799	9260864	9470158
Tonga	TON	106122	105708	105415	105150	104951	105254	106017	106858	107773	108683	109596
Trinidad and Tobago	TTO	1460177	1469330	1478607	1504709	1519955	1518147	1525663	1531044	1534937	1538200	1540943
Tunisia	TUN	11557778	11685668	11811443	11933042	12049314	12161723	12262946	12356117	12458223	12564689	12665802
Türkiye	TUR	79646178	81019394	82089826	82809304	83481684	84135428	84775404	85341241	85816199	86260417	86696476
Turkmenistan	TKM	5766432	5868562	5968383	6065066	6158420	6250438	6341855	6430770	6516100	6598071	6676966
Tuvalu	TUV	10877	10852	10828	10865	10956	11069	11204	11312	11396	11478	11565
Uganda	UGA	37477356	38748299	40127085	41515395	42949080	44404611	45853778	47249585	48582334	49924252	51284671
Ukraine	UKR	44982564	44833569	44657257	44446954	44211094	43909666	43531422	39701739	36744634	37937820	38759076
United Arab Emirates	ARE	8916899	8994263	9068296	9140170	9211657	9287289	9365144	9441128	9516871	9591854	9665320
United Kingdom	GBR	65224364	6.56552e+07	66064804	66432993	66778659	67059474	67281040	67508936	67736802	67961439	68180606
United States of America	USA	324607776	327210198	329791230	332140037	334319671	335942003	336997624	338289857	339996563	341814420	343603404
Uruguay	URY	3402818	3413766	3422200	3427042	3428408	3429086	3426260	3422794	3423108	3423316	3423454
Uzbekistan	UZB	30949417	31453574	31945682	32449576	3.29769e+07	3.35267e+07	34081449	34627652	35163944	35673804	36159016
Vanuatu	VUT	276438	283218	290239	297298	304404	311685	319136	326740	334506	342324	350202
Venezuela	VEN	30529716	30741464	30563433	29825653	28971683	28490453	28199866	28301696	28838499	29395334	29926368
Viet Nam	VNM	92191398	93126528	94033048	94914330	95776716	96648685	97468028	98186856	98858950	99497680	100103979
Yemen	YEM	28516545	29274002	30034389	30790513	31546691	32284046	3.29816e+07	33696614	34449825	35219852	36000452
Zambia	ZMB	16248230	1.67678e+07	17298054	17835893	18380477	18927715	19473125	20017675	20569737	21134695	21706928
Zimbabwe	ZWE	14154937	14452704	14751101	15052184	15354608	15669666	15993524	16320537	16665409	17020321	17375285

## Sheet: Indicator Date
COUNTRY	ISO3	Physical exposure to earthquake MMI VI	Physical exposure to earthquake MMI VIII	Annual Expected Exposed People to River Floods	Annual Expected Exposed People to Tsunamis	Annual Expected Exposed People to Cyclone's Wind SS1	Annual Expected Exposed People to Cyclone's Wind SS3	Annual Expected Exposed People to Coastal Floods	Total affected by Drought	Frequency of Drought events	Agriculture Drought probability	Population exposed to CCHF (zoonoses)	Population exposed to EVD (zoonoses)	Population exposed to Lassa Fever (zoonoses)	Population exposed to MVD (zoonoses)	Populations at risk of malaria (vector borne)	% of Populations at risk of malaria (vector borne)	Population exposed to Zika (vector borne)	Population at Risk to Aedes (vector borne)	Population exposed to Dengue (vector borne)	Population density (people per sq. km of land area)	Urban population growth (annual %)	Population living in urban areas (%)	Household size	People practicing open defecation (% of population)	People with basic handwashing facilities including soap and water (% of population)	Number of live animals	IHR capacity score: Food safety	Population living in slums (% of urban population)	Children under 5 (% of population)	Projected Conflict Probability	Current Conflict Intensity	Human Development Index	Multidimensional Poverty Index	Humanitarian Aid (FTS)	Development Aid (ODA)	Development Aid (ODA)	Net ODA received (% of GNI)	Volume of remittances (in USD) as a proportion of total GDP (%)	Mortality rate, under-5	U5 Under weight	Incidence of Tuberculosis	Estimated number of people living with HIV - Adult (>15) rate	Incidence of HIV (per 1,000 uninfected population ages 15-49)	Malaria incidence per 1,000 population at risk	Number of people requiring interventions against neglected tropical diseases	Gender Inequality Index	Income Gini coefficient	People affected by Natural Disasters
Survey Year		2025	2025	2025	2025	2025	2025	2025	1990-2024	1990-2024	1990-2024	2025	2025	2025	2025	2024	2025	2025	2025	2025	2021-2022	2024	2024	2014-2021	2014-2022	2017-2022	2023	2020	2022-2024	2025	2025	2025	2023	2014-2021	2021-2024	2022	2023	2020-2022	2023-2024	2023	2014-2024	2023	2020-2022	2020-2022	2022-2023	2023	2021-2023	2014-2024	2023
IndicatorId		NH.EQ.GEM.MMI6.SP	NH.EQ.GEM.MMI8.SP	EX_FL	EX_TS	EX_TC_SS1	EX_TC_SS3	EX_CFL	AFF_DR	AFF_DR.FREQ	ASI	POP.EXP.ZOON.CCHF	POP.EXP.ZOON.EVD	POP.EXP.ZOON.LASSA	POP.EXP.ZOON.MVD	POP.EXP.VECT.MAL	POP.EXP.VECT.MAL.ZS	POP.EXP.VECT.ZIKA	POP.EXP.VECT.AEDES	POP.EXP.VECT.DENGUE	EN.POP.DNST	SP.URB.GROW	SP.URB.TOTL.IN.ZS	SP.DEM.HOUS.AV	SH.STA.ODFC.ZS	SH.SAN.HNDWSH.ZS-P2P	LA	IHR11	EN.POP.SLUM.UR.ZS	SP.POP.0005.TO.ZS	HVC.PROB	CON_GPI	HDI	MPI	FTS	ODA-2	ODA-1	DT.ODA.ODAT.GN.ZS	BX_TRF_PWKR	CM	CUW	TB	HIV	SH_HIV_INCD	SH_STA_MALR	SH_TRP_INTVN	GII	GINI	VU.VGR.OG.NATDIS-2
Afghanistan	AFG	2025	2025	2025	2025	2025	2025	2025	2024	2024	2024	2025				2024	2025	2025	2025	2025	2022	2024	2024	2015	2022	2022	2023	2020	2022	2025	2025	2025	2023	2015	2024	2022	2023	2022	2023	2023	2022	2023	2022	2022	2023	2023	2023		2023
Albania	ALB	2025	2025	2025	2025	2025	2025	2025	2024	2024	2024	2025				2024	2025	2025	2025	2025	2022	2024	2024	2017	2022		2023	2020	2022	2025	2025	2025	2023	2017	2024	2022	2023	2022	2024	2023	2017	2023	2022	2022		2023	2023	2020	2023
Algeria	DZA	2025	2025	2025	2025	2025	2025	2025	2024	2024	2024	2025	2025	2025	2025	2024	2025	2025	2025	2025	2022	2024	2024	2018	2022	2022	2023	2020	2022	2025	2025	2025	2023	2018	2024	2022	2023	2022	2023	2023	2019	2023	2022	2022	2023	2023	2023		2023
Angola	AGO	2025	2025	2025	2025	2025	2025	2025	2024	2024	2024	2025	2025	2025	2025	2024	2025	2025	2025	2025	2022	2024	2024	2016	2022	2020	2023	2020	2022	2025	2025	2025	2023	2015	2024	2022	2023	2022	2024	2023	2015	2023	2022	2022	2023	2023	2023	2018	2023
Antigua and Barbuda	ATG	2025	2025	2025	2025	2025	2025	2025	2024	2024	2024					2024	2025	2025	2025	2025	2022	2024	2024		2022		2023		2022	2025			2023		2021			2021	2024	2023		2023				2023	2023		2023
Argentina	ARG	2025	2025	2025	2025	2025	2025	2025	2024	2024	2024					2024	2025	2025	2025	2025	2022	2024	2024	2019	2014		2023	2020	2022	2025	2025	2025	2023	2019	2024	2022	2023	2022	2024	2023	2019	2023	2022	2022	2023	2023	2023	2023	2023
Armenia	ARM	2025	2025	2025	2025	2025	2025	2025	2024	2024	2024	2025				2024	2025	2025	2025	2025	2022	2024	2024	2016	2022	2022	2023	2020	2022	2025	2025	2025	2023	2015	2024	2022	2023	2022	2024	2023	2016	2023	2022	2022	2023	2023	2023	2023	2023
Australia	AUS	2025	2025	2025	2025	2025	2025	2025	2024	2024	2024	2025				2024	2025	2025	2025	2025	2022	2024	2024	2016	2022		2023	2020	2022	2025	2025	2025	2023		2024				2024	2023		2023	2021	2021		2023	2023	2018	2023
Austria	AUT	2025	2025	2025	2025	2025	2025	2025	2024	2024	2024	2025				2024	2025	2025	2025	2025	2022	2024	2024		2022		2023	2020	2022	2025	2025	2025	2023		2024				2024	2023		2023				2023	2023	2022	2023
Azerbaijan	AZE	2025	2025	2025	2025	2025	2025	2025	2024	2024	2024	2025				2024	2025	2025	2025	2025	2022	2024	2024		2019		2023	2020		2025	2025	2025	2023		2024	2022	2023	2022	2024	2023	2023	2023	2022	2022	2022	2023	2023		2023
Bahamas	BHS	2025	2025	2025	2025	2025	2025	2025	2024	2024	2024					2024	2025	2025	2025	2025	2022	2024	2024		2019		2023	2020		2025	2025		2023		2024				2024	2023		2023	2022	2022		2023	2023		2023
Bahrain	BHR	2025	2025	2025	2025	2025	2025	2025	2024	2024		2025				2024	2025	2025	2025	2025	2022	2024	2024		2022		2023			2025	2025	2025	2023		2024				2023	2023		2023	2021			2023	2023		2023
Bangladesh	BGD	2025	2025	2025	2025	2025	2025	2025	2024	2024	2024	2025				2024	2025	2025	2025	2025	2022	2024	2024	2019	2022	2022	2023	2020	2022	2025	2025	2025	2023	2019	2024	2022	2023	2022	2024	2023	2022	2023	2022	2022	2023	2023	2023	2022	2023
Barbados	BRB	2025	2025	2025	2025	2025	2025	2025	2024	2024						2024	2025	2025	2025	2025	2022	2024	2024		2018		2023	2020		2025	2025		2023		2024				2023	2023		2023	2022	2022		2023	2023	2016	2023
Belarus	BLR	2025	2025	2025	2025	2025	2025	2025	2024	2024	2024	2025				2024	2025	2025	2025	2025	2022	2024	2024	2019	2022		2023	2020		2025	2025	2025	2023		2024	2022	2023	2022	2024	2023		2023	2022	2022		2023	2023	2020	2023
Belgium	BEL	2025	2025	2025	2025	2025	2025	2025	2024	2024	2024	2025				2024	2025	2025	2025	2025	2022	2024	2024		2022		2023	2020	2022	2025	2025	2025	2023		2024				2024	2023	2023	2023	2022	2022		2023	2023	2022	2023
Belize	BLZ	2025	2025	2025	2025	2025	2025	2025	2024	2024	2024					2024	2025	2025	2025	2025	2022	2024	2024	2015	2022	2022	2023	2020	2022	2025	2025		2023	2015	2024	2022	2023	2022	2024	2023	2015	2023	2022	2022	2023	2023	2023	2018	2023
Benin	BEN	2025	2025	2025	2025	2025	2025	2025	2024	2024	2024	2025	2025	2025	2025	2024	2025	2025	2025	2025	2022	2024	2024	2018	2022	2022	2023	2020	2022	2025	2025	2025	2023	2017	2024	2022	2023	2022	2023	2023	2021	2023	2022	2022	2023	2023	2023	2021	2023
Bhutan	BTN	2025	2025	2025	2025	2025	2025	2025	2024	2024	2024	2025				2024	2025	2025	2025	2025	2022	2024	2024		2022	2022	2023	2020	2022	2025	2025	2025	2023		2022	2022	2023	2022	2023	2023	2023	2023	2022	2022	2023	2023	2023	2022	2023
Bolivia	BOL	2025	2025	2025	2025	2025	2025	2025	2024	2024	2024					2024	2025	2025	2025	2025	2022	2024	2024		2022	2022	2023	2020	2022	2025	2025	2025	2023	2016	2024	2022	2023	2022	2023	2023	2016	2023	2022	2022	2023	2023	2023	2023	2023
Bosnia and Herzegovina	BIH	2025	2025	2025	2025	2025	2025	2025	2024	2024	2024	2025				2024	2025	2025	2025	2025	2022	2024	2024		2018		2023		2022	2025	2025	2025	2023		2024	2022	2023	2022	2024	2023		2023				2023	2023		2023
Botswana	BWA	2025	2025	2025	2025	2025	2025	2025	2024	2024	2024	2025	2025	2025	2025	2024	2025	2025	2025	2025	2022	2024	2024		2022		2023	2020	2022	2025	2025	2025	2023	2015	2024	2022	2023	2022	2023	2023		2023	2022	2022	2023	2023	2023	2015	2023
Brazil	BRA	2025	2025	2025	2025	2025	2025	2025	2024	2024	2024					2024	2025	2025	2025	2025	2022	2024	2024		2022		2023	2020	2022	2025	2025	2025	2023	2015	2024	2022	2023	2022	2024	2023	2019	2023	2022	2022	2023	2023	2023	2023	2023
Brunei Darussalam	BRN	2025	2025	2025	2025	2025	2025	2025	2024	2024	2024	2025				2024	2025	2025	2025	2025	2022	2024	2024		2022		2023		2022	2025	2025		2023		2024				2023	2023		2023				2023	2023		2023
Bulgaria	BGR	2025	2025	2025	2025	2025	2025	2025	2024	2024	2024	2025				2024	2025	2025	2025	2025	2022	2024	2024		2022		2023	2020	2022	2025	2025	2025	2023		2024				2024	2023	2014	2023	2022	2022		2023	2023	2022	2023
Burkina Faso	BFA	2025	2025	2025	2025	2025	2025	2025	2024	2024	2024	2025	2025	2025	2025	2024	2025	2025	2025	2025	2022	2024	2024	2014	2022	2022	2023	2020	2022	2025	2025	2025	2023		2024	2022	2023	2022	2023	2023	2021	2023	2022	2022	2023	2023	2023	2021	2023
Burundi	BDI	2025	2025	2025	2025	2025	2025	2025	2024	2024	2024	2025	2025	2025	2025	2024	2025	2025	2025	2025	2022	2024	2024	2016	2022	2022	2023	2020	2022	2025	2025	2025	2023	2016	2024	2022	2023	2022	2023	2023	2024	2023	2022	2022	2023	2023	2023	2020	2023
Cabo Verde	CPV	2025	2025	2025	2025	2025	2025	2025	2024	2024		2025				2024	2025	2025	2025	2025	2022	2024	2024		2022		2023	2020	2022	2025	2025		2023		2024	2022	2023	2022	2024	2023	2018	2023	2022	2022	2023	2023	2023	2015	2023
Cambodia	KHM	2025	2025	2025	2025	2025	2025	2025	2024	2024	2024	2025				2024	2025	2025	2025	2025	2022	2024	2024	2014	2022	2022	2023	2020	2022	2025	2025	2025	2023	2021	2024	2022	2023	2022	2024	2023	2021	2023	2022	2022	2023	2023	2023		2023
Cameroon	CMR	2025	2025	2025	2025	2025	2025	2025	2024	2024	2024	2025	2025	2025	2025	2024	2025	2025	2025	2025	2022	2024	2024	2018	2022	2022	2023	2020	2022	2025	2025	2025	2023	2018	2024	2022	2023	2022	2023	2023	2018	2023	2022	2022	2023	2023	2023	2021	2023
Canada	CAN	2025	2025	2025	2025	2025	2025	2025	2024	2024	2024					2024	2025	2025	2025	2025	2022	2024	2024	2016	2022		2023	2020	2022	2025	2025	2025	2023		2024				2024	2023		2023	2020	2020		2023	2023	2020	2023
Central African Republic	CAF	2025	2025	2025	2025	2025	2025	2025	2024	2024	2024	2025	2025	2025	2025	2024	2025	2025	2025	2025	2022	2024	2024	2018	2022	2022	2023		2022	2025	2025	2025	2023	2018	2024	2022	2023	2022	2023	2023	2022	2023	2022	2022	2023	2023	2021	2021	2023
Chad	TCD	2025	2025	2025	2025	2025	2025	2025	2024	2024	2024	2025	2025	2025	2025	2024	2025	2025	2025	2025	2022	2024	2024	2019	2022	2022	2023	2020	2022	2025	2025	2025	2023	2019	2024	2022	2023	2022	2023	2023	2022	2023	2022	2022	2023	2023	2023	2022	2023
Chile	CHL	2025	2025	2025	2025	2025	2025	2025	2024	2024	2024					2024	2025	2025	2025	2025	2022	2024	2024	2017	2022		2023	2020	2022	2025	2025	2025	2023		2024				2024	2023	2014	2023	2022	2022		2023	2023	2022	2023
China	CHN	2025	2025	2025	2025	2025	2025	2025	2024	2024	2024	2025				2024	2025	2025	2025	2025	2022	2024	2024		2022	2022	2023	2020	2022	2025	2025	2025	2023	2014	2024	2022	2023	2022	2024	2023		2023			2022	2023	2023	2021	2023
Colombia	COL	2025	2025	2025	2025	2025	2025	2025	2024	2024	2024					2024	2025	2025	2025	2025	2022	2024	2024	2015	2022	2022	2023	2020	2022	2025	2025	2025	2023	2015	2024	2022	2023	2022	2024	2023	2016	2023	2022	2022	2023	2023	2023	2023	2023
Comoros	COM	2025	2025	2025	2025	2025	2025	2025	2024	2024	2024	2025	2025	2025	2025	2024	2025	2025	2025	2025	2022	2024	2024		2018		2023	2020	2022	2025	2025		2023		2024	2022	2023	2022	2023	2023	2022	2023	2022		2023	2023	2023	2014	2023
Congo	COG	2025	2025	2025	2025	2025	2025	2025	2024	2024	2024	2025	2025	2025	2025	2024	2025	2025	2025	2025	2022	2024	2024	2014	2021	2019	2023	2020	2022	2025	2025	2025	2023	2014	2024	2022	2023	2022	2023	2023	2014	2023	2022	2022	2023	2023	2023		2023
Congo DR	COD	2025	2025	2025	2025	2025	2025	2025	2024	2024	2024	2025	2025	2025	2025	2024	2025	2025	2025	2025	2022	2024	2024	2017	2022	2022	2023	2020	2022	2025	2025	2025	2023	2017	2024	2022	2023	2022	2023	2023	2023	2023	2022	2022	2023	2023	2023	2020	2023
Costa Rica	CRI	2025	2025	2025	2025	2025	2025	2025	2024	2024	2024					2024	2025	2025	2025	2025	2022	2024	2024	2018	2022	2022	2023	2020	2022	2025	2025	2025	2023	2018	2024	2022	2023	2022	2024	2023	2018	2023	2022	2022	2023	2023	2023	2024	2023
Côte d'Ivoire	CIV	2025	2025	2025	2025	2025	2025	2025	2024	2024	2024	2025	2025	2025	2025	2024	2025	2025	2025	2025	2022	2024	2024	2016	2022	2022	2023		2022	2025	2025	2025	2023	2016	2024	2022	2023	2022	2023	2023	2021	2023	2022	2022	2023	2023	2023	2021	2023
Croatia	HRV	2025	2025	2025	2025	2025	2025	2025	2024	2024	2024	2025				2024	2025	2025	2025	2025	2022	2024	2024		2021		2023	2020	2022	2025	2025	2025	2023		2024				2024	2023		2023	2022	2022		2023	2023	2022	2023
Cuba	CUB	2025	2025	2025	2025	2025	2025	2025	2024	2024	2024					2024	2025	2025	2025	2025	2022	2024	2024	2019	2022	2022	2023		2022	2025	2025	2025	2023	2019	2024	2022	2023			2023	2019	2023	2022	2022		2023	2023		2023
Cyprus	CYP	2025	2025	2025	2025	2025	2025	2025	2024	2024	2024	2025				2024	2025	2025	2025	2025	2022	2024	2024		2022		2023	2020	2022	2025	2025	2025	2023		2024				2023	2023		2023	2021	2021		2023	2023	2022	2023
Czech Republic	CZE	2025	2025	2025	2025	2025	2025	2025	2024	2024	2024	2025				2024	2025	2025	2025	2025	2022	2024	2024		2022		2023		2022	2025	2025	2025	2023		2024				2024	2023		2023	2022	2022		2023	2023	2022	2023
Denmark	DNK	2025	2025	2025	2025	2025	2025	2025	2024	2024	2024	2025				2024	2025	2025	2025	2025	2022	2024	2024		2022		2023	2020	2024	2025	2025	2025	2023		2024				2024	2023		2023	2022	2021		2023	2023	2022	2023
Djibouti	DJI	2025	2025	2025	2025	2025	2025	2025	2024	2024		2025	2025	2025	2025	2024	2025	2025	2025	2025	2022	2024	2024		2022		2023	2020	2022	2025	2025	2025	2023		2024	2022	2023	2022	2024	2023	2023	2023	2021		2023	2023	2023	2017	2023
Dominica	DMA	2025	2025	2025	2025	2025	2025	2025	2024	2024	2024					2024	2025	2025	2025	2025	2022	2024	2024		2017		2023			2025			2023		2021	2022	2023	2022	2024	2023		2023				2023			2023
Dominican Republic	DOM	2025	2025	2025	2025	2025	2025	2025	2024	2024	2024					2024	2025	2025	2025	2025	2022	2024	2024	2019	2022	2022	2023	2020	2022	2025	2025	2025	2023	2019	2024	2022	2023	2022	2024	2023	2019	2023	2022	2022	2023	2023	2023	2023	2023
Ecuador	ECU	2025	2025	2025	2025	2025	2025	2025	2024	2024	2024					2024	2025	2025	2025	2025	2022	2024	2024		2022	2022	2023	2020	2022	2025	2025	2025	2023	2018	2024	2022	2023	2022	2024	2023	2024	2023	2022	2022	2023	2023	2023	2023	2023
Egypt	EGY	2025	2025	2025	2025	2025	2025	2025	2024	2024	2024	2025	2025	2025	2025	2024	2025	2025	2025	2025	2022	2024	2024	2014	2022	2020	2023	2020	2022	2025	2025	2025	2023	2014	2024	2022	2023	2022	2023	2023	2021	2023	2022	2022	2023	2023	2023	2021	2023
El Salvador	SLV	2025	2025	2025	2025	2025	2025	2025	2024	2024	2024					2024	2025	2025	2025	2025	2022	2024	2024	2014	2022	2018	2023	2020	2022	2025	2025	2025	2023	2014	2024	2022	2023	2022	2024	2023	2021	2023	2022	2022	2023	2023	2023	2023	2023
Equatorial Guinea	GNQ	2025	2025	2025	2025	2025	2025	2025	2024	2024	2024	2025	2025	2025	2025	2024	2025	2025	2025	2025	2022	2024	2024		2017		2023	2020	2022	2025	2025	2025	2023		2024	2022	2023	2022	2023	2023		2023	2022	2022	2023	2023		2022	2023
Eritrea	ERI	2025	2025	2025	2025	2025	2025	2025	2024	2024	2024	2025	2025	2025	2025	2024	2025	2025	2025	2025	2022	2024	2024		2016		2023	2020	2022	2025	2025	2025	2023		2024	2022	2023			2023		2023	2022	2022	2023	2023			2023
Estonia	EST	2025	2025	2025	2025	2025	2025	2025	2024	2024	2024	2025				2024	2025	2025	2025	2025	2022	2024	2024		2022		2023	2020	2022	2025	2025	2025	2023		2024				2024	2023	2014	2023	2022	2022		2023	2023	2022	2023
Eswatini	SWZ	2025	2025	2025	2025	2025	2025	2025	2024	2024	2024	2025	2025	2025	2025	2024	2025	2025	2025	2025	2022	2024	2024	2014	2022	2020	2023	2020	2022	2025	2025	2025	2023	2014	2024	2022	2023	2022	2023	2023	2021	2023	2022	2022	2023	2023	2023	2016	2023
Ethiopia	ETH	2025	2025	2025	2025	2025	2025	2025	2024	2024	2024	2025	2025	2025	2025	2024	2025	2025	2025	2025	2022	2024	2024	2019	2022	2022	2023	2020	2022	2025	2025	2025	2023	2019	2024	2022	2023	2022	2023	2023	2019	2023	2022	2022	2023	2023	2023	2021	2023
Fiji	FJI	2025	2025	2025	2025	2025	2025	2025	2024	2024	2024	2025				2024	2025	2025	2025	2025	2022	2024	2024	2014	2022	2022	2023		2022	2025	2025		2023	2021	2024	2022	2023	2022	2023	2023	2021	2023	2022	2022		2023	2023	2019	2023
Finland	FIN	2025	2025	2025	2025	2025	2025	2025	2024	2024	2024	2025				2024	2025	2025	2025	2025	2022	2024	2024		2022		2023	2020	2022	2025	2025	2025	2023		2024				2024	2023		2023				2023	2023	2022	2023
France	FRA	2025	2025	2025	2025	2025	2025	2025	2024	2024	2024	2025				2024	2025	2025	2025	2025	2022	2024	2024	2015	2022		2023	2020	2022	2025	2025	2025	2023		2024				2024	2023		2023	2022	2022		2023	2023	2022	2023
Gabon	GAB	2025	2025	2025	2025	2025	2025	2025	2024	2024	2024	2025	2025	2025	2025	2024	2025	2025	2025	2025	2022	2024	2024		2022		2023	2020	2022	2025	2025	2025	2023		2024	2022	2023	2022	2023	2023	2020	2023	2022	2022	2023	2023	2023	2017	2023
Gambia	GMB	2025	2025	2025	2025	2025	2025	2025	2024	2024	2024	2025	2025	2025	2025	2024	2025	2025	2025	2025	2022	2024	2024	2020	2022	2022	2023	2020	2022	2025	2025	2025	2023	2019	2024	2022	2023	2022	2024	2023	2020	2023	2022	2022	2023	2023	2023	2020	2023
Georgia	GEO	2025	2025	2025	2025	2025	2025	2025	2024	2024	2024	2025				2024	2025	2025	2025	2025	2022	2024	2024	2018	2022	2022	2023	2020	2022	2025	2025	2025	2023	2018	2024	2022	2023	2022	2024	2023	2018	2023	2022	2022		2023	2023	2023	2023
Germany	DEU	2025	2025	2025	2025	2025	2025	2025	2024	2024	2024	2025				2024	2025	2025	2025	2025	2022	2024	2024		2022		2023	2020	2022	2025	2025	2025	2023		2024				2024	2023	2016	2023	2021	2021		2023	2023	2020	2023
Ghana	GHA	2025	2025	2025	2025	2025	2025	2025	2024	2024	2024	2025	2025	2025	2025	2024	2025	2025	2025	2025	2022	2024	2024	2019	2022	2022	2023	2020	2022	2025	2025	2025	2023	2017	2024	2022	2023	2022	2023	2023	2022	2023	2022	2022	2023	2023	2023	2016	2023
Greece	GRC	2025	2025	2025	2025	2025	2025	2025	2024	2024	2024	2025				2024	2025	2025	2025	2025	2022	2024	2024		2022		2023	2020	2022	2025	2025	2025	2023		2024				2024	2023		2023	2022	2022		2023	2023	2022	2023
Grenada	GRD	2025	2025	2025	2025	2025	2025	2025	2024	2024						2024	2025	2025	2025	2025	2022	2024	2024		2017		2023			2025			2023		2024	2022	2023	2022	2024	2023		2023				2023	2023	2018	2023
Guatemala	GTM	2025	2025	2025	2025	2025	2025	2025	2024	2024	2024					2024	2025	2025	2025	2025	2022	2024	2024	2015	2022	2019	2023	2020	2022	2025	2025	2025	2023	2014	2024	2022	2023	2022	2024	2023	2021	2023	2022	2022	2023	2023	2023	2023	2023
Guinea	GIN	2025	2025	2025	2025	2025	2025	2025	2024	2024	2024	2025	2025	2025	2025	2024	2025	2025	2025	2025	2022	2024	2024	2021	2022	2022	2023	2020	2022	2025	2025	2025	2023	2018	2024	2022	2023	2022	2023	2023	2022	2023	2022	2022	2023	2023	2023	2018	2023
Guinea-Bissau	GNB	2025	2025	2025	2025	2025	2025	2025	2024	2024	2024	2025	2025	2025	2025	2024	2025	2025	2025	2025	2022	2024	2024	2018	2022	2022	2023	2020	2022	2025	2025	2025	2023	2018	2024	2022	2023	2022	2023	2023	2019	2023	2022	2022	2023	2023	2023	2021	2023
Guyana	GUY	2025	2025	2025	2025	2025	2025	2025	2024	2024	2024					2024	2025	2025	2025	2025	2022	2024	2024	2019	2022	2022	2023	2020	2022	2025	2025	2025	2023	2019	2024	2022	2023	2022	2023	2023	2019	2023	2022	2022	2023	2023	2023		2023
Haiti	HTI	2025	2025	2025	2025	2025	2025	2025	2024	2024	2024					2024	2025	2025	2025	2025	2022	2024	2024	2017	2022	2022	2023	2020	2022	2025	2025	2025	2023	2016	2024	2022	2023	2022	2023	2023	2023	2023	2022	2022	2023	2023	2023		2023
Honduras	HND	2025	2025	2025	2025	2025	2025	2025	2024	2024	2024					2024	2025	2025	2025	2025	2022	2024	2024	2019	2022	2022	2023	2020		2025	2025	2025	2023	2019	2024	2022	2023	2022	2024	2023	2019	2023	2022	2022	2023	2023	2023	2023	2023
Hungary	HUN	2025	2025	2025	2025	2025	2025	2025	2024	2024	2024	2025				2024	2025	2025	2025	2025	2022	2024	2024		2022		2023	2020		2025	2025	2025	2023		2024				2024	2023		2023				2023	2023	2022	2023
Iceland	ISL	2025	2025	2025	2025	2025	2025	2025	2024	2024	2024					2024	2025	2025	2025	2025	2022	2024	2024		2022		2023		2022	2025	2025	2025	2023		2024				2024	2023		2023	2022	2022		2023	2023	2018	2023
India	IND	2025	2025	2025	2025	2025	2025	2025	2024	2024	2024	2025				2024	2025	2025	2025	2025	2022	2024	2024	2020	2022	2022	2023	2020	2022	2025	2025	2025	2023	2019	2024	2022	2023	2022	2024	2023	2020	2023	2022		2023	2023	2023	2022	2023
Indonesia	IDN	2025	2025	2025	2025	2025	2025	2025	2024	2024	2024	2025				2024	2025	2025	2025	2025	2022	2024	2024	2017	2022	2022	2023	2020	2022	2025	2025	2025	2023	2017	2024	2022	2023	2022	2024	2023	2023	2023	2022	2022	2023	2023	2023	2024	2023
Iran	IRN	2025	2025	2025	2025	2025	2025	2025	2024	2024	2024	2025				2024	2025	2025	2025	2025	2022	2024	2024		2016		2023	2020	2022	2025	2025	2025	2023		2024	2022	2023	2022	2023	2023	2017	2023	2022	2022	2023	2023	2023	2023	2023
Iraq	IRQ	2025	2025	2025	2025	2025	2025	2025	2024	2024	2024	2025				2024	2025	2025	2025	2025	2022	2024	2024	2018	2022	2022	2023	2020	2022	2025	2025	2025	2023	2018	2024	2022	2023	2022	2023	2023	2018	2023	2022	2022	2023	2023	2023	2023	2023
Ireland	IRL	2025	2025	2025	2025	2025	2025	2025	2024	2024	2024	2025				2024	2025	2025	2025	2025	2022	2024	2024	2016	2022		2023	2020	2022	2025	2025	2025	2023		2024				2023	2023		2023	2021			2023	2023	2022	2023
Israel	ISR	2025	2025	2025	2025	2025	2025	2025	2024	2024	2024	2025				2024	2025	2025	2025	2025	2021	2024	2024		2022		2023		2022	2025	2025	2025	2023		2024				2024	2023		2023				2023	2023	2021	2023
Italy	ITA	2025	2025	2025	2025	2025	2025	2025	2024	2024	2024	2025				2024	2025	2025	2025	2025	2022	2024	2024		2022		2023	2020	2022	2025	2025	2025	2023		2024				2024	2023		2023	2022	2022		2023	2023	2022	2023
Jamaica	JAM	2025	2025	2025	2025	2025	2025	2025	2024	2024	2024					2024	2025	2025	2025	2025	2022	2024	2024		2022		2023	2020	2022	2025	2025	2025	2023	2018	2024	2022	2023	2022	2024	2023	2018	2023	2022	2022		2023	2023	2021	2023
Japan	JPN	2025	2025	2025	2025	2025	2025	2025	2024	2024	2024	2025				2024	2025	2025	2025	2025	2022	2024	2024	2015	2022		2023	2020	2022	2025	2025	2025	2023		2024				2024	2023		2023	2020			2023	2023	2020	2023
Jordan	JOR	2025	2025	2025	2025	2025	2025	2025	2024	2024	2024	2025				2024	2025	2025	2025	2025	2022	2024	2024	2017	2022		2023	2020	2022	2025	2025	2025	2023	2017	2024	2022	2023	2022	2023	2023	2023	2023	2022	2022		2023	2023		2023
Kazakhstan	KAZ	2025	2025	2025	2025	2025	2025	2025	2024	2024	2024	2025				2024	2025	2025	2025	2025	2022	2024	2024	2015	2022	2019	2023	2020	2022	2025	2025	2025	2023	2015	2024	2022	2023	2022	2024	2023	2015	2023	2021			2023	2023	2021	2023
Kenya	KEN	2025	2025	2025	2025	2025	2025	2025	2024	2024	2024	2025	2025	2025	2025	2024	2025	2025	2025	2025	2022	2024	2024	2020	2022	2022	2023	2020	2022	2025	2025	2025	2023	2014	2024	2022	2023	2022	2023	2023	2022	2023	2022	2022	2023	2023	2023	2021	2023
Kiribati	KIR	2025	2025	2025	2025	2025	2025	2025	2024	2024						2024	2025	2025	2025	2025	2022	2024	2024	2018	2022	2022	2023	2020	2022	2025			2023	2018	2024	2022	2023	2022	2023	2023	2018	2023				2023		2019	2023
Korea DPR	PRK	2025	2025	2025	2025	2025	2025	2025	2024	2024	2024	2025				2024	2025	2025	2025	2025	2022	2024	2024		2022		2023	2020	2022	2025	2025	2025			2024	2022	2023			2023	2017	2023			2023	2023			2023
Korea Republic of	KOR	2025	2025	2025	2025	2025	2025	2025	2024	2024	2024	2025				2024	2025	2025	2025	2025	2022	2024	2024	2020	2022		2023	2020	2022	2025	2025	2025	2023		2024				2023	2023	2020	2023			2023	2023	2023	2021	2023
Kuwait	KWT	2025	2025	2025	2025	2025	2025	2025	2024	2024	2024	2025				2024	2025	2025	2025	2025	2022	2024	2024		2022		2023	2020	2022	2025	2025	2025	2023		2024				2024	2023	2023	2023	2022			2023	2023		2023
Kyrgyzstan	KGZ	2025	2025	2025	2025	2025	2025	2025	2024	2024	2024	2025				2024	2025	2025	2025	2025	2022	2024	2024	2018	2022	2020	2023	2020	2022	2025	2025	2025	2023	2018	2024	2022	2023	2022	2023	2023	2023	2023	2022	2022		2023	2023	2022	2023
Lao PDR	LAO	2025	2025	2025	2025	2025	2025	2025	2024	2024	2024	2025				2024	2025	2025	2025	2025	2022	2024	2024	2017	2022	2021	2023	2020	2022	2025	2025	2025	2023	2017	2024	2022	2023	2022	2023	2023	2023	2023	2022	2022	2023	2023	2023	2018	2023
Latvia	LVA	2025	2025	2025	2025	2025	2025	2025	2024	2024	2024	2025				2024	2025	2025	2025	2025	2022	2024	2024	2021	2021		2023	2020	2022	2025	2025	2025	2023		2024				2024	2023	2021	2023	2022	2022		2023	2023	2022	2023
Lebanon	LBN	2025	2025	2025	2025	2025	2025	2025	2024	2024	2024	2025				2024	2025	2025	2025	2025	2022	2024	2024		2022		2023	2020	2022	2025	2025	2025	2023		2024	2022	2023	2022	2023	2023	2023	2023	2022			2023	2023		2023
Lesotho	LSO	2025	2025	2025	2025	2025	2025	2025	2024	2024	2024	2025	2025	2025	2025	2024	2025	2025	2025	2025	2022	2024	2024	2018	2022	2022	2023	2020	2022	2025	2025	2025	2023	2018	2024	2022	2023	2022	2024	2023	2024	2023	2022	2022		2023	2023	2017	2023
Liberia	LBR	2025	2025	2025	2025	2025	2025	2025	2024	2024	2024	2025	2025	2025	2025	2024	2025	2025	2025	2025	2022	2024	2024	2019	2022	2022	2023	2020	2022	2025	2025	2025	2023	2019	2024	2022	2023	2022	2023	2023	2019	2023	2022	2022	2023	2023	2023	2016	2023
Libya	LBY	2025	2025	2025	2025	2025	2025	2025	2024	2024	2024	2025	2025	2025	2025	2024	2025	2025	2025	2025	2022	2024	2024		2022		2023	2020	2022	2025	2025	2025	2023	2014	2024	2022	2023	2022	2023	2023	2022	2023	2022			2023	2023		2023
Liechtenstein	LIE	2025	2025	2025	2025	2025	2025	2025	2024	2024	2024	2025				2024	2025	2025	2025	2025	2022	2024	2024	2015	2022			2020		2025			2023		2024														2023
Lithuania	LTU	2025	2025	2025	2025	2025	2025	2025	2024	2024	2024	2025				2024	2025	2025	2025	2025	2022	2024	2024		2022		2023	2020	2022	2025	2025	2025	2023		2024				2024	2023	2021	2023	2022	2022		2023	2023	2022	2023
Luxembourg	LUX	2025	2025	2025	2025	2025	2025	2025	2024	2024	2024	2025				2024	2025	2025	2025	2025	2022	2024	2024		2022		2023	2020	2022	2025	2025		2023		2024				2024	2023		2023	2022	2022		2023	2023	2022	2023
Madagascar	MDG	2025	2025	2025	2025	2025	2025	2025	2024	2024	2024	2025	2025	2025	2025	2024	2025	2025	2025	2025	2022	2024	2024	2018	2022	2022	2023	2020	2022	2025	2025	2025	2023	2021	2024	2022	2023	2022	2023	2023	2021	2023	2022	2022	2023	2023	2023		2023
Malawi	MWI	2025	2025	2025	2025	2025	2025	2025	2024	2024	2024	2025	2025	2025	2025	2024	2025	2025	2025	2025	2022	2024	2024	2019	2022	2022	2023	2020	2022	2025	2025	2025	2023	2019	2024	2022	2023	2022	2023	2023	2020	2023	2022	2022	2023	2023	2023	2019	2023
Malaysia	MYS	2025	2025	2025	2025	2025	2025	2025	2024	2024	2024	2025				2024	2025	2025	2025	2025	2022	2024	2024		2016		2023	2020	2022	2025	2025	2025	2023		2024	2022	2023	2022	2024	2023	2022	2023	2022	2022	2023	2023	2023	2021	2023
Maldives	MDV	2025	2025	2025	2025	2025	2025	2025	2024	2024						2024	2025	2025	2025	2025	2022	2024	2024	2017	2022	2021		2020	2022	2025	2025		2023	2016	2024	2022	2023	2022	2024	2023	2017	2023	2022	2022		2023	2023	2019	2023
Mali	MLI	2025	2025	2025	2025	2025	2025	2025	2024	2024	2024	2025	2025	2025	2025	2024	2025	2025	2025	2025	2022	2024	2024	2018	2022	2022	2023	2020	2022	2025	2025	2025	2023	2018	2024	2022	2023	2022	2023	2023	2024	2023	2022	2022	2023	2023	2023	2021	2023
Malta	MLT	2025	2025	2025	2025	2025	2025	2025	2024	2024	2024	2025				2024	2025	2025	2025	2025	2022	2024	2024		2022		2023	2020	2022	2025	2025		2023		2024				2024	2023	2022	2023	2022	2022		2023	2023	2022	2023
Marshall Islands	MHL	2025	2025	2025	2025	2025	2025	2025	2024	2024						2024	2025	2025	2025	2025	2022	2024	2024		2022	2021		2020	2022	2025			2023		2024	2022	2023	2022	2023	2023	2017	2023				2023		2019	2023
Mauritania	MRT	2025	2025	2025	2025	2025	2025	2025	2024	2024	2024	2025	2025	2025	2025	2024	2025	2025	2025	2025	2022	2024	2024	2015	2022	2022	2023	2020	2022	2025	2025	2025	2023	2019	2024	2022	2023	2022	2023	2023	2022	2023	2022	2022	2023	2023	2023	2019	2023
Mauritius	MUS	2025	2025	2025	2025	2025	2025	2025	2024	2024	2024	2025				2024	2025	2025	2025	2025	2022	2024	2024		2017		2023	2020	2022	2025	2025	2025	2023		2024	2022	2023	2022	2023	2023		2023	2021			2023	2023	2017	2023
Mexico	MEX	2025	2025	2025	2025	2025	2025	2025	2024	2024	2024					2024	2025	2025	2025	2025	2022	2024	2024	2015	2022	2022	2023	2020	2022	2025	2025	2025	2023	2021	2024	2022	2023	2022	2024	2023	2022	2023	2022	2022	2023	2023	2023	2022	2023
Micronesia	FSM	2025	2025	2025	2025	2025	2025	2025	2024	2024		2025				2024	2025	2025	2025	2025	2022	2024	2024		2014		2023	2020		2025			2023		2024	2022	2023	2022	2023	2023		2023				2023			2023
Moldova Republic of	MDA	2025	2025	2025	2025	2025	2025	2025	2024	2024	2024	2025				2024	2025	2025	2025	2025	2022	2024	2024	2014	2022		2023	2020		2025	2025	2025	2023		2024	2022	2023	2022	2024	2023		2023	2022	2022		2023	2023	2022	2023
Mongolia	MNG	2025	2025	2025	2025	2025	2025	2025	2024	2024	2024	2025				2024	2025	2025	2025	2025	2022	2024	2024	2018	2022	2022	2023	2020	2022	2025	2025	2025	2023	2018	2024	2022	2023	2022	2023	2023	2023	2023	2022	2022		2023	2023	2022	2023
Montenegro	MNE	2025	2025	2025	2025	2025	2025	2025	2024	2024	2024	2025				2024	2025	2025	2025	2025	2022	2024	2024	2018	2022	2020	2023	2020	2022	2025	2025	2025	2023	2018	2024	2022	2023	2022	2024	2023	2018	2023	2022	2022		2023	2023	2021	2023
Morocco	MAR	2025	2025	2025	2025	2025	2025	2025	2024	2024	2024	2025	2025	2025	2025	2024	2025	2025	2025	2025	2022	2024	2024	2014	2022		2023	2020	2022	2025	2025	2025	2023	2017	2024	2022	2023	2022	2023	2023	2019	2023	2022	2022	2023	2023	2023		2023
Mozambique	MOZ	2025	2025	2025	2025	2025	2025	2025	2024	2024	2024	2025	2025	2025	2025	2024	2025	2025	2025	2025	2022	2024	2024	2018	2022		2023	2020	2022	2025	2025	2025	2023	2019	2024	2022	2023	2022	2024	2023	2022	2023	2022	2022	2023	2023	2023	2019	2023
Myanmar	MMR	2025	2025	2025	2025	2025	2025	2025	2024	2024	2024	2025				2024	2025	2025	2025	2025	2022	2024	2024	2016	2022	2022	2023	2020	2022	2025	2025	2025	2023	2015	2024	2022	2023	2022	2023	2023	2018	2023	2022	2022	2023	2023	2023	2017	2023
Namibia	NAM	2025	2025	2025	2025	2025	2025	2025	2024	2024	2024	2025	2025	2025	2025	2024	2025	2025	2025	2025	2022	2024	2024		2022		2023	2020	2022	2025	2025	2025	2023		2024	2022	2023	2022	2024	2023		2023	2022	2022	2023	2023	2023	2015	2023
Nauru	NRU	2025	2025	2025	2025	2025	2025	2025	2024	2024						2024	2025	2025	2025	2025	2022	2024	2024		2021		2023		2022	2025			2023		2021	2022	2023	2022	2023	2023	2023	2023				2023			2023
Nepal	NPL	2025	2025	2025	2025	2025	2025	2025	2024	2024	2024	2025				2024	2025	2025	2025	2025	2022	2024	2024	2019	2022	2022	2023	2020	2022	2025	2025	2025	2023	2019	2024	2022	2023	2022	2024	2023	2022	2023	2022	2022	2023	2023	2023	2022	2023
Netherlands	NLD	2025	2025	2025	2025	2025	2025	2025	2024	2024	2024	2025				2024	2025	2025	2025	2025	2022	2024	2024		2022		2023	2020		2025	2025	2025	2023		2024				2024	2023		2023	2021	2021			2023	2021	2023
New Zealand	NZL	2025	2025	2025	2025	2025	2025	2025	2024	2024	2024					2024	2025	2025	2025	2025	2022	2024	2024	2018	2022		2023	2020	2022	2025	2025	2025	2023		2024				2023	2023		2023	2022	2021		2023	2023		2023
Nicaragua	NIC	2025	2025	2025	2025	2025	2025	2025	2024	2024	2024					2024	2025	2025	2025	2025	2022	2024	2024		2020		2023	2020		2025	2025	2025	2023		2024	2022	2023	2022	2024	2023		2023	2022	2022	2023	2023	2023	2014	2023
Niger	NER	2025	2025	2025	2025	2025	2025	2025	2024	2024	2024	2025	2025	2025	2025	2024	2025	2025	2025	2025	2022	2024	2024		2022	2022	2023	2020	2022	2025	2025	2025	2023		2024	2022	2023	2022	2023	2023	2022	2023	2022	2022	2023	2023	2023	2021	2023
Nigeria	NGA	2025	2025	2025	2025	2025	2025	2025	2024	2024	2024	2025	2025	2025	2025	2024	2025	2025	2025	2025	2022	2024	2024	2018	2022	2022	2023	2020	2022	2025	2025	2025	2023	2021	2024	2022	2023	2022	2024	2023	2021	2023	2021		2023	2023	2023	2018	2023
North Macedonia	MKD	2025	2025	2025	2025	2025	2025	2025	2024	2024	2024	2025				2024	2025	2025	2025	2025	2022	2024	2024	2018	2022	2020	2023	2020	2022	2025	2025	2025	2023	2018	2024	2022	2023	2022	2024	2023	2019	2023	2022	2022		2023	2023	2019	2023
Norway	NOR	2025	2025	2025	2025	2025	2025	2025	2024	2024	2024	2025				2024	2025	2025	2025	2025	2022	2024	2024		2022		2023	2020	2022	2025	2025	2025	2023		2024				2024	2023		2023	2021			2023	2023	2022	2023
Oman	OMN	2025	2025	2025	2025	2025	2025	2025	2024	2024	2024	2025				2024	2025	2025	2025	2025	2022	2024	2024		2022	2021	2023	2020	2022	2025	2025	2025	2023		2024				2023	2023	2017	2023	2022	2022	2023	2023	2023		2023
Pakistan	PAK	2025	2025	2025	2025	2025	2025	2025	2024	2024	2024	2025				2024	2025	2025	2025	2025	2022	2024	2024		2022	2022	2023	2020	2022	2025	2025	2025	2023	2017	2024	2022	2023	2022	2024	2023	2018	2023	2022		2023	2023	2023	2018	2023
Palau	PLW	2025	2025	2025	2025	2025	2025	2025	2024	2024		2025				2024	2025	2025	2025	2025	2022	2024	2024		2022			2020	2022	2025			2023		2024	2022	2023	2022	2023	2023		2023				2023			2023
Palestine	PSE	2025	2025	2025	2025	2025	2025	2025	2024	2024		2025				2024	2025	2025	2025	2025	2021	2024	2024	2019	2022	2022	2023		2022	2025	2025	2025	2023	2019	2024	2022	2023	2022	2024	2023	2020	2023						2023	2023
Panama	PAN	2025	2025	2025	2025	2025	2025	2025	2024	2024	2024					2024	2025	2025	2025	2025	2022	2024	2024		2022		2023	2020	2022	2025	2025	2025	2023		2024	2022	2023	2022	2024	2023	2019	2023	2022	2022	2023	2023	2023	2023	2023
Papua New Guinea	PNG	2025	2025	2025	2025	2025	2025	2025	2024	2024	2024	2025				2024	2025	2025	2025	2025	2022	2024	2024		2022	2022	2023		2022	2025	2025	2025	2023	2016	2024	2022	2023	2022	2023	2023		2023	2022	2022	2023	2023	2023		2023
Paraguay	PRY	2025	2025	2025	2025	2025	2025	2025	2024	2024	2024					2024	2025	2025	2025	2025	2022	2024	2024	2016	2022	2020	2023	2020	2022	2025	2025	2025	2023	2016	2024	2022	2023	2022	2024	2023	2016	2023	2022		2022	2023	2023	2023	2023
Peru	PER	2025	2025	2025	2025	2025	2025	2025	2024	2024	2024					2024	2025	2025	2025	2025	2022	2024	2024	2017	2022		2023	2020	2023	2025	2025	2025	2023	2021	2024	2022	2023	2022	2023	2023	2023	2023	2022	2022	2023	2023	2023	2023	2023
Philippines	PHL	2025	2025	2025	2025	2025	2025	2025	2024	2024	2024	2025				2024	2025	2025	2025	2025	2022	2024	2024	2017	2022	2022	2023	2020	2022	2025	2025	2025	2023	2017	2024	2022	2023	2022	2024	2023	2021	2023	2022	2022	2023	2023	2023	2023	2023
Poland	POL	2025	2025	2025	2025	2025	2025	2025	2024	2024	2024	2025				2024	2025	2025	2025	2025	2022	2024	2024		2022		2023		2022	2025	2025	2025	2023		2024				2024	2023	2019	2023	2021	2021		2023	2023	2022	2023
Portugal	PRT	2025	2025	2025	2025	2025	2025	2025	2024	2024	2024	2025				2024	2025	2025	2025	2025	2022	2024	2024		2022		2023	2020	2022	2025	2025	2025	2023		2024				2024	2023	2016	2023	2022	2021		2023	2023	2022	2023
Qatar	QAT	2025	2025	2025	2025	2025	2025	2025	2024	2024	2024	2025				2024	2025	2025	2025	2025	2022	2024	2024		2022		2023	2020	2023	2025	2025	2025	2023		2024				2024	2023	2023	2023	2022	2022		2023	2023	2017	2023
Romania	ROU	2025	2025	2025	2025	2025	2025	2025	2024	2024	2024	2025				2024	2025	2025	2025	2025	2022	2024	2024		2022		2023	2020	2022	2025	2025	2025	2023		2024				2024	2023		2023	2022	2022		2023	2023	2022	2023
Russian Federation	RUS	2025	2025	2025	2025	2025	2025	2025	2024	2024	2024	2025				2024	2025	2025	2025	2025	2022	2024	2024		2022		2023	2020	2022	2025	2025	2025	2023		2024				2024	2023		2023				2023	2023	2021	2023
Rwanda	RWA	2025	2025	2025	2025	2025	2025	2025	2024	2024	2024	2025	2025	2025	2025	2024	2025	2025	2025	2025	2022	2024	2024	2020	2022	2022	2023	2020	2022	2025	2025	2025	2023	2019	2024	2022	2023	2022	2023	2023	2020	2023	2022	2022	2023	2023	2023	2016	2023
Saint Kitts and Nevis	KNA	2025	2025	2025	2025	2025	2025	2025	2024	2024	2024					2024	2025	2025	2025	2025	2022	2024	2024		2017		2023	2020		2025			2023		2022				2024	2023		2023				2023			2023
Saint Lucia	LCA	2025	2025	2025	2025	2025	2025	2025	2024	2024	2024					2024	2025	2025	2025	2025	2022	2024	2024		2022		2023	2020	2022	2025			2023		2024	2022	2023	2022	2024	2023		2023				2023	2023	2015	2023
Saint Vincent and the Grenadines	VCT	2025	2025	2025	2025	2025	2025	2025	2024	2024						2024	2025	2025	2025	2025	2022	2024	2024		2018		2023		2022	2025			2023		2024	2022	2023	2022	2024	2023		2023				2023	2021		2023
Samoa	WSM	2025	2025	2025	2025	2025	2025	2025	2024	2024						2024	2025	2025	2025	2025	2022	2024	2024	2019	2022	2022	2023		2022	2025			2023	2019	2021	2022	2023	2022	2024	2023	2019	2023				2023	2023		2023
Sao Tome and Principe	STP	2025	2025	2025	2025	2025	2025	2025	2024	2024	2024	2025	2025	2025	2025	2024	2025	2025	2025	2025	2022	2024	2024	2019	2022	2022	2023	2020	2022	2025			2023	2019	2023	2022	2023	2022	2023	2023	2019	2023	2022	2022	2023	2023	2023	2017	2023
Saudi Arabia	SAU	2025	2025	2025	2025	2025	2025	2025	2024	2024	2024	2025				2024	2025	2025	2025	2025	2022	2024	2024		2022		2023	2020	2022	2025	2025	2025	2023		2024				2024	2023	2020	2023	2022	2022	2023	2023	2023		2023
Senegal	SEN	2025	2025	2025	2025	2025	2025	2025	2024	2024	2024	2025	2025	2025	2025	2024	2025	2025	2025	2025	2022	2024	2024	2017	2022	2022	2023	2020	2022	2025	2025	2025	2023	2019	2024	2022	2023	2022	2023	2023	2023	2023	2022	2022	2023	2023	2023	2021	2023
Serbia	SRB	2025	2025	2025	2025	2025	2025	2025	2024	2024	2024	2025				2024	2025	2025	2025	2025	2022	2024	2024	2019	2022		2023	2020	2022	2025	2025	2025	2023	2019	2024	2022	2023	2022	2023	2023	2019	2023	2022	2022		2023	2023	2022	2023
Seychelles	SYC	2025	2025	2025	2025	2025	2025	2025	2024	2024		2025	2025	2025	2025	2024	2025	2025	2025	2025	2022	2024	2024		2022		2023	2020	2022	2025			2023	2019	2024				2023	2023		2023				2023		2018	2023
Sierra Leone	SLE	2025	2025	2025	2025	2025	2025	2025	2024	2024	2024	2025	2025	2025	2025	2024	2025	2025	2025	2025	2022	2024	2024	2019	2022	2022	2023	2020	2022	2025	2025	2025	2023	2019	2024	2022	2023	2022	2023	2023	2021	2023	2022	2022	2023	2023	2023	2018	2023
Singapore	SGP	2025	2025	2025	2025	2025	2025	2025	2024	2024	2024	2025				2024	2025	2025	2025	2025	2022	2024	2024	2020	2022		2023	2020	2023	2025	2025	2025	2023		2024				2023	2023		2023	2021			2023	2023		2023
Slovakia	SVK	2025	2025	2025	2025	2025	2025	2025	2024	2024	2024	2025				2024	2025	2025	2025	2025	2022	2024	2024		2022		2023	2020	2022	2025	2025	2025	2023		2024				2024	2023		2023	2022	2022		2023	2023	2022	2023
Slovenia	SVN	2025	2025	2025	2025	2025	2025	2025	2024	2024	2024	2025				2024	2025	2025	2025	2025	2022	2024	2024	2015	2022		2023		2022	2025	2025	2025	2023		2024				2024	2023		2023	2022			2023	2023	2022	2023
Solomon Islands	SLB	2025	2025	2025	2025	2025	2025	2025	2024	2024	2024	2025				2024	2025	2025	2025	2025	2022	2024	2024		2021	2019	2023	2020	2022	2025	2025		2023		2024	2022	2023	2022	2024	2023	2015	2023			2023	2023	2023		2023
Somalia	SOM	2025	2025	2025	2025	2025	2025	2025	2024	2024	2024	2025	2025	2025	2025	2024	2025	2025	2025	2025	2022	2024	2024		2022	2022	2023		2022	2025	2025	2025	2023		2024	2022	2023	2022	2023	2023		2023	2021		2023	2023	2023		2023
South Africa	ZAF	2025	2025	2025	2025	2025	2025	2025	2024	2024	2024	2025	2025	2025	2025	2024	2025	2025	2025	2025	2022	2024	2024	2016	2022	2020	2023	2020	2022	2025	2025	2025	2023	2016	2024	2022	2023	2022	2024	2023	2017	2023	2022	2022	2023	2023	2023	2014	2023
South Sudan	SSD	2025	2025	2025	2025	2025	2025	2025	2024	2024	2024	2025	2025	2025	2025	2024	2025	2025	2025	2025	2022	2024	2024		2022	2022	2023	2020	2022	2025	2025	2025	2023		2024	2022	2023			2023		2023	2022		2023	2023	2021	2016	2023
Spain	ESP	2025	2025	2025	2025	2025	2025	2025	2024	2024	2024	2025				2024	2025	2025	2025	2025	2022	2024	2024		2022		2023	2020	2022	2025	2025	2025	2023		2024				2024	2023		2023	2022			2023	2023	2022	2023
Sri Lanka	LKA	2025	2025	2025	2025	2025	2025	2025	2024	2024	2024	2025				2024	2025	2025	2025	2025	2022	2024	2024		2022	2022	2023	2020	2022	2025	2025	2025	2023	2016	2024	2022	2023	2022	2023	2023	2024	2023	2022	2022	2023	2023	2023	2019	2023
Sudan	SDN	2025	2025	2025	2025	2025	2025	2025	2024	2024	2024	2025	2025	2025	2025	2024	2025	2025	2025	2025	2022	2024	2024	2014	2020	2022	2023	2020	2022	2025	2025	2025	2023	2014	2024	2022	2023	2022	2023	2023	2014	2023	2022	2022	2023	2023	2023	2014	2023
Suriname	SUR	2025	2025	2025	2025	2025	2025	2025	2024	2024	2024					2024	2025	2025	2025	2025	2022	2024	2024	2018	2022	2022	2023	2020	2022	2025	2025		2023	2018	2024	2022	2023	2022	2024	2023	2018	2023	2022	2022	2023	2023	2023	2022	2023
Sweden	SWE	2025	2025	2025	2025	2025	2025	2025	2024	2024	2024	2025				2024	2025	2025	2025	2025	2022	2024	2024		2022		2023	2020	2022	2025	2025	2025	2023		2024				2024	2023		2023				2023	2023	2022	2023
Switzerland	CHE	2025	2025	2025	2025	2025	2025	2025	2024	2024	2024	2025				2024	2025	2025	2025	2025	2022	2024	2024		2022		2023		2022	2025	2025	2025	2023		2024				2024	2023		2023	2021	2021		2023	2023	2021	2023
Syria	SYR	2025	2025	2025	2025	2025	2025	2025	2024	2024	2024	2025				2024	2025	2025	2025	2025	2022	2024	2024		2016	2022	2023	2020	2022	2025	2025	2025	2023		2024	2022	2023	2022	2023	2023		2023	2022	2022	2022	2023	2023	2022	2023
Tajikistan	TJK	2025	2025	2025	2025	2025	2025	2025	2024	2024	2024	2025				2024	2025	2025	2025	2025	2022	2024	2024	2017	2022	2022	2023		2022	2025	2025	2025	2023	2017	2024	2022	2023	2022	2024	2023	2023	2023	2022	2022	2023	2023	2023	2015	2023
Tanzania	TZA	2025	2025	2025	2025	2025	2025	2025	2024	2024	2024	2025	2025	2025	2025	2024	2025	2025	2025	2025	2022	2024	2024	2015	2022	2022	2023	2020	2022	2025	2025	2025	2023	2015	2024	2022	2023	2022	2023	2023	2022	2023	2022	2022	2023	2023	2023	2018	2023
Thailand	THA	2025	2025	2025	2025	2025	2025	2025	2024	2024	2024	2025				2024	2025	2025	2025	2025	2022	2024	2024	2019	2022	2022	2023	2020	2022	2025	2025	2025	2023	2019	2024	2022	2023	2022	2024	2023	2022	2023	2022	2022	2023	2023	2023	2023	2023
Timor-Leste	TLS	2025	2025	2025	2025	2025	2025	2025	2024	2024	2024	2025				2024	2025	2025	2025	2025	2022	2024	2024	2016	2022	2020	2023	2020	2022	2025	2025	2025	2023	2016	2024	2022	2023	2022	2024	2023	2020	2023	2022	2022	2023	2023	2023	2014	2023
Togo	TGO	2025	2025	2025	2025	2025	2025	2025	2024	2024	2024	2025	2025	2025	2025	2024	2025	2025	2025	2025	2022	2024	2024	2017	2022	2022	2023	2020	2022	2025	2025	2025	2023	2017	2024	2022	2023	2022	2023	2023	2017	2023	2022	2022	2023	2023	2023	2021	2023
Tonga	TON	2025	2025	2025	2025	2025	2025	2025	2024	2024						2024	2025	2025	2025	2025	2022	2024	2024	2019	2022	2022	2023	2020	2022	2025			2023	2019	2024	2022	2023	2022	2023	2023	2019	2023				2023	2023	2021	2023
Trinidad and Tobago	TTO	2025	2025	2025	2025	2025	2025	2025	2024	2024	2024					2024	2025	2025	2025	2025	2022	2024	2024		2022		2023		2022	2025	2025	2025	2023		2024				2024	2023		2023	2022			2023	2023		2023
Tunisia	TUN	2025	2025	2025	2025	2025	2025	2025	2024	2024	2024	2025	2025	2025	2025	2024	2025	2025	2025	2025	2022	2024	2024	2018	2022	2022	2023	2020	2022	2025	2025	2025	2023	2018	2024	2022	2023	2022	2023	2023	2018	2023	2022			2023	2023	2021	2023
Türkiye	TUR	2025	2025	2025	2025	2025	2025	2025	2024	2024	2024	2025				2024	2025	2025	2025	2025	2022	2024	2024		2022		2023	2020		2025	2025	2025	2023		2024	2022	2023	2022	2024	2023	2018	2023					2023	2022	2023
Turkmenistan	TKM	2025	2025	2025	2025	2025	2025	2025	2024	2024	2024	2025				2024	2025	2025	2025	2025	2022	2024	2024	2019	2022	2020	2023	2020	2022	2025	2025	2025	2023	2019	2024	2022	2023	2022	2023	2023	2019	2023				2023	2021		2023
Tuvalu	TUV	2025	2025	2025	2025	2025	2025	2025	2024	2024						2024	2025	2025	2025	2025	2022	2024	2024	2019	2022	2022	2023	2020	2022	2025			2023	2019	2022	2022	2023	2022	2023	2023	2019	2023				2023			2023
Uganda	UGA	2025	2025	2025	2025	2025	2025	2025	2024	2024	2024	2025	2025	2025	2025	2024	2025	2025	2025	2025	2022	2024	2024	2019	2022	2022	2023	2020	2022	2025	2025	2025	2023	2016	2024	2022	2023	2022	2023	2023	2022	2023	2022	2022	2023	2023	2023	2019	2023
Ukraine	UKR	2025	2025	2025	2025	2025	2025	2025	2024	2024	2024	2025				2024	2025	2025	2025	2025	2022	2024	2024		2022		2023	2020		2025	2025	2025	2023		2024	2022	2023	2022	2024	2023		2023	2021			2023	2022	2020	2023
United Arab Emirates	ARE	2025	2025	2025	2025	2025	2025	2025	2024	2024	2024	2025				2024	2025	2025	2025	2025	2022	2024	2024		2022		2023	2020	2022	2025	2025	2025	2023		2024					2023		2023	2022		2023	2023	2023	2018	2023
United Kingdom	GBR	2025	2025	2025	2025	2025	2025	2025	2024	2024	2024	2025				2024	2025	2025	2025	2025	2022	2024	2024		2022		2023	2020	2022	2025	2025	2025	2023		2024				2024	2023	2019	2023				2023	2023	2021	2023
United States of America	USA	2025	2025	2025	2025	2025	2025	2025	2024	2024	2024					2024	2025	2025	2025	2025	2022	2024	2024	2015	2022		2023	2020	2022	2025	2025	2025	2023		2024				2024	2023	2018	2023	2021	2021		2023	2023	2023	2023
Uruguay	URY	2025	2025	2025	2025	2025	2025	2025	2024	2024	2024					2024	2025	2025	2025	2025	2022	2024	2024		2022		2023	2020	2022	2025	2025	2025	2023		2024				2024	2023	2018	2023	2022	2022		2023	2023	2023	2023
Uzbekistan	UZB	2025	2025	2025	2025	2025	2025	2025	2024	2024	2024	2025				2024	2025	2025	2025	2025	2022	2024	2024		2022	2022	2023	2020	2022	2025	2025	2025	2023	2021	2024	2022	2023	2022	2024	2023	2021	2023	2021			2023	2023	2023	2023
Vanuatu	VUT	2025	2025	2025	2025	2025	2025	2025	2024	2024	2024	2025				2024	2025	2025	2025	2025	2022	2024	2024		2022	2022	2023	2020	2022	2025			2023		2024	2022	2023	2022	2023	2023		2023			2023	2023	2023	2019	2023
Venezuela	VEN	2025	2025	2025	2025	2025	2025	2025	2024	2024	2024					2024	2025	2025	2025	2025	2022	2024	2024		2021		2023	2020	2022	2025	2025	2025	2023		2024	2022	2023			2023		2023	2022		2023	2023	2023		2023
Viet Nam	VNM	2025	2025	2025	2025	2025	2025	2025	2024	2024	2024	2025				2024	2025	2025	2025	2025	2022	2024	2024	2020	2022	2022	2023	2020	2022	2025	2025	2025	2023	2020	2024	2022	2023	2022	2023	2023	2023	2023	2022	2022	2023	2023	2023	2022	2023
Yemen	YEM	2025	2025	2025	2025	2025	2025	2025	2024	2024	2024	2025				2024	2025	2025	2025	2025	2022	2024	2024		2022	2017	2023	2020	2022	2025	2025	2025	2023		2024	2022	2023	2020	2023	2023	2022	2023	2022	2022	2023	2023	2023	2014	2023
Zambia	ZMB	2025	2025	2025	2025	2025	2025	2025	2024	2024	2024	2025	2025	2025	2025	2024	2025	2025	2025	2025	2022	2024	2024	2018	2022	2022	2023	2020	2022	2025	2025	2025	2023	2018	2024	2022	2023	2022	2023	2023	2018	2023	2022	2022	2023	2023	2023	2022	2023
Zimbabwe	ZWE	2025	2025	2025	2025	2025	2025	2025	2024	2024	2024	2025	2025	2025	2025	2024	2025	2025	2025	2025	2022	2024	2024	2019	2022	2022	2023	2020	2022	2025	2025	2025	2023	2019	2024	2022	2023	2022	2023	2023	2024	2023	2022	2022	2023	2023	2023	2019	2023
[truncated: 25 more columns]

## Sheet: Indicator Date hidden
COUNTRY	ISO3	Physical exposure to earthquake MMI VI	Physical exposure to earthquake MMI VIII	Annual Expected Exposed People to River Floods	Annual Expected Exposed People to Tsunamis	Annual Expected Exposed People to Cyclone's Wind SS1	Annual Expected Exposed People to Cyclone's Wind SS3	Annual Expected Exposed People to Coastal Floods	Total affected by Drought	Frequency of Drought events	Agriculture Drought probability	Population exposed to CCHF (zoonoses)	Population exposed to EVD (zoonoses)	Population exposed to Lassa Fever (zoonoses)	Population exposed to MVD (zoonoses)	Populations at risk of malaria (vector borne)	% of Populations at risk of malaria (vector borne)	Population exposed to Zika (vector borne)	Population at Risk to Aedes (vector borne)	Population exposed to Dengue (vector borne)	Population density (people per sq. km of land area)	Urban population growth (annual %)	Population living in urban areas (%)	Household size	People practicing open defecation (% of population)	People with basic handwashing facilities including soap and water (% of population)	Number of live animals	IHR capacity score: Food safety	Population living in slums (% of urban population)	Children under 5 (% of population)	Projected Conflict Probability	Current Conflict Intensity	Human Development Index	Multidimensional Poverty Index	Humanitarian Aid (FTS)	Development Aid (ODA)	Development Aid (ODA)	Net ODA received (% of GNI)	Volume of remittances (in USD) as a proportion of total GDP (%)	Mortality rate, under-5	U5 Under weight	Incidence of Tuberculosis	Estimated number of people living with HIV - Adult (>15) rate	Incidence of HIV (per 1,000 uninfected population ages 15-49)	Malaria incidence per 1,000 population at risk	Number of people requiring interventions against neglected tropical diseases	Gender Inequality Index	Income Gini coefficient	People affected by Natural Disasters
Reference Year		2025	2025	2025	2025	2025	2025	2025	2024	2024	2024	2025	2025	2025	2025	2024	2025	2025	2025	2025	2022	2024	2024	2021	2022	2022	2023	2020	2024	2025	2025	2025	2023	2021	2024	2022	2023	2022	2024	2023	2024	2023	2022	2022	2023	2023	2023	2024	2023
Afghanistan	AFG	2025	2025	2025	2025	2025	2025	2025	2024	2024	2024	2025	x	x	x	2024	2025	2025	2025	2025	2022	2024	2024	2015	2022	2022	2023	2020	2022	2025	2025	2025	2023	2015	2024	2022	2023	2022	2023	2023	2022	2023	2022	2022	2023	2023	2023	x	2023
Albania	ALB	2025	2025	2025	2025	2025	2025	2025	2024	2024	2024	2025	x	x	x	2024	2025	2025	2025	2025	2022	2024	2024	2017	2022	x	2023	2020	2022	2025	2025	2025	2023	2017	2024	2022	2023	2022	2024	2023	2017	2023	2022	2022	x	2023	2023	2020	2023
Algeria	DZA	2025	2025	2025	2025	2025	2025	2025	2024	2024	2024	2025	2025	2025	2025	2024	2025	2025	2025	2025	2022	2024	2024	2018	2022	2022	2023	2020	2022	2025	2025	2025	2023	2018	2024	2022	2023	2022	2023	2023	2019	2023	2022	2022	2023	2023	2023	x	2023
Angola	AGO	2025	2025	2025	2025	2025	2025	2025	2024	2024	2024	2025	2025	2025	2025	2024	2025	2025	2025	2025	2022	2024	2024	2016	2022	2020	2023	2020	2022	2025	2025	2025	2023	2015	2024	2022	2023	2022	2024	2023	2015	2023	2022	2022	2023	2023	2023	2018	2023
Antigua and Barbuda	ATG	2025	2025	2025	2025	2025	2025	2025	2024	2024	2024	x	x	x	x	2024	2025	2025	2025	2025	2022	2024	2024	x	2022	x	2023	x	2022	2025	x	x	2023	x	2021	x	x	2021	2024	2023	x	2023	x	x	x	2023	2023	x	2023
Argentina	ARG	2025	2025	2025	2025	2025	2025	2025	2024	2024	2024	x	x	x	x	2024	2025	2025	2025	2025	2022	2024	2024	2019	2014	x	2023	2020	2022	2025	2025	2025	2023	2019	2024	2022	2023	2022	2024	2023	2019	2023	2022	2022	2023	2023	2023	2023	2023
Armenia	ARM	2025	2025	2025	2025	2025	2025	2025	2024	2024	2024	2025	x	x	x	2024	2025	2025	2025	2025	2022	2024	2024	2016	2022	2022	2023	2020	2022	2025	2025	2025	2023	2015	2024	2022	2023	2022	2024	2023	2016	2023	2022	2022	2023	2023	2023	2023	2023
Australia	AUS	2025	2025	2025	2025	2025	2025	2025	2024	2024	2024	2025	x	x	x	2024	2025	2025	2025	2025	2022	2024	2024	2016	2022	x	2023	2020	2022	2025	2025	2025	2023	x	2024	x	x	x	2024	2023	x	2023	2021	2021	x	2023	2023	2018	2023
Austria	AUT	2025	2025	2025	2025	2025	2025	2025	2024	2024	2024	2025	x	x	x	2024	2025	2025	2025	2025	2022	2024	2024	x	2022	x	2023	2020	2022	2025	2025	2025	2023	x	2024	x	x	x	2024	2023	x	2023	x	x	x	2023	2023	2022	2023
Azerbaijan	AZE	2025	2025	2025	2025	2025	2025	2025	2024	2024	2024	2025	x	x	x	2024	2025	2025	2025	2025	2022	2024	2024	x	2019	x	2023	2020	x	2025	2025	2025	2023	x	2024	2022	2023	2022	2024	2023	2023	2023	2022	2022	2022	2023	2023	x	2023
Bahamas	BHS	2025	2025	2025	2025	2025	2025	2025	2024	2024	2024	x	x	x	x	2024	2025	2025	2025	2025	2022	2024	2024	x	2019	x	2023	2020	x	2025	2025	x	2023	x	2024	x	x	x	2024	2023	x	2023	2022	2022	x	2023	2023	x	2023
Bahrain	BHR	2025	2025	2025	2025	2025	2025	2025	2024	2024	x	2025	x	x	x	2024	2025	2025	2025	2025	2022	2024	2024	x	2022	x	2023	x	x	2025	2025	2025	2023	x	2024	x	x	x	2023	2023	x	2023	2021	x	x	2023	2023	x	2023
Bangladesh	BGD	2025	2025	2025	2025	2025	2025	2025	2024	2024	2024	2025	x	x	x	2024	2025	2025	2025	2025	2022	2024	2024	2019	2022	2022	2023	2020	2022	2025	2025	2025	2023	2019	2024	2022	2023	2022	2024	2023	2022	2023	2022	2022	2023	2023	2023	2022	2023
Barbados	BRB	2025	2025	2025	2025	2025	2025	2025	2024	2024	x	x	x	x	x	2024	2025	2025	2025	2025	2022	2024	2024	x	2018	x	2023	2020	x	2025	2025	x	2023	x	2024	x	x	x	2023	2023	x	2023	2022	2022	x	2023	2023	2016	2023
Belarus	BLR	2025	2025	2025	2025	2025	2025	2025	2024	2024	2024	2025	x	x	x	2024	2025	2025	2025	2025	2022	2024	2024	2019	2022	x	2023	2020	x	2025	2025	2025	2023	x	2024	2022	2023	2022	2024	2023	x	2023	2022	2022	x	2023	2023	2020	2023
Belgium	BEL	2025	2025	2025	2025	2025	2025	2025	2024	2024	2024	2025	x	x	x	2024	2025	2025	2025	2025	2022	2024	2024	x	2022	x	2023	2020	2022	2025	2025	2025	2023	x	2024	x	x	x	2024	2023	2023	2023	2022	2022	x	2023	2023	2022	2023
Belize	BLZ	2025	2025	2025	2025	2025	2025	2025	2024	2024	2024	x	x	x	x	2024	2025	2025	2025	2025	2022	2024	2024	2015	2022	2022	2023	2020	2022	2025	2025	x	2023	2015	2024	2022	2023	2022	2024	2023	2015	2023	2022	2022	2023	2023	2023	2018	2023
Benin	BEN	2025	2025	2025	2025	2025	2025	2025	2024	2024	2024	2025	2025	2025	2025	2024	2025	2025	2025	2025	2022	2024	2024	2018	2022	2022	2023	2020	2022	2025	2025	2025	2023	2017	2024	2022	2023	2022	2023	2023	2021	2023	2022	2022	2023	2023	2023	2021	2023
Bhutan	BTN	2025	2025	2025	2025	2025	2025	2025	2024	2024	2024	2025	x	x	x	2024	2025	2025	2025	2025	2022	2024	2024	x	2022	2022	2023	2020	2022	2025	2025	2025	2023	x	2022	2022	2023	2022	2023	2023	2023	2023	2022	2022	2023	2023	2023	2022	2023
Bolivia	BOL	2025	2025	2025	2025	2025	2025	2025	2024	2024	2024	x	x	x	x	2024	2025	2025	2025	2025	2022	2024	2024	x	2022	2022	2023	2020	2022	2025	2025	2025	2023	2016	2024	2022	2023	2022	2023	2023	2016	2023	2022	2022	2023	2023	2023	2023	2023
Bosnia and Herzegovina	BIH	2025	2025	2025	2025	2025	2025	2025	2024	2024	2024	2025	x	x	x	2024	2025	2025	2025	2025	2022	2024	2024	x	2018	x	2023	x	2022	2025	2025	2025	2023	x	2024	2022	2023	2022	2024	2023	x	2023	x	x	x	2023	2023	x	2023
Botswana	BWA	2025	2025	2025	2025	2025	2025	2025	2024	2024	2024	2025	2025	2025	2025	2024	2025	2025	2025	2025	2022	2024	2024	x	2022	x	2023	2020	2022	2025	2025	2025	2023	2015	2024	2022	2023	2022	2023	2023	x	2023	2022	2022	2023	2023	2023	2015	2023
Brazil	BRA	2025	2025	2025	2025	2025	2025	2025	2024	2024	2024	x	x	x	x	2024	2025	2025	2025	2025	2022	2024	2024	x	2022	x	2023	2020	2022	2025	2025	2025	2023	2015	2024	2022	2023	2022	2024	2023	2019	2023	2022	2022	2023	2023	2023	2023	2023
Brunei Darussalam	BRN	2025	2025	2025	2025	2025	2025	2025	2024	2024	2024	2025	x	x	x	2024	2025	2025	2025	2025	2022	2024	2024	x	2022	x	2023	x	2022	2025	2025	x	2023	x	2024	x	x	x	2023	2023	x	2023	x	x	x	2023	2023	x	2023
Bulgaria	BGR	2025	2025	2025	2025	2025	2025	2025	2024	2024	2024	2025	x	x	x	2024	2025	2025	2025	2025	2022	2024	2024	x	2022	x	2023	2020	2022	2025	2025	2025	2023	x	2024	x	x	x	2024	2023	2014	2023	2022	2022	x	2023	2023	2022	2023
Burkina Faso	BFA	2025	2025	2025	2025	2025	2025	2025	2024	2024	2024	2025	2025	2025	2025	2024	2025	2025	2025	2025	2022	2024	2024	2014	2022	2022	2023	2020	2022	2025	2025	2025	2023	x	2024	2022	2023	2022	2023	2023	2021	2023	2022	2022	2023	2023	2023	2021	2023
Burundi	BDI	2025	2025	2025	2025	2025	2025	2025	2024	2024	2024	2025	2025	2025	2025	2024	2025	2025	2025	2025	2022	2024	2024	2016	2022	2022	2023	2020	2022	2025	2025	2025	2023	2016	2024	2022	2023	2022	2023	2023	2024	2023	2022	2022	2023	2023	2023	2020	2023
Cabo Verde	CPV	2025	2025	2025	2025	2025	2025	2025	2024	2024	x	2025	x	x	x	2024	2025	2025	2025	2025	2022	2024	2024	x	2022	x	2023	2020	2022	2025	2025	x	2023	x	2024	2022	2023	2022	2024	2023	2018	2023	2022	2022	2023	2023	2023	2015	2023
Cambodia	KHM	2025	2025	2025	2025	2025	2025	2025	2024	2024	2024	2025	x	x	x	2024	2025	2025	2025	2025	2022	2024	2024	2014	2022	2022	2023	2020	2022	2025	2025	2025	2023	2021	2024	2022	2023	2022	2024	2023	2021	2023	2022	2022	2023	2023	2023	x	2023
Cameroon	CMR	2025	2025	2025	2025	2025	2025	2025	2024	2024	2024	2025	2025	2025	2025	2024	2025	2025	2025	2025	2022	2024	2024	2018	2022	2022	2023	2020	2022	2025	2025	2025	2023	2018	2024	2022	2023	2022	2023	2023	2018	2023	2022	2022	2023	2023	2023	2021	2023
Canada	CAN	2025	2025	2025	2025	2025	2025	2025	2024	2024	2024	x	x	x	x	2024	2025	2025	2025	2025	2022	2024	2024	2016	2022	x	2023	2020	2022	2025	2025	2025	2023	x	2024	x	x	x	2024	2023	x	2023	2020	2020	x	2023	2023	2020	2023
Central African Republic	CAF	2025	2025	2025	2025	2025	2025	2025	2024	2024	2024	2025	2025	2025	2025	2024	2025	2025	2025	2025	2022	2024	2024	2018	2022	2022	2023	x	2022	2025	2025	2025	2023	2018	2024	2022	2023	2022	2023	2023	2022	2023	2022	2022	2023	2023	2021	2021	2023
Chad	TCD	2025	2025	2025	2025	2025	2025	2025	2024	2024	2024	2025	2025	2025	2025	2024	2025	2025	2025	2025	2022	2024	2024	2019	2022	2022	2023	2020	2022	2025	2025	2025	2023	2019	2024	2022	2023	2022	2023	2023	2022	2023	2022	2022	2023	2023	2023	2022	2023
Chile	CHL	2025	2025	2025	2025	2025	2025	2025	2024	2024	2024	x	x	x	x	2024	2025	2025	2025	2025	2022	2024	2024	2017	2022	x	2023	2020	2022	2025	2025	2025	2023	x	2024	x	x	x	2024	2023	2014	2023	2022	2022	x	2023	2023	2022	2023
China	CHN	2025	2025	2025	2025	2025	2025	2025	2024	2024	2024	2025	x	x	x	2024	2025	2025	2025	2025	2022	2024	2024	x	2022	2022	2023	2020	2022	2025	2025	2025	2023	2014	2024	2022	2023	2022	2024	2023	x	2023	x	x	2022	2023	2023	2021	2023
Colombia	COL	2025	2025	2025	2025	2025	2025	2025	2024	2024	2024	x	x	x	x	2024	2025	2025	2025	2025	2022	2024	2024	2015	2022	2022	2023	2020	2022	2025	2025	2025	2023	2015	2024	2022	2023	2022	2024	2023	2016	2023	2022	2022	2023	2023	2023	2023	2023
Comoros	COM	2025	2025	2025	2025	2025	2025	2025	2024	2024	2024	2025	2025	2025	2025	2024	2025	2025	2025	2025	2022	2024	2024	x	2018	x	2023	2020	2022	2025	2025	x	2023	x	2024	2022	2023	2022	2023	2023	2022	2023	2022	x	2023	2023	2023	2014	2023
Congo	COG	2025	2025	2025	2025	2025	2025	2025	2024	2024	2024	2025	2025	2025	2025	2024	2025	2025	2025	2025	2022	2024	2024	2014	2021	2019	2023	2020	2022	2025	2025	2025	2023	2014	2024	2022	2023	2022	2023	2023	2014	2023	2022	2022	2023	2023	2023	x	2023
Congo DR	COD	2025	2025	2025	2025	2025	2025	2025	2024	2024	2024	2025	2025	2025	2025	2024	2025	2025	2025	2025	2022	2024	2024	2017	2022	2022	2023	2020	2022	2025	2025	2025	2023	2017	2024	2022	2023	2022	2023	2023	2023	2023	2022	2022	2023	2023	2023	2020	2023
Costa Rica	CRI	2025	2025	2025	2025	2025	2025	2025	2024	2024	2024	x	x	x	x	2024	2025	2025	2025	2025	2022	2024	2024	2018	2022	2022	2023	2020	2022	2025	2025	2025	2023	2018	2024	2022	2023	2022	2024	2023	2018	2023	2022	2022	2023	2023	2023	2024	2023
Côte d'Ivoire	CIV	2025	2025	2025	2025	2025	2025	2025	2024	2024	2024	2025	2025	2025	2025	2024	2025	2025	2025	2025	2022	2024	2024	2016	2022	2022	2023	x	2022	2025	2025	2025	2023	2016	2024	2022	2023	2022	2023	2023	2021	2023	2022	2022	2023	2023	2023	2021	2023
Croatia	HRV	2025	2025	2025	2025	2025	2025	2025	2024	2024	2024	2025	x	x	x	2024	2025	2025	2025	2025	2022	2024	2024	x	2021	x	2023	2020	2022	2025	2025	2025	2023	x	2024	x	x	x	2024	2023	x	2023	2022	2022	x	2023	2023	2022	2023
Cuba	CUB	2025	2025	2025	2025	2025	2025	2025	2024	2024	2024	x	x	x	x	2024	2025	2025	2025	2025	2022	2024	2024	2019	2022	2022	2023	x	2022	2025	2025	2025	2023	2019	2024	2022	2023	x	x	2023	2019	2023	2022	2022	x	2023	2023	x	2023
Cyprus	CYP	2025	2025	2025	2025	2025	2025	2025	2024	2024	2024	2025	x	x	x	2024	2025	2025	2025	2025	2022	2024	2024	x	2022	x	2023	2020	2022	2025	2025	2025	2023	x	2024	x	x	x	2023	2023	x	2023	2021	2021	x	2023	2023	2022	2023
Czech Republic	CZE	2025	2025	2025	2025	2025	2025	2025	2024	2024	2024	2025	x	x	x	2024	2025	2025	2025	2025	2022	2024	2024	x	2022	x	2023	x	2022	2025	2025	2025	2023	x	2024	x	x	x	2024	2023	x	2023	2022	2022	x	2023	2023	2022	2023
Denmark	DNK	2025	2025	2025	2025	2025	2025	2025	2024	2024	2024	2025	x	x	x	2024	2025	2025	2025	2025	2022	2024	2024	x	2022	x	2023	2020	2024	2025	2025	2025	2023	x	2024	x	x	x	2024	2023	x	2023	2022	2021	x	2023	2023	2022	2023
Djibouti	DJI	2025	2025	2025	2025	2025	2025	2025	2024	2024	x	2025	2025	2025	2025	2024	2025	2025	2025	2025	2022	2024	2024	x	2022	x	2023	2020	2022	2025	2025	2025	2023	x	2024	2022	2023	2022	2024	2023	2023	2023	2021	x	2023	2023	2023	2017	2023
Dominica	DMA	2025	2025	2025	2025	2025	2025	2025	2024	2024	2024	x	x	x	x	2024	2025	2025	2025	2025	2022	2024	2024	x	2017	x	2023	x	x	2025	x	x	2023	x	2021	2022	2023	2022	2024	2023	x	2023	x	x	x	2023	x	x	2023
Dominican Republic	DOM	2025	2025	2025	2025	2025	2025	2025	2024	2024	2024	x	x	x	x	2024	2025	2025	2025	2025	2022	2024	2024	2019	2022	2022	2023	2020	2022	2025	2025	2025	2023	2019	2024	2022	2023	2022	2024	2023	2019	2023	2022	2022	2023	2023	2023	2023	2023
Ecuador	ECU	2025	2025	2025	2025	2025	2025	2025	2024	2024	2024	x	x	x	x	2024	2025	2025	2025	2025	2022	2024	2024	x	2022	2022	2023	2020	2022	2025	2025	2025	2023	2018	2024	2022	2023	2022	2024	2023	2024	2023	2022	2022	2023	2023	2023	2023	2023
Egypt	EGY	2025	2025	2025	2025	2025	2025	2025	2024	2024	2024	2025	2025	2025	2025	2024	2025	2025	2025	2025	2022	2024	2024	2014	2022	2020	2023	2020	2022	2025	2025	2025	2023	2014	2024	2022	2023	2022	2023	2023	2021	2023	2022	2022	2023	2023	2023	2021	2023
El Salvador	SLV	2025	2025	2025	2025	2025	2025	2025	2024	2024	2024	x	x	x	x	2024	2025	2025	2025	2025	2022	2024	2024	2014	2022	2018	2023	2020	2022	2025	2025	2025	2023	2014	2024	2022	2023	2022	2024	2023	2021	2023	2022	2022	2023	2023	2023	2023	2023
Equatorial Guinea	GNQ	2025	2025	2025	2025	2025	2025	2025	2024	2024	2024	2025	2025	2025	2025	2024	2025	2025	2025	2025	2022	2024	2024	x	2017	x	2023	2020	2022	2025	2025	2025	2023	x	2024	2022	2023	2022	2023	2023	x	2023	2022	2022	2023	2023	x	2022	2023
Eritrea	ERI	2025	2025	2025	2025	2025	2025	2025	2024	2024	2024	2025	2025	2025	2025	2024	2025	2025	2025	2025	2022	2024	2024	x	2016	x	2023	2020	2022	2025	2025	2025	2023	x	2024	2022	2023	x	x	2023	x	2023	2022	2022	2023	2023	x	x	2023
Estonia	EST	2025	2025	2025	2025	2025	2025	2025	2024	2024	2024	2025	x	x	x	2024	2025	2025	2025	2025	2022	2024	2024	x	2022	x	2023	2020	2022	2025	2025	2025	2023	x	2024	x	x	x	2024	2023	2014	2023	2022	2022	x	2023	2023	2022	2023
Eswatini	SWZ	2025	2025	2025	2025	2025	2025	2025	2024	2024	2024	2025	2025	2025	2025	2024	2025	2025	2025	2025	2022	2024	2024	2014	2022	2020	2023	2020	2022	2025	2025	2025	2023	2014	2024	2022	2023	2022	2023	2023	2021	2023	2022	2022	2023	2023	2023	2016	2023
Ethiopia	ETH	2025	2025	2025	2025	2025	2025	2025	2024	2024	2024	2025	2025	2025	2025	2024	2025	2025	2025	2025	2022	2024	2024	2019	2022	2022	2023	2020	2022	2025	2025	2025	2023	2019	2024	2022	2023	2022	2023	2023	2019	2023	2022	2022	2023	2023	2023	2021	2023
Fiji	FJI	2025	2025	2025	2025	2025	2025	2025	2024	2024	2024	2025	x	x	x	2024	2025	2025	2025	2025	2022	2024	2024	2014	2022	2022	2023	x	2022	2025	2025	x	2023	2021	2024	2022	2023	2022	2023	2023	2021	2023	2022	2022	x	2023	2023	2019	2023
Finland	FIN	2025	2025	2025	2025	2025	2025	2025	2024	2024	2024	2025	x	x	x	2024	2025	2025	2025	2025	2022	2024	2024	x	2022	x	2023	2020	2022	2025	2025	2025	2023	x	2024	x	x	x	2024	2023	x	2023	x	x	x	2023	2023	2022	2023
France	FRA	2025	2025	2025	2025	2025	2025	2025	2024	2024	2024	2025	x	x	x	2024	2025	2025	2025	2025	2022	2024	2024	2015	2022	x	2023	2020	2022	2025	2025	2025	2023	x	2024	x	x	x	2024	2023	x	2023	2022	2022	x	2023	2023	2022	2023
Gabon	GAB	2025	2025	2025	2025	2025	2025	2025	2024	2024	2024	2025	2025	2025	2025	2024	2025	2025	2025	2025	2022	2024	2024	x	2022	x	2023	2020	2022	2025	2025	2025	2023	x	2024	2022	2023	2022	2023	2023	2020	2023	2022	2022	2023	2023	2023	2017	2023
Gambia	GMB	2025	2025	2025	2025	2025	2025	2025	2024	2024	2024	2025	2025	2025	2025	2024	2025	2025	2025	2025	2022	2024	2024	2020	2022	2022	2023	2020	2022	2025	2025	2025	2023	2019	2024	2022	2023	2022	2024	2023	2020	2023	2022	2022	2023	2023	2023	2020	2023
Georgia	GEO	2025	2025	2025	2025	2025	2025	2025	2024	2024	2024	2025	x	x	x	2024	2025	2025	2025	2025	2022	2024	2024	2018	2022	2022	2023	2020	2022	2025	2025	2025	2023	2018	2024	2022	2023	2022	2024	2023	2018	2023	2022	2022	x	2023	2023	2023	2023
Germany	DEU	2025	2025	2025	2025	2025	2025	2025	2024	2024	2024	2025	x	x	x	2024	2025	2025	2025	2025	2022	2024	2024	x	2022	x	2023	2020	2022	2025	2025	2025	2023	x	2024	x	x	x	2024	2023	2016	2023	2021	2021	x	2023	2023	2020	2023
Ghana	GHA	2025	2025	2025	2025	2025	2025	2025	2024	2024	2024	2025	2025	2025	2025	2024	2025	2025	2025	2025	2022	2024	2024	2019	2022	2022	2023	2020	2022	2025	2025	2025	2023	2017	2024	2022	2023	2022	2023	2023	2022	2023	2022	2022	2023	2023	2023	2016	2023
Greece	GRC	2025	2025	2025	2025	2025	2025	2025	2024	2024	2024	2025	x	x	x	2024	2025	2025	2025	2025	2022	2024	2024	x	2022	x	2023	2020	2022	2025	2025	2025	2023	x	2024	x	x	x	2024	2023	x	2023	2022	2022	x	2023	2023	2022	2023
Grenada	GRD	2025	2025	2025	2025	2025	2025	2025	2024	2024	x	x	x	x	x	2024	2025	2025	2025	2025	2022	2024	2024	x	2017	x	2023	x	x	2025	x	x	2023	x	2024	2022	2023	2022	2024	2023	x	2023	x	x	x	2023	2023	2018	2023
Guatemala	GTM	2025	2025	2025	2025	2025	2025	2025	2024	2024	2024	x	x	x	x	2024	2025	2025	2025	2025	2022	2024	2024	2015	2022	2019	2023	2020	2022	2025	2025	2025	2023	2014	2024	2022	2023	2022	2024	2023	2021	2023	2022	2022	2023	2023	2023	2023	2023
Guinea	GIN	2025	2025	2025	2025	2025	2025	2025	2024	2024	2024	2025	2025	2025	2025	2024	2025	2025	2025	2025	2022	2024	2024	2021	2022	2022	2023	2020	2022	2025	2025	2025	2023	2018	2024	2022	2023	2022	2023	2023	2022	2023	2022	2022	2023	2023	2023	2018	2023
Guinea-Bissau	GNB	2025	2025	2025	2025	2025	2025	2025	2024	2024	2024	2025	2025	2025	2025	2024	2025	2025	2025	2025	2022	2024	2024	2018	2022	2022	2023	2020	2022	2025	2025	2025	2023	2018	2024	2022	2023	2022	2023	2023	2019	2023	2022	2022	2023	2023	2023	2021	2023
Guyana	GUY	2025	2025	2025	2025	2025	2025	2025	2024	2024	2024	x	x	x	x	2024	2025	2025	2025	2025	2022	2024	2024	2019	2022	2022	2023	2020	2022	2025	2025	2025	2023	2019	2024	2022	2023	2022	2023	2023	2019	2023	2022	2022	2023	2023	2023	x	2023
Haiti	HTI	2025	2025	2025	2025	2025	2025	2025	2024	2024	2024	x	x	x	x	2024	2025	2025	2025	2025	2022	2024	2024	2017	2022	2022	2023	2020	2022	2025	2025	2025	2023	2016	2024	2022	2023	2022	2023	2023	2023	2023	2022	2022	2023	2023	2023	x	2023
Honduras	HND	2025	2025	2025	2025	2025	2025	2025	2024	2024	2024	x	x	x	x	2024	2025	2025	2025	2025	2022	2024	2024	2019	2022	2022	2023	2020	x	2025	2025	2025	2023	2019	2024	2022	2023	2022	2024	2023	2019	2023	2022	2022	2023	2023	2023	2023	2023
Hungary	HUN	2025	2025	2025	2025	2025	2025	2025	2024	2024	2024	2025	x	x	x	2024	2025	2025	2025	2025	2022	2024	2024	x	2022	x	2023	2020	x	2025	2025	2025	2023	x	2024	x	x	x	2024	2023	x	2023	x	x	x	2023	2023	2022	2023
Iceland	ISL	2025	2025	2025	2025	2025	2025	2025	2024	2024	2024	x	x	x	x	2024	2025	2025	2025	2025	2022	2024	2024	x	2022	x	2023	x	2022	2025	2025	2025	2023	x	2024	x	x	x	2024	2023	x	2023	2022	2022	x	2023	2023	2018	2023
India	IND	2025	2025	2025	2025	2025	2025	2025	2024	2024	2024	2025	x	x	x	2024	2025	2025	2025	2025	2022	2024	2024	2020	2022	2022	2023	2020	2022	2025	2025	2025	2023	2019	2024	2022	2023	2022	2024	2023	2020	2023	2022	x	2023	2023	2023	2022	2023
Indonesia	IDN	2025	2025	2025	2025	2025	2025	2025	2024	2024	2024	2025	x	x	x	2024	2025	2025	2025	2025	2022	2024	2024	2017	2022	2022	2023	2020	2022	2025	2025	2025	2023	2017	2024	2022	2023	2022	2024	2023	2023	2023	2022	2022	2023	2023	2023	2024	2023
Iran	IRN	2025	2025	2025	2025	2025	2025	2025	2024	2024	2024	2025	x	x	x	2024	2025	2025	2025	2025	2022	2024	2024	x	2016	x	2023	2020	2022	2025	2025	2025	2023	x	2024	2022	2023	2022	2023	2023	2017	2023	2022	2022	2023	2023	2023	2023	2023
Iraq	IRQ	2025	2025	2025	2025	2025	2025	2025	2024	2024	2024	2025	x	x	x	2024	2025	2025	2025	2025	2022	2024	2024	2018	2022	2022	2023	2020	2022	2025	2025	2025	2023	2018	2024	2022	2023	2022	2023	2023	2018	2023	2022	2022	2023	2023	2023	2023	2023
Ireland	IRL	2025	2025	2025	2025	2025	2025	2025	2024	2024	2024	2025	x	x	x	2024	2025	2025	2025	2025	2022	2024	2024	2016	2022	x	2023	2020	2022	2025	2025	2025	2023	x	2024	x	x	x	2023	2023	x	2023	2021	x	x	2023	2023	2022	2023
Israel	ISR	2025	2025	2025	2025	2025	2025	2025	2024	2024	2024	2025	x	x	x	2024	2025	2025	2025	2025	2021	2024	2024	x	2022	x	2023	x	2022	2025	2025	2025	2023	x	2024	x	x	x	2024	2023	x	2023	x	x	x	2023	2023	2021	2023
Italy	ITA	2025	2025	2025	2025	2025	2025	2025	2024	2024	2024	2025	x	x	x	2024	2025	2025	2025	2025	2022	2024	2024	x	2022	x	2023	2020	2022	2025	2025	2025	2023	x	2024	x	x	x	2024	2023	x	2023	2022	2022	x	2023	2023	2022	2023
Jamaica	JAM	2025	2025	2025	2025	2025	2025	2025	2024	2024	2024	x	x	x	x	2024	2025	2025	2025	2025	2022	2024	2024	x	2022	x	2023	2020	2022	2025	2025	2025	2023	2018	2024	2022	2023	2022	2024	2023	2018	2023	2022	2022	x	2023	2023	2021	2023
Japan	JPN	2025	2025	2025	2025	2025	2025	2025	2024	2024	2024	2025	x	x	x	2024	2025	2025	2025	2025	2022	2024	2024	2015	2022	x	2023	2020	2022	2025	2025	2025	2023	x	2024	x	x	x	2024	2023	x	2023	2020	x	x	2023	2023	2020	2023
Jordan	JOR	2025	2025	2025	2025	2025	2025	2025	2024	2024	2024	2025	x	x	x	2024	2025	2025	2025	2025	2022	2024	2024	2017	2022	x	2023	2020	2022	2025	2025	2025	2023	2017	2024	2022	2023	2022	2023	2023	2023	2023	2022	2022	x	2023	2023	x	2023
Kazakhstan	KAZ	2025	2025	2025	2025	2025	2025	2025	2024	2024	2024	2025	x	x	x	2024	2025	2025	2025	2025	2022	2024	2024	2015	2022	2019	2023	2020	2022	2025	2025	2025	2023	2015	2024	2022	2023	2022	2024	2023	2015	2023	2021	x	x	2023	2023	2021	2023
Kenya	KEN	2025	2025	2025	2025	2025	2025	2025	2024	2024	2024	2025	2025	2025	2025	2024	2025	2025	2025	2025	2022	2024	2024	2020	2022	2022	2023	2020	2022	2025	2025	2025	2023	2014	2024	2022	2023	2022	2023	2023	2022	2023	2022	2022	2023	2023	2023	2021	2023
Kiribati	KIR	2025	2025	2025	2025	2025	2025	2025	2024	2024	x	x	x	x	x	2024	2025	2025	2025	2025	2022	2024	2024	2018	2022	2022	2023	2020	2022	2025	x	x	2023	2018	2024	2022	2023	2022	2023	2023	2018	2023	x	x	x	2023	x	2019	2023
Korea DPR	PRK	2025	2025	2025	2025	2025	2025	2025	2024	2024	2024	2025	x	x	x	2024	2025	2025	2025	2025	2022	2024	2024	x	2022	x	2023	2020	2022	2025	2025	2025	x	x	2024	2022	2023	x	x	2023	2017	2023	x	x	2023	2023	x	x	2023
Korea Republic of	KOR	2025	2025	2025	2025	2025	2025	2025	2024	2024	2024	2025	x	x	x	2024	2025	2025	2025	2025	2022	2024	2024	2020	2022	x	2023	2020	2022	2025	2025	2025	2023	x	2024	x	x	x	2023	2023	2020	2023	x	x	2023	2023	2023	2021	2023
Kuwait	KWT	2025	2025	2025	2025	2025	2025	2025	2024	2024	2024	2025	x	x	x	2024	2025	2025	2025	2025	2022	2024	2024	x	2022	x	2023	2020	2022	2025	2025	2025	2023	x	2024	x	x	x	2024	2023	2023	2023	2022	x	x	2023	2023	x	2023
Kyrgyzstan	KGZ	2025	2025	2025	2025	2025	2025	2025	2024	2024	2024	2025	x	x	x	2024	2025	2025	2025	2025	2022	2024	2024	2018	2022	2020	2023	2020	2022	2025	2025	2025	2023	2018	2024	2022	2023	2022	2023	2023	2023	2023	2022	2022	x	2023	2023	2022	2023
Lao PDR	LAO	2025	2025	2025	2025	2025	2025	2025	2024	2024	2024	2025	x	x	x	2024	2025	2025	2025	2025	2022	2024	2024	2017	2022	2021	2023	2020	2022	2025	2025	2025	2023	2017	2024	2022	2023	2022	2023	2023	2023	2023	2022	2022	2023	2023	2023	2018	2023
Latvia	LVA	2025	2025	2025	2025	2025	2025	2025	2024	2024	2024	2025	x	x	x	2024	2025	2025	2025	2025	2022	2024	2024	2021	2021	x	2023	2020	2022	2025	2025	2025	2023	x	2024	x	x	x	2024	2023	2021	2023	2022	2022	x	2023	2023	2022	2023
Lebanon	LBN	2025	2025	2025	2025	2025	2025	2025	2024	2024	2024	2025	x	x	x	2024	2025	2025	2025	2025	2022	2024	2024	x	2022	x	2023	2020	2022	2025	2025	2025	2023	x	2024	2022	2023	2022	2023	2023	2023	2023	2022	x	x	2023	2023	x	2023
Lesotho	LSO	2025	2025	2025	2025	2025	2025	2025	2024	2024	2024	2025	2025	2025	2025	2024	2025	2025	2025	2025	2022	2024	2024	2018	2022	2022	2023	2020	2022	2025	2025	2025	2023	2018	2024	2022	2023	2022	2024	2023	2024	2023	2022	2022	x	2023	2023	2017	2023
Liberia	LBR	2025	2025	2025	2025	2025	2025	2025	2024	2024	2024	2025	2025	2025	2025	2024	2025	2025	2025	2025	2022	2024	2024	2019	2022	2022	2023	2020	2022	2025	2025	2025	2023	2019	2024	2022	2023	2022	2023	2023	2019	2023	2022	2022	2023	2023	2023	2016	2023
Libya	LBY	2025	2025	2025	2025	2025	2025	2025	2024	2024	2024	2025	2025	2025	2025	2024	2025	2025	2025	2025	2022	2024	2024	x	2022	x	2023	2020	2022	2025	2025	2025	2023	2014	2024	2022	2023	2022	2023	2023	2022	2023	2022	x	x	2023	2023	x	2023
Liechtenstein	LIE	2025	2025	2025	2025	2025	2025	2025	2024	2024	2024	2025	x	x	x	2024	2025	2025	2025	2025	2022	2024	2024	2015	2022	x	x	2020	x	2025	x	x	2023	x	2024	x	x	x	x	x	x	x	x	x	x	x	x	x	2023
Lithuania	LTU	2025	2025	2025	2025	2025	2025	2025	2024	2024	2024	2025	x	x	x	2024	2025	2025	2025	2025	2022	2024	2024	x	2022	x	2023	2020	2022	2025	2025	2025	2023	x	2024	x	x	x	2024	2023	2021	2023	2022	2022	x	2023	2023	2022	2023
Luxembourg	LUX	2025	2025	2025	2025	2025	2025	2025	2024	2024	2024	2025	x	x	x	2024	2025	2025	2025	2025	2022	2024	2024	x	2022	x	2023	2020	2022	2025	2025	x	2023	x	2024	x	x	x	2024	2023	x	2023	2022	2022	x	2023	2023	2022	2023
Madagascar	MDG	2025	2025	2025	2025	2025	2025	2025	2024	2024	2024	2025	2025	2025	2025	2024	2025	2025	2025	2025	2022	2024	2024	2018	2022	2022	2023	2020	2022	2025	2025	2025	2023	2021	2024	2022	2023	2022	2023	2023	2021	2023	2022	2022	2023	2023	2023	x	2023
Malawi	MWI	2025	2025	2025	2025	2025	2025	2025	2024	2024	2024	2025	2025	2025	2025	2024	2025	2025	2025	2025	2022	2024	2024	2019	2022	2022	2023	2020	2022	2025	2025	2025	2023	2019	2024	2022	2023	2022	2023	2023	2020	2023	2022	2022	2023	2023	2023	2019	2023
Malaysia	MYS	2025	2025	2025	2025	2025	2025	2025	2024	2024	2024	2025	x	x	x	2024	2025	2025	2025	2025	2022	2024	2024	x	2016	x	2023	2020	2022	2025	2025	2025	2023	x	2024	2022	2023	2022	2024	2023	2022	2023	2022	2022	2023	2023	2023	2021	2023
Maldives	MDV	2025	2025	2025	2025	2025	2025	2025	2024	2024	x	x	x	x	x	2024	2025	2025	2025	2025	2022	2024	2024	2017	2022	2021	x	2020	2022	2025	2025	x	2023	2016	2024	2022	2023	2022	2024	2023	2017	2023	2022	2022	x	2023	2023	2019	2023
Mali	MLI	2025	2025	2025	2025	2025	2025	2025	2024	2024	2024	2025	2025	2025	2025	2024	2025	2025	2025	2025	2022	2024	2024	2018	2022	2022	2023	2020	2022	2025	2025	2025	2023	2018	2024	2022	2023	2022	2023	2023	2024	2023	2022	2022	2023	2023	2023	2021	2023
Malta	MLT	2025	2025	2025	2025	2025	2025	2025	2024	2024	2024	2025	x	x	x	2024	2025	2025	2025	2025	2022	2024	2024	x	2022	x	2023	2020	2022	2025	2025	x	2023	x	2024	x	x	x	2024	2023	2022	2023	2022	2022	x	2023	2023	2022	2023
Marshall Islands	MHL	2025	2025	2025	2025	2025	2025	2025	2024	2024	x	x	x	x	x	2024	2025	2025	2025	2025	2022	2024	2024	x	2022	2021	x	2020	2022	2025	x	x	2023	x	2024	2022	2023	2022	2023	2023	2017	2023	x	x	x	2023	x	2019	2023
Mauritania	MRT	2025	2025	2025	2025	2025	2025	2025	2024	2024	2024	2025	2025	2025	2025	2024	2025	2025	2025	2025	2022	2024	2024	2015	2022	2022	2023	2020	2022	2025	2025	2025	2023	2019	2024	2022	2023	2022	2023	2023	2022	2023	2022	2022	2023	2023	2023	2019	2023
Mauritius	MUS	2025	2025	2025	2025	2025	2025	2025	2024	2024	2024	2025	x	x	x	2024	2025	2025	2025	2025	2022	2024	2024	x	2017	x	2023	2020	2022	2025	2025	2025	2023	x	2024	2022	2023	2022	2023	2023	x	2023	2021	x	x	2023	2023	2017	2023
Mexico	MEX	2025	2025	2025	2025	2025	2025	2025	2024	2024	2024	x	x	x	x	2024	2025	2025	2025	2025	2022	2024	2024	2015	2022	2022	2023	2020	2022	2025	2025	2025	2023	2021	2024	2022	2023	2022	2024	2023	2022	2023	2022	2022	2023	2023	2023	2022	2023
Micronesia	FSM	2025	2025	2025	2025	2025	2025	2025	2024	2024	x	2025	x	x	x	2024	2025	2025	2025	2025	2022	2024	2024	x	2014	x	2023	2020	x	2025	x	x	2023	x	2024	2022	2023	2022	2023	2023	x	2023	x	x	x	2023	x	x	2023
Moldova Republic of	MDA	2025	2025	2025	2025	2025	2025	2025	2024	2024	2024	2025	x	x	x	2024	2025	2025	2025	2025	2022	2024	2024	2014	2022	x	2023	2020	x	2025	2025	2025	2023	x	2024	2022	2023	2022	2024	2023	x	2023	2022	2022	x	2023	2023	2022	2023
Mongolia	MNG	2025	2025	2025	2025	2025	2025	2025	2024	2024	2024	2025	x	x	x	2024	2025	2025	2025	2025	2022	2024	2024	2018	2022	2022	2023	2020	2022	2025	2025	2025	2023	2018	2024	2022	2023	2022	2023	2023	2023	2023	2022	2022	x	2023	2023	2022	2023
Montenegro	MNE	2025	2025	2025	2025	2025	2025	2025	2024	2024	2024	2025	x	x	x	2024	2025	2025	2025	2025	2022	2024	2024	2018	2022	2020	2023	2020	2022	2025	2025	2025	2023	2018	2024	2022	2023	2022	2024	2023	2018	2023	2022	2022	x	2023	2023	2021	2023
Morocco	MAR	2025	2025	2025	2025	2025	2025	2025	2024	2024	2024	2025	2025	2025	2025	2024	2025	2025	2025	2025	2022	2024	2024	2014	2022	x	2023	2020	2022	2025	2025	2025	2023	2017	2024	2022	2023	2022	2023	2023	2019	2023	2022	2022	2023	2023	2023	x	2023
Mozambique	MOZ	2025	2025	2025	2025	2025	2025	2025	2024	2024	2024	2025	2025	2025	2025	2024	2025	2025	2025	2025	2022	2024	2024	2018	2022	x	2023	2020	2022	2025	2025	2025	2023	2019	2024	2022	2023	2022	2024	2023	2022	2023	2022	2022	2023	2023	2023	2019	2023
Myanmar	MMR	2025	2025	2025	2025	2025	2025	2025	2024	2024	2024	2025	x	x	x	2024	2025	2025	2025	2025	2022	2024	2024	2016	2022	2022	2023	2020	2022	2025	2025	2025	2023	2015	2024	2022	2023	2022	2023	2023	2018	2023	2022	2022	2023	2023	2023	2017	2023
Namibia	NAM	2025	2025	2025	2025	2025	2025	2025	2024	2024	2024	2025	2025	2025	2025	2024	2025	2025	2025	2025	2022	2024	2024	x	2022	x	2023	2020	2022	2025	2025	2025	2023	x	2024	2022	2023	2022	2024	2023	x	2023	2022	2022	2023	2023	2023	2015	2023
Nauru	NRU	2025	2025	2025	2025	2025	2025	2025	2024	2024	x	x	x	x	x	2024	2025	2025	2025	2025	2022	2024	2024	x	2021	x	2023	x	2022	2025	x	x	2023	x	2021	2022	2023	2022	2023	2023	2023	2023	x	x	x	2023	x	x	2023
Nepal	NPL	2025	2025	2025	2025	2025	2025	2025	2024	2024	2024	2025	x	x	x	2024	2025	2025	2025	2025	2022	2024	2024	2019	2022	2022	2023	2020	2022	2025	2025	2025	2023	2019	2024	2022	2023	2022	2024	2023	2022	2023	2022	2022	2023	2023	2023	2022	2023
Netherlands	NLD	2025	2025	2025	2025	2025	2025	2025	2024	2024	2024	2025	x	x	x	2024	2025	2025	2025	2025	2022	2024	2024	x	2022	x	2023	2020	x	2025	2025	2025	2023	x	2024	x	x	x	2024	2023	x	2023	2021	2021	x	x	2023	2021	2023
New Zealand	NZL	2025	2025	2025	2025	2025	2025	2025	2024	2024	2024	x	x	x	x	2024	2025	2025	2025	2025	2022	2024	2024	2018	2022	x	2023	2020	2022	2025	2025	2025	2023	x	2024	x	x	x	2023	2023	x	2023	2022	2021	x	2023	2023	x	2023
Nicaragua	NIC	2025	2025	2025	2025	2025	2025	2025	2024	2024	2024	x	x	x	x	2024	2025	2025	2025	2025	2022	2024	2024	x	2020	x	2023	2020	x	2025	2025	2025	2023	x	2024	2022	2023	2022	2024	2023	x	2023	2022	2022	2023	2023	2023	2014	2023
Niger	NER	2025	2025	2025	2025	2025	2025	2025	2024	2024	2024	2025	2025	2025	2025	2024	2025	2025	2025	2025	2022	2024	2024	x	2022	2022	2023	2020	2022	2025	2025	2025	2023	x	2024	2022	2023	2022	2023	2023	2022	2023	2022	2022	2023	2023	2023	2021	2023
Nigeria	NGA	2025	2025	2025	2025	2025	2025	2025	2024	2024	2024	2025	2025	2025	2025	2024	2025	2025	2025	2025	2022	2024	2024	2018	2022	2022	2023	2020	2022	2025	2025	2025	2023	2021	2024	2022	2023	2022	2024	2023	2021	2023	2021	x	2023	2023	2023	2018	2023
North Macedonia	MKD	2025	2025	2025	2025	2025	2025	2025	2024	2024	2024	2025	x	x	x	2024	2025	2025	2025	2025	2022	2024	2024	2018	2022	2020	2023	2020	2022	2025	2025	2025	2023	2018	2024	2022	2023	2022	2024	2023	2019	2023	2022	2022	x	2023	2023	2019	2023
Norway	NOR	2025	2025	2025	2025	2025	2025	2025	2024	2024	2024	2025	x	x	x	2024	2025	2025	2025	2025	2022	2024	2024	x	2022	x	2023	2020	2022	2025	2025	2025	2023	x	2024	x	x	x	2024	2023	x	2023	2021	x	x	2023	2023	2022	2023
Oman	OMN	2025	2025	2025	2025	2025	2025	2025	2024	2024	2024	2025	x	x	x	2024	2025	2025	2025	2025	2022	2024	2024	x	2022	2021	2023	2020	2022	2025	2025	2025	2023	x	2024	x	x	x	2023	2023	2017	2023	2022	2022	2023	2023	2023	x	2023
Pakistan	PAK	2025	2025	2025	2025	2025	2025	2025	2024	2024	2024	2025	x	x	x	2024	2025	2025	2025	2025	2022	2024	2024	x	2022	2022	2023	2020	2022	2025	2025	2025	2023	2017	2024	2022	2023	2022	2024	2023	2018	2023	2022	x	2023	2023	2023	2018	2023
Palau	PLW	2025	2025	2025	2025	2025	2025	2025	2024	2024	x	2025	x	x	x	2024	2025	2025	2025	2025	2022	2024	2024	x	2022	x	x	2020	2022	2025	x	x	2023	x	2024	2022	2023	2022	2023	2023	x	2023	x	x	x	2023	x	x	2023
Palestine	PSE	2025	2025	2025	2025	2025	2025	2025	2024	2024	x	2025	x	x	x	2024	2025	2025	2025	2025	2021	2024	2024	2019	2022	2022	2023	x	2022	2025	2025	2025	2023	2019	2024	2022	2023	2022	2024	2023	2020	2023	x	x	x	x	x	2023	2023
Panama	PAN	2025	2025	2025	2025	2025	2025	2025	2024	2024	2024	x	x	x	x	2024	2025	2025	2025	2025	2022	2024	2024	x	2022	x	2023	2020	2022	2025	2025	2025	2023	x	2024	2022	2023	2022	2024	2023	2019	2023	2022	2022	2023	2023	2023	2023	2023
Papua New Guinea	PNG	2025	2025	2025	2025	2025	2025	2025	2024	2024	2024	2025	x	x	x	2024	2025	2025	2025	2025	2022	2024	2024	x	2022	2022	2023	x	2022	2025	2025	2025	2023	2016	2024	2022	2023	2022	2023	2023	x	2023	2022	2022	2023	2023	2023	x	2023
Paraguay	PRY	2025	2025	2025	2025	2025	2025	2025	2024	2024	2024	x	x	x	x	2024	2025	2025	2025	2025	2022	2024	2024	2016	2022	2020	2023	2020	2022	2025	2025	2025	2023	2016	2024	2022	2023	2022	2024	2023	2016	2023	2022	x	2022	2023	2023	2023	2023
Peru	PER	2025	2025	2025	2025	2025	2025	2025	2024	2024	2024	x	x	x	x	2024	2025	2025	2025	2025	2022	2024	2024	2017	2022	x	2023	2020	2023	2025	2025	2025	2023	2021	2024	2022	2023	2022	2023	2023	2023	2023	2022	2022	2023	2023	2023	2023	2023
Philippines	PHL	2025	2025	2025	2025	2025	2025	2025	2024	2024	2024	2025	x	x	x	2024	2025	2025	2025	2025	2022	2024	2024	2017	2022	2022	2023	2020	2022	2025	2025	2025	2023	2017	2024	2022	2023	2022	2024	2023	2021	2023	2022	2022	2023	2023	2023	2023	2023
Poland	POL	2025	2025	2025	2025	2025	2025	2025	2024	2024	2024	2025	x	x	x	2024	2025	2025	2025	2025	2022	2024	2024	x	2022	x	2023	x	2022	2025	2025	2025	2023	x	2024	x	x	x	2024	2023	2019	2023	2021	2021	x	2023	2023	2022	2023
Portugal	PRT	2025	2025	2025	2025	2025	2025	2025	2024	2024	2024	2025	x	x	x	2024	2025	2025	2025	2025	2022	2024	2024	x	2022	x	2023	2020	2022	2025	2025	2025	2023	x	2024	x	x	x	2024	2023	2016	2023	2022	2021	x	2023	2023	2022	2023
Qatar	QAT	2025	2025	2025	2025	2025	2025	2025	2024	2024	2024	2025	x	x	x	2024	2025	2025	2025	2025	2022	2024	2024	x	2022	x	2023	2020	2023	2025	2025	2025	2023	x	2024	x	x	x	2024	2023	2023	2023	2022	2022	x	2023	2023	2017	2023
Romania	ROU	2025	2025	2025	2025	2025	2025	2025	2024	2024	2024	2025	x	x	x	2024	2025	2025	2025	2025	2022	2024	2024	x	2022	x	2023	2020	2022	2025	2025	2025	2023	x	2024	x	x	x	2024	2023	x	2023	2022	2022	x	2023	2023	2022	2023
Russian Federation	RUS	2025	2025	2025	2025	2025	2025	2025	2024	2024	2024	2025	x	x	x	2024	2025	2025	2025	2025	2022	2024	2024	x	2022	x	2023	2020	2022	2025	2025	2025	2023	x	2024	x	x	x	2024	2023	x	2023	x	x	x	2023	2023	2021	2023
Rwanda	RWA	2025	2025	2025	2025	2025	2025	2025	2024	2024	2024	2025	2025	2025	2025	2024	2025	2025	2025	2025	2022	2024	2024	2020	2022	2022	2023	2020	2022	2025	2025	2025	2023	2019	2024	2022	2023	2022	2023	2023	2020	2023	2022	2022	2023	2023	2023	2016	2023
Saint Kitts and Nevis	KNA	2025	2025	2025	2025	2025	2025	2025	2024	2024	2024	x	x	x	x	2024	2025	2025	2025	2025	2022	2024	2024	x	2017	x	2023	2020	x	2025	x	x	2023	x	2022	x	x	x	2024	2023	x	2023	x	x	x	2023	x	x	2023
Saint Lucia	LCA	2025	2025	2025	2025	2025	2025	2025	2024	2024	2024	x	x	x	x	2024	2025	2025	2025	2025	2022	2024	2024	x	2022	x	2023	2020	2022	2025	x	x	2023	x	2024	2022	2023	2022	2024	2023	x	2023	x	x	x	2023	2023	2015	2023
Saint Vincent and the Grenadines	VCT	2025	2025	2025	2025	2025	2025	2025	2024	2024	x	x	x	x	x	2024	2025	2025	2025	2025	2022	2024	2024	x	2018	x	2023	x	2022	2025	x	x	2023	x	2024	2022	2023	2022	2024	2023	x	2023	x	x	x	2023	2021	x	2023
Samoa	WSM	2025	2025	2025	2025	2025	2025	2025	2024	2024	x	x	x	x	x	2024	2025	2025	2025	2025	2022	2024	2024	2019	2022	2022	2023	x	2022	2025	x	x	2023	2019	2021	2022	2023	2022	2024	2023	2019	2023	x	x	x	2023	2023	x	2023
Sao Tome and Principe	STP	2025	2025	2025	2025	2025	2025	2025	2024	2024	2024	2025	2025	2025	2025	2024	2025	2025	2025	2025	2022	2024	2024	2019	2022	2022	2023	2020	2022	2025	x	x	2023	2019	2023	2022	2023	2022	2023	2023	2019	2023	2022	2022	2023	2023	2023	2017	2023
Saudi Arabia	SAU	2025	2025	2025	2025	2025	2025	2025	2024	2024	2024	2025	x	x	x	2024	2025	2025	2025	2025	2022	2024	2024	x	2022	x	2023	2020	2022	2025	2025	2025	2023	x	2024	x	x	x	2024	2023	2020	2023	2022	2022	2023	2023	2023	x	2023
Senegal	SEN	2025	2025	2025	2025	2025	2025	2025	2024	2024	2024	2025	2025	2025	2025	2024	2025	2025	2025	2025	2022	2024	2024	2017	2022	2022	2023	2020	2022	2025	2025	2025	2023	2019	2024	2022	2023	2022	2023	2023	2023	2023	2022	2022	2023	2023	2023	2021	2023
Serbia	SRB	2025	2025	2025	2025	2025	2025	2025	2024	2024	2024	2025	x	x	x	2024	2025	2025	2025	2025	2022	2024	2024	2019	2022	x	2023	2020	2022	2025	2025	2025	2023	2019	2024	2022	2023	2022	2023	2023	2019	2023	2022	2022	x	2023	2023	2022	2023
Seychelles	SYC	2025	2025	2025	2025	2025	2025	2025	2024	2024	x	2025	2025	2025	2025	2024	2025	2025	2025	2025	2022	2024	2024	x	2022	x	2023	2020	2022	2025	x	x	2023	2019	2024	x	x	x	2023	2023	x	2023	x	x	x	2023	x	2018	2023
Sierra Leone	SLE	2025	2025	2025	2025	2025	2025	2025	2024	2024	2024	2025	2025	2025	2025	2024	2025	2025	2025	2025	2022	2024	2024	2019	2022	2022	2023	2020	2022	2025	2025	2025	2023	2019	2024	2022	2023	2022	2023	2023	2021	2023	2022	2022	2023	2023	2023	2018	2023
Singapore	SGP	2025	2025	2025	2025	2025	2025	2025	2024	2024	2024	2025	x	x	x	2024	2025	2025	2025	2025	2022	2024	2024	2020	2022	x	2023	2020	2023	2025	2025	2025	2023	x	2024	x	x	x	2023	2023	x	2023	2021	x	x	2023	2023	x	2023
Slovakia	SVK	2025	2025	2025	2025	2025	2025	2025	2024	2024	2024	2025	x	x	x	2024	2025	2025	2025	2025	2022	2024	2024	x	2022	x	2023	2020	2022	2025	2025	2025	2023	x	2024	x	x	x	2024	2023	x	2023	2022	2022	x	2023	2023	2022	2023
Slovenia	SVN	2025	2025	2025	2025	2025	2025	2025	2024	2024	2024	2025	x	x	x	2024	2025	2025	2025	2025	2022	2024	2024	2015	2022	x	2023	x	2022	2025	2025	2025	2023	x	2024	x	x	x	2024	2023	x	2023	2022	x	x	2023	2023	2022	2023
Solomon Islands	SLB	2025	2025	2025	2025	2025	2025	2025	2024	2024	2024	2025	x	x	x	2024	2025	2025	2025	2025	2022	2024	2024	x	2021	2019	2023	2020	2022	2025	2025	x	2023	x	2024	2022	2023	2022	2024	2023	2015	2023	x	x	2023	2023	2023	x	2023
Somalia	SOM	2025	2025	2025	2025	2025	2025	2025	2024	2024	2024	2025	2025	2025	2025	2024	2025	2025	2025	2025	2022	2024	2024	x	2022	2022	2023	x	2022	2025	2025	2025	2023	x	2024	2022	2023	2022	2023	2023	x	2023	2021	x	2023	2023	2023	x	2023
South Africa	ZAF	2025	2025	2025	2025	2025	2025	2025	2024	2024	2024	2025	2025	2025	2025	2024	2025	2025	2025	2025	2022	2024	2024	2016	2022	2020	2023	2020	2022	2025	2025	2025	2023	2016	2024	2022	2023	2022	2024	2023	2017	2023	2022	2022	2023	2023	2023	2014	2023
South Sudan	SSD	2025	2025	2025	2025	2025	2025	2025	2024	2024	2024	2025	2025	2025	2025	2024	2025	2025	2025	2025	2022	2024	2024	x	2022	2022	2023	2020	2022	2025	2025	2025	2023	x	2024	2022	2023	x	x	2023	x	2023	2022	x	2023	2023	2021	2016	2023
Spain	ESP	2025	2025	2025	2025	2025	2025	2025	2024	2024	2024	2025	x	x	x	2024	2025	2025	2025	2025	2022	2024	2024	x	2022	x	2023	2020	2022	2025	2025	2025	2023	x	2024	x	x	x	2024	2023	x	2023	2022	x	x	2023	2023	2022	2023
Sri Lanka	LKA	2025	2025	2025	2025	2025	2025	2025	2024	2024	2024	2025	x	x	x	2024	2025	2025	2025	2025	2022	2024	2024	x	2022	2022	2023	2020	2022	2025	2025	2025	2023	2016	2024	2022	2023	2022	2023	2023	2024	2023	2022	2022	2023	2023	2023	2019	2023
Sudan	SDN	2025	2025	2025	2025	2025	2025	2025	2024	2024	2024	2025	2025	2025	2025	2024	2025	2025	2025	2025	2022	2024	2024	2014	2020	2022	2023	2020	2022	2025	2025	2025	2023	2014	2024	2022	2023	2022	2023	2023	2014	2023	2022	2022	2023	2023	2023	2014	2023
Suriname	SUR	2025	2025	2025	2025	2025	2025	2025	2024	2024	2024	x	x	x	x	2024	2025	2025	2025	2025	2022	2024	2024	2018	2022	2022	2023	2020	2022	2025	2025	x	2023	2018	2024	2022	2023	2022	2024	2023	2018	2023	2022	2022	2023	2023	2023	2022	2023
Sweden	SWE	2025	2025	2025	2025	2025	2025	2025	2024	2024	2024	2025	x	x	x	2024	2025	2025	2025	2025	2022	2024	2024	x	2022	x	2023	2020	2022	2025	2025	2025	2023	x	2024	x	x	x	2024	2023	x	2023	x	x	x	2023	2023	2022	2023
Switzerland	CHE	2025	2025	2025	2025	2025	2025	2025	2024	2024	2024	2025	x	x	x	2024	2025	2025	2025	2025	2022	2024	2024	x	2022	x	2023	x	2022	2025	2025	2025	2023	x	2024	x	x	x	2024	2023	x	2023	2021	2021	x	2023	2023	2021	2023
Syria	SYR	2025	2025	2025	2025	2025	2025	2025	2024	2024	2024	2025	x	x	x	2024	2025	2025	2025	2025	2022	2024	2024	x	2016	2022	2023	2020	2022	2025	2025	2025	2023	x	2024	2022	2023	2022	2023	2023	x	2023	2022	2022	2022	2023	2023	2022	2023
Tajikistan	TJK	2025	2025	2025	2025	2025	2025	2025	2024	2024	2024	2025	x	x	x	2024	2025	2025	2025	2025	2022	2024	2024	2017	2022	2022	2023	x	2022	2025	2025	2025	2023	2017	2024	2022	2023	2022	2024	2023	2023	2023	2022	2022	2023	2023	2023	2015	2023
Tanzania	TZA	2025	2025	2025	2025	2025	2025	2025	2024	2024	2024	2025	2025	2025	2025	2024	2025	2025	2025	2025	2022	2024	2024	2015	2022	2022	2023	2020	2022	2025	2025	2025	2023	2015	2024	2022	2023	2022	2023	2023	2022	2023	2022	2022	2023	2023	2023	2018	2023
Thailand	THA	2025	2025	2025	2025	2025	2025	2025	2024	2024	2024	2025	x	x	x	2024	2025	2025	2025	2025	2022	2024	2024	2019	2022	2022	2023	2020	2022	2025	2025	2025	2023	2019	2024	2022	2023	2022	2024	2023	2022	2023	2022	2022	2023	2023	2023	2023	2023
Timor-Leste	TLS	2025	2025	2025	2025	2025	2025	2025	2024	2024	2024	2025	x	x	x	2024	2025	2025	2025	2025	2022	2024	2024	2016	2022	2020	2023	2020	2022	2025	2025	2025	2023	2016	2024	2022	2023	2022	2024	2023	2020	2023	2022	2022	2023	2023	2023	2014	2023
Togo	TGO	2025	2025	2025	2025	2025	2025	2025	2024	2024	2024	2025	2025	2025	2025	2024	2025	2025	2025	2025	2022	2024	2024	2017	2022	2022	2023	2020	2022	2025	2025	2025	2023	2017	2024	2022	2023	2022	2023	2023	2017	2023	2022	2022	2023	2023	2023	2021	2023
Tonga	TON	2025	2025	2025	2025	2025	2025	2025	2024	2024	x	x	x	x	x	2024	2025	2025	2025	2025	2022	2024	2024	2019	2022	2022	2023	2020	2022	2025	x	x	2023	2019	2024	2022	2023	2022	2023	2023	2019	2023	x	x	x	2023	2023	2021	2023
Trinidad and Tobago	TTO	2025	2025	2025	2025	2025	2025	2025	2024	2024	2024	x	x	x	x	2024	2025	2025	2025	2025	2022	2024	2024	x	2022	x	2023	x	2022	2025	2025	2025	2023	x	2024	x	x	x	2024	2023	x	2023	2022	x	x	2023	2023	x	2023
Tunisia	TUN	2025	2025	2025	2025	2025	2025	2025	2024	2024	2024	2025	2025	2025	2025	2024	2025	2025	2025	2025	2022	2024	2024	2018	2022	2022	2023	2020	2022	2025	2025	2025	2023	2018	2024	2022	2023	2022	2023	2023	2018	2023	2022	x	x	2023	2023	2021	2023
Türkiye	TUR	2025	2025	2025	2025	2025	2025	2025	2024	2024	2024	2025	x	x	x	2024	2025	2025	2025	2025	2022	2024	2024	x	2022	x	2023	2020	x	2025	2025	2025	2023	x	2024	2022	2023	2022	2024	2023	2018	2023	x	x	x	x	2023	2022	2023
Turkmenistan	TKM	2025	2025	2025	2025	2025	2025	2025	2024	2024	2024	2025	x	x	x	2024	2025	2025	2025	2025	2022	2024	2024	2019	2022	2020	2023	2020	2022	2025	2025	2025	2023	2019	2024	2022	2023	2022	2023	2023	2019	2023	x	x	x	2023	2021	x	2023
Tuvalu	TUV	2025	2025	2025	2025	2025	2025	2025	2024	2024	x	x	x	x	x	2024	2025	2025	2025	2025	2022	2024	2024	2019	2022	2022	2023	2020	2022	2025	x	x	2023	2019	2022	2022	2023	2022	2023	2023	2019	2023	x	x	x	2023	x	x	2023
Uganda	UGA	2025	2025	2025	2025	2025	2025	2025	2024	2024	2024	2025	2025	2025	2025	2024	2025	2025	2025	2025	2022	2024	2024	2019	2022	2022	2023	2020	2022	2025	2025	2025	2023	2016	2024	2022	2023	2022	2023	2023	2022	2023	2022	2022	2023	2023	2023	2019	2023
Ukraine	UKR	2025	2025	2025	2025	2025	2025	2025	2024	2024	2024	2025	x	x	x	2024	2025	2025	2025	2025	2022	2024	2024	x	2022	x	2023	2020	x	2025	2025	2025	2023	x	2024	2022	2023	2022	2024	2023	x	2023	2021	x	x	2023	2022	2020	2023
United Arab Emirates	ARE	2025	2025	2025	2025	2025	2025	2025	2024	2024	2024	2025	x	x	x	2024	2025	2025	2025	2025	2022	2024	2024	x	2022	x	2023	2020	2022	2025	2025	2025	2023	x	2024	x	x	x	x	2023	x	2023	2022	x	2023	2023	2023	2018	2023
United Kingdom	GBR	2025	2025	2025	2025	2025	2025	2025	2024	2024	2024	2025	x	x	x	2024	2025	2025	2025	2025	2022	2024	2024	x	2022	x	2023	2020	2022	2025	2025	2025	2023	x	2024	x	x	x	2024	2023	2019	2023	x	x	x	2023	2023	2021	2023
United States of America	USA	2025	2025	2025	2025	2025	2025	2025	2024	2024	2024	x	x	x	x	2024	2025	2025	2025	2025	2022	2024	2024	2015	2022	x	2023	2020	2022	2025	2025	2025	2023	x	2024	x	x	x	2024	2023	2018	2023	2021	2021	x	2023	2023	2023	2023
Uruguay	URY	2025	2025	2025	2025	2025	2025	2025	2024	2024	2024	x	x	x	x	2024	2025	2025	2025	2025	2022	2024	2024	x	2022	x	2023	2020	2022	2025	2025	2025	2023	x	2024	x	x	x	2024	2023	2018	2023	2022	2022	x	2023	2023	2023	2023
Uzbekistan	UZB	2025	2025	2025	2025	2025	2025	2025	2024	2024	2024	2025	x	x	x	2024	2025	2025	2025	2025	2022	2024	2024	x	2022	2022	2023	2020	2022	2025	2025	2025	2023	2021	2024	2022	2023	2022	2024	2023	2021	2023	2021	x	x	2023	2023	2023	2023
Vanuatu	VUT	2025	2025	2025	2025	2025	2025	2025	2024	2024	2024	2025	x	x	x	2024	2025	2025	2025	2025	2022	2024	2024	x	2022	2022	2023	2020	2022	2025	x	x	2023	x	2024	2022	2023	2022	2023	2023	x	2023	x	x	2023	2023	2023	2019	2023
Venezuela	VEN	2025	2025	2025	2025	2025	2025	2025	2024	2024	2024	x	x	x	x	2024	2025	2025	2025	2025	2022	2024	2024	x	2021	x	2023	2020	2022	2025	2025	2025	2023	x	2024	2022	2023	x	x	2023	x	2023	2022	x	2023	2023	2023	x	2023
Viet Nam	VNM	2025	2025	2025	2025	2025	2025	2025	2024	2024	2024	2025	x	x	x	2024	2025	2025	2025	2025	2022	2024	2024	2020	2022	2022	2023	2020	2022	2025	2025	2025	2023	2020	2024	2022	2023	2022	2023	2023	2023	2023	2022	2022	2023	2023	2023	2022	2023
Yemen	YEM	2025	2025	2025	2025	2025	2025	2025	2024	2024	2024	2025	x	x	x	2024	2025	2025	2025	2025	2022	2024	2024	x	2022	2017	2023	2020	2022	2025	2025	2025	2023	x	2024	2022	2023	2020	2023	2023	2022	2023	2022	2022	2023	2023	2023	2014	2023
Zambia	ZMB	2025	2025	2025	2025	2025	2025	2025	2024	2024	2024	2025	2025	2025	2025	2024	2025	2025	2025	2025	2022	2024	2024	2018	2022	2022	2023	2020	2022	2025	2025	2025	2023	2018	2024	2022	2023	2022	2023	2023	2018	2023	2022	2022	2023	2023	2023	2022	2023
Zimbabwe	ZWE	2025	2025	2025	2025	2025	2025	2025	2024	2024	2024	2025	2025	2025	2025	2024	2025	2025	2025	2025	2022	2024	2024	2019	2022	2022	2023	2020	2022	2025	2025	2025	2023	2019	2024	2022	2023	2022	2023	2023	2024	2023	2022	2022	2023	2023	2023	2019	2023
[truncated: 24 more columns]

## Sheet: Indicator Date hidden2
ISO3	Physical exposure to earthquake MMI VI	Physical exposure to earthquake MMI VIII	Annual Expected Exposed People to River Floods	Annual Expected Exposed People to Tsunamis	Annual Expected Exposed People to Cyclone's Wind SS1	Annual Expected Exposed People to Cyclone's Wind SS3	Annual Expected Exposed People to Coastal Floods	Total affected by Drought	Frequency of Drought events	Agriculture Drought probability	Population exposed to CCHF (zoonoses)	Population exposed to EVD (zoonoses)	Population exposed to Lassa Fever (zoonoses)	Population exposed to MVD (zoonoses)	Populations at risk of malaria (vector borne)	% of Populations at risk of malaria (vector borne)	Population exposed to Zika (vector borne)	Population at Risk to Aedes (vector borne)	Population exposed to Dengue (vector borne)	Population density (people per sq. km of land area)	Urban population growth (annual %)	Population living in urban areas (%)	Household size	People practicing open defecation (% of population)	People with basic handwashing facilities including soap and water (% of population)	Number of live animals	IHR capacity score: Food safety	Population living in slums (% of urban population)	Children under 5 (% of population)	Projected Conflict Probability	Current Conflict Intensity	Human Development Index	Multidimensional Poverty Index	Humanitarian Aid (FTS)	Development Aid (ODA)	Development Aid (ODA)	Net ODA received (% of GNI)	Volume of remittances (in USD) as a proportion of total GDP (%)	Mortality rate, under-5	U5 Under weight	Incidence of Tuberculosis	Estimated number of people living with HIV - Adult (>15) rate	Incidence of HIV (per 1,000 uninfected population ages 15-49)	Malaria incidence per 1,000 population at risk	Number of people requiring interventions against neglected tropical diseases	Gender Inequality Index	Income Gini coefficient	People affected by Natural Disasters	People affected by Natural Disasters
Reference Year	2025	2025	2025	2025	2025	2025	2025	2024	2024	2024	2025	2025	2025	2025	2024	2025	2025	2025	2025	2022	2024	2024	2021	2022	2022	2023	2020	2024	2025	2025	2025	2023	2021	2024	2022	2023	2022	2024	2023	2024	2023	2022	2022	2023	2023	2023	2024	2023	2024
AFG	0	0	0	0	0	0	0	0	0	0	0	x	x	x	0	0	0	0	0	0	0	0	6	0	0	0	0	2	0	0	0	0	6	0	0	0	0	1	0	2	0	0	0	0	0	0	x	0	0
ALB	0	0	0	0	0	0	0	0	0	0	0	x	x	x	0	0	0	0	0	0	0	0	4	0	x	0	0	2	0	0	0	0	4	0	0	0	0	0	0	7	0	0	0	x	0	0	4	0	0
DZA	0	0	0	0	0	0	0	0	0	0	0	0	0	0	0	0	0	0	0	0	0	0	3	0	0	0	0	2	0	0	0	0	3	0	0	0	0	1	0	5	0	0	0	0	0	0	x	0	0
AGO	0	0	0	0	0	0	0	0	0	0	0	0	0	0	0	0	0	0	0	0	0	0	5	0	2	0	0	2	0	0	0	0	6	0	0	0	0	0	0	9	0	0	0	0	0	0	6	0	0
ATG	0	0	0	0	0	0	0	0	0	0	x	x	x	x	0	0	0	0	0	0	0	0	x	0	x	0	x	2	0	x	x	0	x	3	x	x	1	0	0	x	0	x	x	x	0	0	x	0	0
ARG	0	0	0	0	0	0	0	0	0	0	x	x	x	x	0	0	0	0	0	0	0	0	2	8	x	0	0	2	0	0	0	0	2	0	0	0	0	0	0	5	0	0	0	0	0	0	1	0	0
ARM	0	0	0	0	0	0	0	0	0	0	0	x	x	x	0	0	0	0	0	0	0	0	5	0	0	0	0	2	0	0	0	0	6	0	0	0	0	0	0	8	0	0	0	0	0	0	1	0	0
AUS	0	0	0	0	0	0	0	0	0	0	0	x	x	x	0	0	0	0	0	0	0	0	5	0	x	0	0	2	0	0	0	0	x	0	x	x	x	0	0	x	0	1	1	x	0	0	6	0	0
AUT	0	0	0	0	0	0	0	0	0	0	0	x	x	x	0	0	0	0	0	0	0	0	x	0	x	0	0	2	0	0	0	0	x	0	x	x	x	0	0	x	0	x	x	x	0	0	2	0	0
AZE	0	0	0	0	0	0	0	0	0	0	0	x	x	x	0	0	0	0	0	0	0	0	x	3	x	0	0	x	0	0	0	0	x	0	0	0	0	0	0	1	0	0	0	1	0	0	x	0	0
BHS	0	0	0	0	0	0	0	0	0	0	x	x	x	x	0	0	0	0	0	0	0	0	x	3	x	0	0	x	0	0	x	0	x	0	x	x	x	0	0	x	0	0	0	x	0	0	x	0	0
BHR	0	0	0	0	0	0	0	0	0	x	0	x	x	x	0	0	0	0	0	0	0	0	x	0	x	0	x	x	0	0	0	0	x	0	x	x	x	1	0	x	0	1	x	x	0	0	x	0	0
BGD	0	0	0	0	0	0	0	0	0	0	0	x	x	x	0	0	0	0	0	0	0	0	2	0	0	0	0	2	0	0	0	0	2	0	0	0	0	0	0	2	0	0	0	0	0	0	2	0	0
BRB	0	0	0	0	0	0	0	0	0	x	x	x	x	x	0	0	0	0	0	0	0	0	x	4	x	0	0	x	0	0	x	0	x	0	x	x	x	1	0	x	0	0	0	x	0	0	8	0	0
BLR	0	0	0	0	0	0	0	0	0	0	0	x	x	x	0	0	0	0	0	0	0	0	2	0	x	0	0	x	0	0	0	0	x	0	0	0	0	0	0	x	0	0	0	x	0	0	4	0	0
BEL	0	0	0	0	0	0	0	0	0	0	0	x	x	x	0	0	0	0	0	0	0	0	x	0	x	0	0	2	0	0	0	0	x	0	x	x	x	0	0	1	0	0	0	x	0	0	2	0	0
BLZ	0	0	0	0	0	0	0	0	0	0	x	x	x	x	0	0	0	0	0	0	0	0	6	0	0	0	0	2	0	0	x	0	6	0	0	0	0	0	0	9	0	0	0	0	0	0	6	0	0
BEN	0	0	0	0	0	0	0	0	0	0	0	0	0	0	0	0	0	0	0	0	0	0	3	0	0	0	0	2	0	0	0	0	4	0	0	0	0	1	0	3	0	0	0	0	0	0	3	0	0
BTN	0	0	0	0	0	0	0	0	0	0	0	x	x	x	0	0	0	0	0	0	0	0	x	0	0	0	0	2	0	0	0	0	x	2	0	0	0	1	0	1	0	0	0	0	0	0	2	0	0
BOL	0	0	0	0	0	0	0	0	0	0	x	x	x	x	0	0	0	0	0	0	0	0	x	0	0	0	0	2	0	0	0	0	5	0	0	0	0	1	0	8	0	0	0	0	0	0	1	0	0
BIH	0	0	0	0	0	0	0	0	0	0	0	x	x	x	0	0	0	0	0	0	0	0	x	4	x	0	x	2	0	0	0	0	x	0	0	0	0	0	0	x	0	x	x	x	0	0	x	0	0
BWA	0	0	0	0	0	0	0	0	0	0	0	0	0	0	0	0	0	0	0	0	0	0	x	0	x	0	0	2	0	0	0	0	6	0	0	0	0	1	0	x	0	0	0	0	0	0	9	0	0
BRA	0	0	0	0	0	0	0	0	0	0	x	x	x	x	0	0	0	0	0	0	0	0	x	0	x	0	0	2	0	0	0	0	6	0	0	0	0	0	0	5	0	0	0	0	0	0	1	0	0
BRN	0	0	0	0	0	0	0	0	0	0	0	x	x	x	0	0	0	0	0	0	0	0	x	0	x	0	x	2	0	0	x	0	x	0	x	x	x	1	0	x	0	x	x	x	0	0	x	0	0
BGR	0	0	0	0	0	0	0	0	0	0	0	x	x	x	0	0	0	0	0	0	0	0	x	0	x	0	0	2	0	0	0	0	x	0	x	x	x	0	0	10	0	0	0	x	0	0	2	0	0
BFA	0	0	0	0	0	0	0	0	0	0	0	0	0	0	0	0	0	0	0	0	0	0	7	0	0	0	0	2	0	0	0	0	x	0	0	0	0	1	0	3	0	0	0	0	0	0	3	0	0
BDI	0	0	0	0	0	0	0	0	0	0	0	0	0	0	0	0	0	0	0	0	0	0	5	0	0	0	0	2	0	0	0	0	5	0	0	0	0	1	0	0	0	0	0	0	0	0	4	0	0
CPV	0	0	0	0	0	0	0	0	0	x	0	x	x	x	0	0	0	0	0	0	0	0	x	0	x	0	0	2	0	0	x	0	x	0	0	0	0	0	0	6	0	0	0	0	0	0	9	0	0
KHM	0	0	0	0	0	0	0	0	0	0	0	x	x	x	0	0	0	0	0	0	0	0	7	0	0	0	0	2	0	0	0	0	0	0	0	0	0	0	0	3	0	0	0	0	0	0	x	0	0
CMR	0	0	0	0	0	0	0	0	0	0	0	0	0	0	0	0	0	0	0	0	0	0	3	0	0	0	0	2	0	0	0	0	3	0	0	0	0	1	0	6	0	0	0	0	0	0	3	0	0
CAN	0	0	0	0	0	0	0	0	0	0	x	x	x	x	0	0	0	0	0	0	0	0	5	0	x	0	0	2	0	0	0	0	x	0	x	x	x	0	0	x	0	2	2	x	0	0	4	0	0
CAF	0	0	0	0	0	0	0	0	0	0	0	0	0	0	0	0	0	0	0	0	0	0	3	0	0	0	x	2	0	0	0	0	3	0	0	0	0	1	0	2	0	0	0	0	0	2	3	0	0
TCD	0	0	0	0	0	0	0	0	0	0	0	0	0	0	0	0	0	0	0	0	0	0	2	0	0	0	0	2	0	0	0	0	2	0	0	0	0	1	0	2	0	0	0	0	0	0	2	0	0
CHL	0	0	0	0	0	0	0	0	0	0	x	x	x	x	0	0	0	0	0	0	0	0	4	0	x	0	0	2	0	0	0	0	x	0	x	x	x	0	0	10	0	0	0	x	0	0	2	0	0
CHN	0	0	0	0	0	0	0	0	0	0	0	x	x	x	0	0	0	0	0	0	0	0	x	0	0	0	0	2	0	0	0	0	7	0	0	0	0	0	0	x	0	x	x	1	0	0	3	0	0
COL	0	0	0	0	0	0	0	0	0	0	x	x	x	x	0	0	0	0	0	0	0	0	6	0	0	0	0	2	0	0	0	0	6	0	0	0	0	0	0	8	0	0	0	0	0	0	1	0	0
COM	0	0	0	0	0	0	0	0	0	0	0	0	0	0	0	0	0	0	0	0	0	0	x	4	x	0	0	2	0	0	x	0	x	0	0	0	0	1	0	2	0	0	x	0	0	0	10	0	0
COG	0	0	0	0	0	0	0	0	0	0	0	0	0	0	0	0	0	0	0	0	0	0	7	1	3	0	0	2	0	0	0	0	7	0	0	0	0	1	0	10	0	0	0	0	0	0	x	0	0
COD	0	0	0	0	0	0	0	0	0	0	0	0	0	0	0	0	0	0	0	0	0	0	4	0	0	0	0	2	0	0	0	0	4	0	0	0	0	1	0	1	0	0	0	0	0	0	4	0	0
CRI	0	0	0	0	0	0	0	0	0	0	x	x	x	x	0	0	0	0	0	0	0	0	3	0	0	0	0	2	0	0	0	0	3	0	0	0	0	0	0	6	0	0	0	0	0	0	0	0	0
CIV	0	0	0	0	0	0	0	0	0	0	0	0	0	0	0	0	0	0	0	0	0	0	5	0	0	0	x	2	0	0	0	0	5	0	0	0	0	1	0	3	0	0	0	0	0	0	3	0	0
HRV	0	0	0	0	0	0	0	0	0	0	0	x	x	x	0	0	0	0	0	0	0	0	x	1	x	0	0	2	0	0	0	0	x	0	x	x	x	0	0	x	0	0	0	x	0	0	2	0	0
CUB	0	0	0	0	0	0	0	0	0	0	x	x	x	x	0	0	0	0	0	0	0	0	2	0	0	0	x	2	0	0	0	0	2	0	0	0	x	x	0	5	0	0	0	x	0	0	x	0	0
CYP	0	0	0	0	0	0	0	0	0	0	0	x	x	x	0	0	0	0	0	0	0	0	x	0	x	0	0	2	0	0	0	0	x	0	x	x	x	1	0	x	0	1	1	x	0	0	2	0	0
CZE	0	0	0	0	0	0	0	0	0	0	0	x	x	x	0	0	0	0	0	0	0	0	x	0	x	0	x	2	0	0	0	0	x	0	x	x	x	0	0	x	0	0	0	x	0	0	2	0	0
DNK	0	0	0	0	0	0	0	0	0	0	0	x	x	x	0	0	0	0	0	0	0	0	x	0	x	0	0	0	0	0	0	0	x	0	x	x	x	0	0	x	0	0	1	x	0	0	2	0	0
DJI	0	0	0	0	0	0	0	0	0	x	0	0	0	0	0	0	0	0	0	0	0	0	x	0	x	0	0	2	0	0	0	0	x	0	0	0	0	0	0	1	0	1	x	0	0	0	7	0	0
DMA	0	0	0	0	0	0	0	0	0	0	x	x	x	x	0	0	0	0	0	0	0	0	x	5	x	0	x	x	0	x	x	0	x	3	0	0	0	0	0	x	0	x	x	x	0	x	x	0	0
DOM	0	0	0	0	0	0	0	0	0	0	x	x	x	x	0	0	0	0	0	0	0	0	2	0	0	0	0	2	0	0	0	0	2	0	0	0	0	0	0	5	0	0	0	0	0	0	1	0	0
ECU	0	0	0	0	0	0	0	0	0	0	x	x	x	x	0	0	0	0	0	0	0	0	x	0	0	0	0	2	0	0	0	0	3	0	0	0	0	0	0	0	0	0	0	0	0	0	1	0	0
EGY	0	0	0	0	0	0	0	0	0	0	0	0	0	0	0	0	0	0	0	0	0	0	7	0	2	0	0	2	0	0	0	0	7	0	0	0	0	1	0	3	0	0	0	0	0	0	3	0	0
SLV	0	0	0	0	0	0	0	0	0	0	x	x	x	x	0	0	0	0	0	0	0	0	7	0	4	0	0	2	0	0	0	0	7	0	0	0	0	0	0	3	0	0	0	0	0	0	1	0	0
GNQ	0	0	0	0	0	0	0	0	0	0	0	0	0	0	0	0	0	0	0	0	0	0	x	5	x	0	0	2	0	0	0	0	x	0	0	0	0	1	0	x	0	0	0	0	0	x	2	0	0
ERI	0	0	0	0	0	0	0	0	0	0	0	0	0	0	0	0	0	0	0	0	0	0	x	6	x	0	0	2	0	0	0	0	x	0	0	0	x	x	0	x	0	0	0	0	0	x	x	0	0
EST	0	0	0	0	0	0	0	0	0	0	0	x	x	x	0	0	0	0	0	0	0	0	x	0	x	0	0	2	0	0	0	0	x	0	x	x	x	0	0	10	0	0	0	x	0	0	2	0	0
SWZ	0	0	0	0	0	0	0	0	0	0	0	0	0	0	0	0	0	0	0	0	0	0	7	0	2	0	0	2	0	0	0	0	7	0	0	0	0	1	0	3	0	0	0	0	0	0	8	0	0
ETH	0	0	0	0	0	0	0	0	0	0	0	0	0	0	0	0	0	0	0	0	0	0	2	0	0	0	0	2	0	0	0	0	2	0	0	0	0	1	0	5	0	0	0	0	0	0	3	0	0
FJI	0	0	0	0	0	0	0	0	0	0	0	x	x	x	0	0	0	0	0	0	0	0	7	0	0	0	x	2	0	0	x	0	0	0	0	0	0	1	0	3	0	0	0	x	0	0	5	0	0
FIN	0	0	0	0	0	0	0	0	0	0	0	x	x	x	0	0	0	0	0	0	0	0	x	0	x	0	0	2	0	0	0	0	x	0	x	x	x	0	0	x	0	x	x	x	0	0	2	0	0
FRA	0	0	0	0	0	0	0	0	0	0	0	x	x	x	0	0	0	0	0	0	0	0	6	0	x	0	0	2	0	0	0	0	x	0	x	x	x	0	0	x	0	0	0	x	0	0	2	0	0
GAB	0	0	0	0	0	0	0	0	0	0	0	0	0	0	0	0	0	0	0	0	0	0	x	0	x	0	0	2	0	0	0	0	x	0	0	0	0	1	0	4	0	0	0	0	0	0	7	0	0
GMB	0	0	0	0	0	0	0	0	0	0	0	0	0	0	0	0	0	0	0	0	0	0	1	0	0	0	0	2	0	0	0	0	2	0	0	0	0	0	0	4	0	0	0	0	0	0	4	0	0
GEO	0	0	0	0	0	0	0	0	0	0	0	x	x	x	0	0	0	0	0	0	0	0	3	0	0	0	0	2	0	0	0	0	3	0	0	0	0	0	0	6	0	0	0	x	0	0	1	0	0
DEU	0	0	0	0	0	0	0	0	0	0	0	x	x	x	0	0	0	0	0	0	0	0	x	0	x	0	0	2	0	0	0	0	x	0	x	x	x	0	0	8	0	1	1	x	0	0	4	0	0
GHA	0	0	0	0	0	0	0	0	0	0	0	0	0	0	0	0	0	0	0	0	0	0	2	0	0	0	0	2	0	0	0	0	4	0	0	0	0	1	0	2	0	0	0	0	0	0	8	0	0
GRC	0	0	0	0	0	0	0	0	0	0	0	x	x	x	0	0	0	0	0	0	0	0	x	0	x	0	0	2	0	0	0	0	x	0	x	x	x	0	0	x	0	0	0	x	0	0	2	0	0
GRD	0	0	0	0	0	0	0	0	0	x	x	x	x	x	0	0	0	0	0	0	0	0	x	5	x	0	x	x	0	x	x	0	x	0	0	0	0	0	0	x	0	x	x	x	0	0	6	0	0
GTM	0	0	0	0	0	0	0	0	0	0	x	x	x	x	0	0	0	0	0	0	0	0	6	0	3	0	0	2	0	0	0	0	7	0	0	0	0	0	0	3	0	0	0	0	0	0	1	0	0
GIN	0	0	0	0	0	0	0	0	0	0	0	0	0	0	0	0	0	0	0	0	0	0	0	0	0	0	0	2	0	0	0	0	3	0	0	0	0	1	0	2	0	0	0	0	0	0	6	0	0
GNB	0	0	0	0	0	0	0	0	0	0	0	0	0	0	0	0	0	0	0	0	0	0	3	0	0	0	0	2	0	0	0	0	3	0	0	0	0	1	0	5	0	0	0	0	0	0	3	0	0
GUY	0	0	0	0	0	0	0	0	0	0	x	x	x	x	0	0	0	0	0	0	0	0	2	0	0	0	0	2	0	0	0	0	2	0	0	0	0	1	0	5	0	0	0	0	0	0	x	0	0
HTI	0	0	0	0	0	0	0	0	0	0	x	x	x	x	0	0	0	0	0	0	0	0	4	0	0	0	0	2	0	0	0	0	5	0	0	0	0	1	0	1	0	0	0	0	0	0	x	0	0
HND	0	0	0	0	0	0	0	0	0	0	x	x	x	x	0	0	0	0	0	0	0	0	2	0	0	0	0	x	0	0	0	0	2	0	0	0	0	0	0	5	0	0	0	0	0	0	1	0	0
HUN	0	0	0	0	0	0	0	0	0	0	0	x	x	x	0	0	0	0	0	0	0	0	x	0	x	0	0	x	0	0	0	0	x	0	x	x	x	0	0	x	0	x	x	x	0	0	2	0	0
ISL	0	0	0	0	0	0	0	0	0	0	x	x	x	x	0	0	0	0	0	0	0	0	x	0	x	0	x	2	0	0	0	0	x	0	x	x	x	0	0	x	0	0	0	x	0	0	6	0	0
IND	0	0	0	0	0	0	0	0	0	0	0	x	x	x	0	0	0	0	0	0	0	0	1	0	0	0	0	2	0	0	0	0	2	0	0	0	0	0	0	4	0	0	x	0	0	0	2	0	0
IDN	0	0	0	0	0	0	0	0	0	0	0	x	x	x	0	0	0	0	0	0	0	0	4	0	0	0	0	2	0	0	0	0	4	0	0	0	0	0	0	1	0	0	0	0	0	0	0	0	0
IRN	0	0	0	0	0	0	0	0	0	0	0	x	x	x	0	0	0	0	0	0	0	0	x	6	x	0	0	2	0	0	0	0	x	0	0	0	0	1	0	7	0	0	0	0	0	0	1	0	0
IRQ	0	0	0	0	0	0	0	0	0	0	0	x	x	x	0	0	0	0	0	0	0	0	3	0	0	0	0	2	0	0	0	0	3	0	0	0	0	1	0	6	0	0	0	0	0	0	1	0	0
IRL	0	0	0	0	0	0	0	0	0	0	0	x	x	x	0	0	0	0	0	0	0	0	5	0	x	0	0	2	0	0	0	0	x	0	x	x	x	1	0	x	0	1	x	x	0	0	2	0	0
ISR	0	0	0	0	0	0	0	0	0	0	0	x	x	x	0	0	0	0	0	1	0	0	x	0	x	0	x	2	0	0	0	0	x	0	x	x	x	0	0	x	0	x	x	x	0	0	3	0	0
ITA	0	0	0	0	0	0	0	0	0	0	0	x	x	x	0	0	0	0	0	0	0	0	x	0	x	0	0	2	0	0	0	0	x	0	x	x	x	0	0	x	0	0	0	x	0	0	2	0	0
JAM	0	0	0	0	0	0	0	0	0	0	x	x	x	x	0	0	0	0	0	0	0	0	x	0	x	0	0	2	0	0	0	0	3	0	0	0	0	0	0	6	0	0	0	x	0	0	3	0	0
JPN	0	0	0	0	0	0	0	0	0	0	0	x	x	x	0	0	0	0	0	0	0	0	6	0	x	0	0	2	0	0	0	0	x	0	x	x	x	0	0	x	0	2	x	x	0	0	4	0	0
JOR	0	0	0	0	0	0	0	0	0	0	0	x	x	x	0	0	0	0	0	0	0	0	4	0	x	0	0	2	0	0	0	0	4	0	0	0	0	1	0	1	0	0	0	x	0	0	x	0	0
KAZ	0	0	0	0	0	0	0	0	0	0	0	x	x	x	0	0	0	0	0	0	0	0	6	0	3	0	0	2	0	0	0	0	6	0	0	0	0	0	0	9	0	1	x	x	0	0	3	0	0
KEN	0	0	0	0	0	0	0	0	0	0	0	0	0	0	0	0	0	0	0	0	0	0	1	0	0	0	0	2	0	0	0	0	7	0	0	0	0	1	0	2	0	0	0	0	0	0	3	0	0
KIR	0	0	0	0	0	0	0	0	0	x	x	x	x	x	0	0	0	0	0	0	0	0	3	0	0	0	0	2	0	x	x	0	3	0	0	0	0	1	0	6	0	x	x	x	0	x	5	0	0
PRK	0	0	0	0	0	0	0	0	0	0	0	x	x	x	0	0	0	0	0	0	0	0	x	0	x	0	0	2	0	0	0	x	x	0	0	0	x	x	0	7	0	x	x	0	0	x	x	0	0
KOR	0	0	0	0	0	0	0	0	0	0	0	x	x	x	0	0	0	0	0	0	0	0	1	0	x	0	0	2	0	0	0	0	x	0	x	x	x	1	0	4	0	x	x	0	0	0	3	0	0
KWT	0	0	0	0	0	0	0	0	0	0	0	x	x	x	0	0	0	0	0	0	0	0	x	0	x	0	0	2	0	0	0	0	x	0	x	x	x	0	0	1	0	0	x	x	0	0	x	0	0
KGZ	0	0	0	0	0	0	0	0	0	0	0	x	x	x	0	0	0	0	0	0	0	0	3	0	2	0	0	2	0	0	0	0	3	0	0	0	0	1	0	1	0	0	0	x	0	0	2	0	0
LAO	0	0	0	0	0	0	0	0	0	0	0	x	x	x	0	0	0	0	0	0	0	0	4	0	1	0	0	2	0	0	0	0	4	0	0	0	0	1	0	1	0	0	0	0	0	0	6	0	0
LVA	0	0	0	0	0	0	0	0	0	0	0	x	x	x	0	0	0	0	0	0	0	0	0	1	x	0	0	2	0	0	0	0	x	0	x	x	x	0	0	3	0	0	0	x	0	0	2	0	0
LBN	0	0	0	0	0	0	0	0	0	0	0	x	x	x	0	0	0	0	0	0	0	0	x	0	x	0	0	2	0	0	0	0	x	0	0	0	0	1	0	1	0	0	x	x	0	0	x	0	0
LSO	0	0	0	0	0	0	0	0	0	0	0	0	0	0	0	0	0	0	0	0	0	0	3	0	0	0	0	2	0	0	0	0	3	0	0	0	0	0	0	0	0	0	0	x	0	0	7	0	0
LBR	0	0	0	0	0	0	0	0	0	0	0	0	0	0	0	0	0	0	0	0	0	0	2	0	0	0	0	2	0	0	0	0	2	0	0	0	0	1	0	5	0	0	0	0	0	0	8	0	0
LBY	0	0	0	0	0	0	0	0	0	0	0	0	0	0	0	0	0	0	0	0	0	0	x	0	x	0	0	2	0	0	0	0	7	0	0	0	0	1	0	2	0	0	x	x	0	0	x	0	0
LIE	0	0	0	0	0	0	0	0	0	0	0	x	x	x	0	0	0	0	0	0	0	0	6	0	x	x	0	x	0	x	x	0	x	0	x	x	x	x	x	x	x	x	x	x	x	x	x	0	0
LTU	0	0	0	0	0	0	0	0	0	0	0	x	x	x	0	0	0	0	0	0	0	0	x	0	x	0	0	2	0	0	0	0	x	0	x	x	x	0	0	3	0	0	0	x	0	0	2	0	0
LUX	0	0	0	0	0	0	0	0	0	0	0	x	x	x	0	0	0	0	0	0	0	0	x	0	x	0	0	2	0	0	x	0	x	0	x	x	x	0	0	x	0	0	0	x	0	0	2	0	0
MDG	0	0	0	0	0	0	0	0	0	0	0	0	0	0	0	0	0	0	0	0	0	0	3	0	0	0	0	2	0	0	0	0	0	0	0	0	0	1	0	3	0	0	0	0	0	0	x	0	0
MWI	0	0	0	0	0	0	0	0	0	0	0	0	0	0	0	0	0	0	0	0	0	0	2	0	0	0	0	2	0	0	0	0	2	0	0	0	0	1	0	4	0	0	0	0	0	0	5	0	0
MYS	0	0	0	0	0	0	0	0	0	0	0	x	x	x	0	0	0	0	0	0	0	0	x	6	x	0	0	2	0	0	0	0	x	0	0	0	0	0	0	2	0	0	0	0	0	0	3	0	0
MDV	0	0	0	0	0	0	0	0	0	x	x	x	x	x	0	0	0	0	0	0	0	0	4	0	1	x	0	2	0	0	x	0	5	0	0	0	0	0	0	7	0	0	0	x	0	0	5	0	0
MLI	0	0	0	0	0	0	0	0	0	0	0	0	0	0	0	0	0	0	0	0	0	0	3	0	0	0	0	2	0	0	0	0	3	0	0	0	0	1	0	0	0	0	0	0	0	0	3	0	0
MLT	0	0	0	0	0	0	0	0	0	0	0	x	x	x	0	0	0	0	0	0	0	0	x	0	x	0	0	2	0	0	x	0	x	0	x	x	x	0	0	2	0	0	0	x	0	0	2	0	0
MHL	0	0	0	0	0	0	0	0	0	x	x	x	x	x	0	0	0	0	0	0	0	0	x	0	1	x	0	2	0	x	x	0	x	0	0	0	0	1	0	7	0	x	x	x	0	x	5	0	0
MRT	0	0	0	0	0	0	0	0	0	0	0	0	0	0	0	0	0	0	0	0	0	0	6	0	0	0	0	2	0	0	0	0	2	0	0	0	0	1	0	2	0	0	0	0	0	0	5	0	0
MUS	0	0	0	0	0	0	0	0	0	0	0	x	x	x	0	0	0	0	0	0	0	0	x	5	x	0	0	2	0	0	0	0	x	0	0	0	0	1	0	x	0	1	x	x	0	0	7	0	0
MEX	0	0	0	0	0	0	0	0	0	0	x	x	x	x	0	0	0	0	0	0	0	0	6	0	0	0	0	2	0	0	0	0	0	0	0	0	0	0	0	2	0	0	0	0	0	0	2	0	0
FSM	0	0	0	0	0	0	0	0	0	x	0	x	x	x	0	0	0	0	0	0	0	0	x	8	x	0	0	x	0	x	x	0	x	0	0	0	0	1	0	x	0	x	x	x	0	x	x	0	0
MDA	0	0	0	0	0	0	0	0	0	0	0	x	x	x	0	0	0	0	0	0	0	0	7	0	x	0	0	x	0	0	0	0	x	0	0	0	0	0	0	x	0	0	0	x	0	0	2	0	0
MNG	0	0	0	0	0	0	0	0	0	0	0	x	x	x	0	0	0	0	0	0	0	0	3	0	0	0	0	2	0	0	0	0	3	0	0	0	0	1	0	1	0	0	0	x	0	0	2	0	0
MNE	0	0	0	0	0	0	0	0	0	0	0	x	x	x	0	0	0	0	0	0	0	0	3	0	2	0	0	2	0	0	0	0	3	0	0	0	0	0	0	6	0	0	0	x	0	0	3	0	0
MAR	0	0	0	0	0	0	0	0	0	0	0	0	0	0	0	0	0	0	0	0	0	0	7	0	x	0	0	2	0	0	0	0	4	0	0	0	0	1	0	5	0	0	0	0	0	0	x	0	0
MOZ	0	0	0	0	0	0	0	0	0	0	0	0	0	0	0	0	0	0	0	0	0	0	3	0	x	0	0	2	0	0	0	0	2	0	0	0	0	0	0	2	0	0	0	0	0	0	5	0	0
MMR	0	0	0	0	0	0	0	0	0	0	0	x	x	x	0	0	0	0	0	0	0	0	5	0	0	0	0	2	0	0	0	0	6	0	0	0	0	1	0	6	0	0	0	0	0	0	7	0	0
NAM	0	0	0	0	0	0	0	0	0	0	0	0	0	0	0	0	0	0	0	0	0	0	x	0	x	0	0	2	0	0	0	0	x	0	0	0	0	0	0	x	0	0	0	0	0	0	9	0	0
NRU	0	0	0	0	0	0	0	0	0	x	x	x	x	x	0	0	0	0	0	0	0	0	x	1	x	0	x	2	0	x	x	0	x	3	0	0	0	1	0	1	0	x	x	x	0	x	x	0	0
NPL	0	0	0	0	0	0	0	0	0	0	0	x	x	x	0	0	0	0	0	0	0	0	2	0	0	0	0	2	0	0	0	0	2	0	0	0	0	0	0	2	0	0	0	0	0	0	2	0	0
NLD	0	0	0	0	0	0	0	0	0	0	0	x	x	x	0	0	0	0	0	0	0	0	x	0	x	0	0	x	0	0	0	0	x	0	x	x	x	0	0	x	0	1	1	x	x	0	3	0	0
NZL	0	0	0	0	0	0	0	0	0	0	x	x	x	x	0	0	0	0	0	0	0	0	3	0	x	0	0	2	0	0	0	0	x	0	x	x	x	1	0	x	0	0	1	x	0	0	x	0	0
NIC	0	0	0	0	0	0	0	0	0	0	x	x	x	x	0	0	0	0	0	0	0	0	x	2	x	0	0	x	0	0	0	0	x	0	0	0	0	0	0	x	0	0	0	0	0	0	10	0	0
NER	0	0	0	0	0	0	0	0	0	0	0	0	0	0	0	0	0	0	0	0	0	0	x	0	0	0	0	2	0	0	0	0	x	0	0	0	0	1	0	2	0	0	0	0	0	0	3	0	0
NGA	0	0	0	0	0	0	0	0	0	0	0	0	0	0	0	0	0	0	0	0	0	0	3	0	0	0	0	2	0	0	0	0	0	0	0	0	0	0	0	3	0	1	x	0	0	0	6	0	0
MKD	0	0	0	0	0	0	0	0	0	0	0	x	x	x	0	0	0	0	0	0	0	0	3	0	2	0	0	2	0	0	0	0	3	0	0	0	0	0	0	5	0	0	0	x	0	0	5	0	0
NOR	0	0	0	0	0	0	0	0	0	0	0	x	x	x	0	0	0	0	0	0	0	0	x	0	x	0	0	2	0	0	0	0	x	0	x	x	x	0	0	x	0	1	x	x	0	0	2	0	0
OMN	0	0	0	0	0	0	0	0	0	0	0	x	x	x	0	0	0	0	0	0	0	0	x	0	1	0	0	2	0	0	0	0	x	0	x	x	x	1	0	7	0	0	0	0	0	0	x	0	0
PAK	0	0	0	0	0	0	0	0	0	0	0	x	x	x	0	0	0	0	0	0	0	0	x	0	0	0	0	2	0	0	0	0	4	0	0	0	0	0	0	6	0	0	x	0	0	0	6	0	0
PLW	0	0	0	0	0	0	0	0	0	x	0	x	x	x	0	0	0	0	0	0	0	0	x	0	x	x	0	2	0	x	x	0	x	0	0	0	0	1	0	x	0	x	x	x	0	x	x	0	0
PSE	0	0	0	0	0	0	0	0	0	x	0	x	x	x	0	0	0	0	0	1	0	0	2	0	0	0	x	2	0	0	0	0	2	0	0	0	0	0	0	4	0	x	x	x	x	x	1	0	0
PAN	0	0	0	0	0	0	0	0	0	0	x	x	x	x	0	0	0	0	0	0	0	0	x	0	x	0	0	2	0	0	0	0	x	0	0	0	0	0	0	5	0	0	0	0	0	0	1	0	0
PNG	0	0	0	0	0	0	0	0	0	0	0	x	x	x	0	0	0	0	0	0	0	0	x	0	0	0	x	2	0	0	0	0	5	0	0	0	0	1	0	x	0	0	0	0	0	0	x	0	0
PRY	0	0	0	0	0	0	0	0	0	0	x	x	x	x	0	0	0	0	0	0	0	0	5	0	2	0	0	2	0	0	0	0	5	0	0	0	0	0	0	8	0	0	x	1	0	0	1	0	0
PER	0	0	0	0	0	0	0	0	0	0	x	x	x	x	0	0	0	0	0	0	0	0	4	0	x	0	0	1	0	0	0	0	0	0	0	0	0	1	0	1	0	0	0	0	0	0	1	0	0
PHL	0	0	0	0	0	0	0	0	0	0	0	x	x	x	0	0	0	0	0	0	0	0	4	0	0	0	0	2	0	0	0	0	4	0	0	0	0	0	0	3	0	0	0	0	0	0	1	0	0
POL	0	0	0	0	0	0	0	0	0	0	0	x	x	x	0	0	0	0	0	0	0	0	x	0	x	0	x	2	0	0	0	0	x	0	x	x	x	0	0	5	0	1	1	x	0	0	2	0	0
PRT	0	0	0	0	0	0	0	0	0	0	0	x	x	x	0	0	0	0	0	0	0	0	x	0	x	0	0	2	0	0	0	0	x	0	x	x	x	0	0	8	0	0	1	x	0	0	2	0	0
QAT	0	0	0	0	0	0	0	0	0	0	0	x	x	x	0	0	0	0	0	0	0	0	x	0	x	0	0	1	0	0	0	0	x	0	x	x	x	0	0	1	0	0	0	x	0	0	7	0	0
ROU	0	0	0	0	0	0	0	0	0	0	0	x	x	x	0	0	0	0	0	0	0	0	x	0	x	0	0	2	0	0	0	0	x	0	x	x	x	0	0	x	0	0	0	x	0	0	2	0	0
RUS	0	0	0	0	0	0	0	0	0	0	0	x	x	x	0	0	0	0	0	0	0	0	x	0	x	0	0	2	0	0	0	0	x	0	x	x	x	0	0	x	0	x	x	x	0	0	3	0	0
RWA	0	0	0	0	0	0	0	0	0	0	0	0	0	0	0	0	0	0	0	0	0	0	1	0	0	0	0	2	0	0	0	0	2	0	0	0	0	1	0	4	0	0	0	0	0	0	8	0	0
KNA	0	0	0	0	0	0	0	0	0	0	x	x	x	x	0	0	0	0	0	0	0	0	x	5	x	0	0	x	0	x	x	0	x	2	x	x	x	0	0	x	0	x	x	x	0	x	x	0	0
LCA	0	0	0	0	0	0	0	0	0	0	x	x	x	x	0	0	0	0	0	0	0	0	x	0	x	0	0	2	0	x	x	0	x	0	0	0	0	0	0	x	0	x	x	x	0	0	9	0	0
VCT	0	0	0	0	0	0	0	0	0	x	x	x	x	x	0	0	0	0	0	0	0	0	x	4	x	0	x	2	0	x	x	0	x	0	0	0	0	0	0	x	0	x	x	x	0	2	x	0	0
WSM	0	0	0	0	0	0	0	0	0	x	x	x	x	x	0	0	0	0	0	0	0	0	2	0	0	0	x	2	0	x	x	0	2	3	0	0	0	0	0	5	0	x	x	x	0	0	x	0	0
STP	0	0	0	0	0	0	0	0	0	0	0	0	0	0	0	0	0	0	0	0	0	0	2	0	0	0	0	2	0	x	x	0	2	1	0	0	0	1	0	5	0	0	0	0	0	0	7	0	0
SAU	0	0	0	0	0	0	0	0	0	0	0	x	x	x	0	0	0	0	0	0	0	0	x	0	x	0	0	2	0	0	0	0	x	0	x	x	x	0	0	4	0	0	0	0	0	0	x	0	0
SEN	0	0	0	0	0	0	0	0	0	0	0	0	0	0	0	0	0	0	0	0	0	0	4	0	0	0	0	2	0	0	0	0	2	0	0	0	0	1	0	1	0	0	0	0	0	0	3	0	0
SRB	0	0	0	0	0	0	0	0	0	0	0	x	x	x	0	0	0	0	0	0	0	0	2	0	x	0	0	2	0	0	0	0	2	0	0	0	0	1	0	5	0	0	0	x	0	0	2	0	0
SYC	0	0	0	0	0	0	0	0	0	x	0	0	0	0	0	0	0	0	0	0	0	0	x	0	x	0	0	2	0	x	x	0	2	0	x	x	x	1	0	x	0	x	x	x	0	x	6	0	0
SLE	0	0	0	0	0	0	0	0	0	0	0	0	0	0	0	0	0	0	0	0	0	0	2	0	0	0	0	2	0	0	0	0	2	0	0	0	0	1	0	3	0	0	0	0	0	0	6	0	0
SGP	0	0	0	0	0	0	0	0	0	0	0	x	x	x	0	0	0	0	0	0	0	0	1	0	x	0	0	1	0	0	0	0	x	0	x	x	x	1	0	x	0	1	x	x	0	0	x	0	0
SVK	0	0	0	0	0	0	0	0	0	0	0	x	x	x	0	0	0	0	0	0	0	0	x	0	x	0	0	2	0	0	0	0	x	0	x	x	x	0	0	x	0	0	0	x	0	0	2	0	0
SVN	0	0	0	0	0	0	0	0	0	0	0	x	x	x	0	0	0	0	0	0	0	0	6	0	x	0	x	2	0	0	0	0	x	0	x	x	x	0	0	x	0	0	x	x	0	0	2	0	0
SLB	0	0	0	0	0	0	0	0	0	0	0	x	x	x	0	0	0	0	0	0	0	0	x	1	3	0	0	2	0	0	x	0	x	0	0	0	0	0	0	9	0	x	x	0	0	0	x	0	0
SOM	0	0	0	0	0	0	0	0	0	0	0	0	0	0	0	0	0	0	0	0	0	0	x	0	0	0	x	2	0	0	0	0	x	0	0	0	0	1	0	x	0	1	x	0	0	0	x	0	0
ZAF	0	0	0	0	0	0	0	0	0	0	0	0	0	0	0	0	0	0	0	0	0	0	5	0	2	0	0	2	0	0	0	0	5	0	0	0	0	0	0	7	0	0	0	0	0	0	10	0	0
SSD	0	0	0	0	0	0	0	0	0	0	0	0	0	0	0	0	0	0	0	0	0	0	x	0	0	0	0	2	0	0	0	0	x	0	0	0	x	x	0	x	0	0	x	0	0	2	8	0	0
ESP	0	0	0	0	0	0	0	0	0	0	0	x	x	x	0	0	0	0	0	0	0	0	x	0	x	0	0	2	0	0	0	0	x	0	x	x	x	0	0	x	0	0	x	x	0	0	2	0	0
LKA	0	0	0	0	0	0	0	0	0	0	0	x	x	x	0	0	0	0	0	0	0	0	x	0	0	0	0	2	0	0	0	0	5	0	0	0	0	1	0	0	0	0	0	0	0	0	5	0	0
SDN	0	0	0	0	0	0	0	0	0	0	0	0	0	0	0	0	0	0	0	0	0	0	7	2	0	0	0	2	0	0	0	0	7	0	0	0	0	1	0	10	0	0	0	0	0	0	10	0	0
SUR	0	0	0	0	0	0	0	0	0	0	x	x	x	x	0	0	0	0	0	0	0	0	3	0	0	0	0	2	0	0	x	0	3	0	0	0	0	0	0	6	0	0	0	0	0	0	2	0	0
SWE	0	0	0	0	0	0	0	0	0	0	0	x	x	x	0	0	0	0	0	0	0	0	x	0	x	0	0	2	0	0	0	0	x	0	x	x	x	0	0	x	0	x	x	x	0	0	2	0	0
CHE	0	0	0	0	0	0	0	0	0	0	0	x	x	x	0	0	0	0	0	0	0	0	x	0	x	0	x	2	0	0	0	0	x	0	x	x	x	0	0	x	0	1	1	x	0	0	3	0	0
SYR	0	0	0	0	0	0	0	0	0	0	0	x	x	x	0	0	0	0	0	0	0	0	x	6	0	0	0	2	0	0	0	0	x	0	0	0	0	1	0	x	0	0	0	1	0	0	2	0	0
TJK	0	0	0	0	0	0	0	0	0	0	0	x	x	x	0	0	0	0	0	0	0	0	4	0	0	0	x	2	0	0	0	0	4	0	0	0	0	0	0	1	0	0	0	0	0	0	9	0	0
TZA	0	0	0	0	0	0	0	0	0	0	0	0	0	0	0	0	0	0	0	0	0	0	6	0	0	0	0	2	0	0	0	0	6	0	0	0	0	1	0	2	0	0	0	0	0	0	6	0	0
THA	0	0	0	0	0	0	0	0	0	0	0	x	x	x	0	0	0	0	0	0	0	0	2	0	0	0	0	2	0	0	0	0	2	0	0	0	0	0	0	2	0	0	0	0	0	0	1	0	0
TLS	0	0	0	0	0	0	0	0	0	0	0	x	x	x	0	0	0	0	0	0	0	0	5	0	2	0	0	2	0	0	0	0	5	0	0	0	0	0	0	4	0	0	0	0	0	0	10	0	0
TGO	0	0	0	0	0	0	0	0	0	0	0	0	0	0	0	0	0	0	0	0	0	0	4	0	0	0	0	2	0	0	0	0	4	0	0	0	0	1	0	7	0	0	0	0	0	0	3	0	0
TON	0	0	0	0	0	0	0	0	0	x	x	x	x	x	0	0	0	0	0	0	0	0	2	0	0	0	0	2	0	x	x	0	2	0	0	0	0	1	0	5	0	x	x	x	0	0	3	0	0
TTO	0	0	0	0	0	0	0	0	0	0	x	x	x	x	0	0	0	0	0	0	0	0	x	0	x	0	x	2	0	0	0	0	x	0	x	x	x	0	0	x	0	0	x	x	0	0	x	0	0
TUN	0	0	0	0	0	0	0	0	0	0	0	0	0	0	0	0	0	0	0	0	0	0	3	0	0	0	0	2	0	0	0	0	3	0	0	0	0	1	0	6	0	0	x	x	0	0	3	0	0
TUR	0	0	0	0	0	0	0	0	0	0	0	x	x	x	0	0	0	0	0	0	0	0	x	0	x	0	0	x	0	0	0	0	x	0	0	0	0	0	0	6	0	x	x	x	x	0	2	0	0
TKM	0	0	0	0	0	0	0	0	0	0	0	x	x	x	0	0	0	0	0	0	0	0	2	0	2	0	0	2	0	0	0	0	2	0	0	0	0	1	0	5	0	x	x	x	0	2	x	0	0
TUV	0	0	0	0	0	0	0	0	0	x	x	x	x	x	0	0	0	0	0	0	0	0	2	0	0	0	0	2	0	x	x	0	2	2	0	0	0	1	0	5	0	x	x	x	0	x	x	0	0
UGA	0	0	0	0	0	0	0	0	0	0	0	0	0	0	0	0	0	0	0	0	0	0	2	0	0	0	0	2	0	0	0	0	5	0	0	0	0	1	0	2	0	0	0	0	0	0	5	0	0
UKR	0	0	0	0	0	0	0	0	0	0	0	x	x	x	0	0	0	0	0	0	0	0	x	0	x	0	0	x	0	0	0	0	x	0	0	0	0	0	0	x	0	1	x	x	0	1	4	0	0
ARE	0	0	0	0	0	0	0	0	0	0	0	x	x	x	0	0	0	0	0	0	0	0	x	0	x	0	0	2	0	0	0	0	x	0	x	x	x	x	0	x	0	0	x	0	0	0	6	0	0
GBR	0	0	0	0	0	0	0	0	0	0	0	x	x	x	0	0	0	0	0	0	0	0	x	0	x	0	0	2	0	0	0	0	x	0	x	x	x	0	0	5	0	x	x	x	0	0	3	0	0
USA	0	0	0	0	0	0	0	0	0	0	x	x	x	x	0	0	0	0	0	0	0	0	6	0	x	0	0	2	0	0	0	0	x	0	x	x	x	0	0	6	0	1	1	x	0	0	1	0	0
URY	0	0	0	0	0	0	0	0	0	0	x	x	x	x	0	0	0	0	0	0	0	0	x	0	x	0	0	2	0	0	0	0	x	0	x	x	x	0	0	6	0	0	0	x	0	0	1	0	0
UZB	0	0	0	0	0	0	0	0	0	0	0	x	x	x	0	0	0	0	0	0	0	0	x	0	0	0	0	2	0	0	0	0	0	0	0	0	0	0	0	3	0	1	x	x	0	0	1	0	0
VUT	0	0	0	0	0	0	0	0	0	0	0	x	x	x	0	0	0	0	0	0	0	0	x	0	0	0	0	2	0	x	x	0	x	0	0	0	0	1	0	x	0	x	x	0	0	0	5	0	0
VEN	0	0	0	0	0	0	0	0	0	0	x	x	x	x	0	0	0	0	0	0	0	0	x	1	x	0	0	2	0	0	0	0	x	0	0	0	x	x	0	x	0	0	x	0	0	0	x	0	0
VNM	0	0	0	0	0	0	0	0	0	0	0	x	x	x	0	0	0	0	0	0	0	0	1	0	0	0	0	2	0	0	0	0	1	0	0	0	0	1	0	1	0	0	0	0	0	0	2	0	0
YEM	0	0	0	0	0	0	0	0	0	0	0	x	x	x	0	0	0	0	0	0	0	0	x	0	5	0	0	2	0	0	0	0	x	0	0	0	2	1	0	2	0	0	0	0	0	0	10	0	0
ZMB	0	0	0	0	0	0	0	0	0	0	0	0	0	0	0	0	0	0	0	0	0	0	3	0	0	0	0	2	0	0	0	0	3	0	0	0	0	1	0	6	0	0	0	0	0	0	2	0	0
ZWE	0	0	0	0	0	0	0	0	0	0	0	0	0	0	0	0	0	0	0	0	0	0	2	0	0	0	0	2	0	0	0	0	2	0	0	0	0	1	0	0	0	0	0	0	0	0	5	0	0
[truncated: 27 more columns]

[truncated: 6 more sheets: Indicator Source, Indicator Data imputation, Imputed and missing data hidden, Lack of Reliability Index, Indicator Metadata, Regions]
