# Supplementary material for: Operational intelligence for immunization recovery: mapping system shocks and capacity to zero-dose debt and outbreak risk
Source: Front Health Serv. 2026 May 7;6:1745633. doi: 10.3389/frhs.2026.1745633 (PMC13190393; doi:10.3389/frhs.2026.1745633)
Supplement: Supplementary Material — FRHS: FRHS Datasets and Code (ZIP). This archive contains a raw folder with machine-readable country–year inputs used in analysis (CSV/XLSX); a FRHS_Code.ipynb file with annotated analysis scripts and environment notes; File names, variable names, indicator sources, and access dates match those reported in the Methods and Data Availability sections. Supplementary figures and reporting checklists are provided as separate files at submission. All Supplementary files will be deposited to figshare with DOIs upon publication. [file Datasheet1.zip › Raw/reported-cases-of-measles.csv]

Entity	Code	Year	Measles - number of reported cases
Afghanistan	AFG	1974	7
Afghanistan	AFG	1975	466
Afghanistan	AFG	1976	26
Afghanistan	AFG	1977	28174
Afghanistan	AFG	1978	43964
Afghanistan	AFG	1979	43979
Afghanistan	AFG	1980	32455
Afghanistan	AFG	1981	31107
Afghanistan	AFG	1982	20320
Afghanistan	AFG	1983	18808
Afghanistan	AFG	1984	16199
Afghanistan	AFG	1985	14457
Afghanistan	AFG	1986	8107
Afghanistan	AFG	1987	10357
Afghanistan	AFG	1988	4561
Afghanistan	AFG	1989	1170
Afghanistan	AFG	1990	1609
Afghanistan	AFG	1991	792
Afghanistan	AFG	1998	2205
Afghanistan	AFG	1999	3609
Afghanistan	AFG	2000	6532
Afghanistan	AFG	2001	8762
Afghanistan	AFG	2002	2486
Afghanistan	AFG	2003	798
Afghanistan	AFG	2004	466
Afghanistan	AFG	2005	1296
Afghanistan	AFG	2006	1990
Afghanistan	AFG	2007	1141
Afghanistan	AFG	2008	1599
Afghanistan	AFG	2009	2861
Afghanistan	AFG	2010	1989
Afghanistan	AFG	2011	3013
Afghanistan	AFG	2012	2787
Afghanistan	AFG	2013	430
Afghanistan	AFG	2014	492
Afghanistan	AFG	2015	1154
Afghanistan	AFG	2016	638
Afghanistan	AFG	2017	1511
Afghanistan	AFG	2018	2012
Afghanistan	AFG	2019	353
Afghanistan	AFG	2020	640
Afghanistan	AFG	2021	2900
Afghanistan	AFG	2022	5166
Afghanistan	AFG	2023	2792
Africa (WHO)		1980	1240993
Africa (WHO)		1981	1413184
Africa (WHO)		1982	1342685
Africa (WHO)		1983	1346883
Africa (WHO)		1984	1076106
Africa (WHO)		1985	1142002
Africa (WHO)		1986	676757
Africa (WHO)		1987	641057
Africa (WHO)		1988	604244
Africa (WHO)		1989	561896
Africa (WHO)		1990	481204
Africa (WHO)		1991	446517
Africa (WHO)		1992	581125
Africa (WHO)		1993	395025
Africa (WHO)		1994	420193
Africa (WHO)		1995	362925
Africa (WHO)		1996	484914
Africa (WHO)		1997	299623
Africa (WHO)		1998	373149
Africa (WHO)		1999	486660
Africa (WHO)		2000	520102
Africa (WHO)		2001	491989
Africa (WHO)		2002	288340
Africa (WHO)		2003	403016
Africa (WHO)		2004	220180
Africa (WHO)		2005	316219
Africa (WHO)		2006	99420
Africa (WHO)		2007	76410
Africa (WHO)		2008	37012
Africa (WHO)		2009	83479
Africa (WHO)		2010	199174
Africa (WHO)		2011	195620
Africa (WHO)		2012	108004
Africa (WHO)		2013	171178
Africa (WHO)		2014	73914
Africa (WHO)		2015	52758
Africa (WHO)		2016	36269
Africa (WHO)		2017	72603
Africa (WHO)		2018	125426
Africa (WHO)		2019	618595
Africa (WHO)		2020	115369
Africa (WHO)		2021	88789
Africa (WHO)		2022	97230
Africa (WHO)		2023	424433
Albania	ALB	1982	3
Albania	ALB	1983	17
Albania	ALB	1984	0
Albania	ALB	1985	0
Albania	ALB	1986	0
Albania	ALB	1987	0
Albania	ALB	1988	0
Albania	ALB	1989	136034
Albania	ALB	1991	0
Albania	ALB	1992	0
Albania	ALB	1993	7
Albania	ALB	1994	29
Albania	ALB	1995	15
Albania	ALB	1996	1204
Albania	ALB	1997	2386
Albania	ALB	1998	1901
Albania	ALB	1999	797
Albania	ALB	2000	662
Albania	ALB	2001	18
Albania	ALB	2002	16
Albania	ALB	2003	8
Albania	ALB	2004	7
Albania	ALB	2005	6
Albania	ALB	2006	68
Albania	ALB	2007	22
Albania	ALB	2009	0
Albania	ALB	2010	10
Albania	ALB	2011	28
Albania	ALB	2012	9
Albania	ALB	2013	0
Albania	ALB	2016	17
Albania	ALB	2017	12
Albania	ALB	2018	1469
Albania	ALB	2019	488
Albania	ALB	2020	4
Albania	ALB	2022	1
Albania	ALB	2023	13
Algeria	DZA	1974	10517
Algeria	DZA	1975	8899
Algeria	DZA	1976	15646
Algeria	DZA	1977	12015
Algeria	DZA	1978	10696
Algeria	DZA	1979	14937
Algeria	DZA	1980	15527
Algeria	DZA	1981	20849
Algeria	DZA	1982	29584
Algeria	DZA	1983	22126
Algeria	DZA	1984	22553
Algeria	DZA	1985	20114
Algeria	DZA	1986	3975
Algeria	DZA	1987	2500
Algeria	DZA	1988	2634
Algeria	DZA	1989	4169
Algeria	DZA	1990	1796
Algeria	DZA	1991	5969
Algeria	DZA	1992	8823
Algeria	DZA	1993	3141
Algeria	DZA	1994	5913
Algeria	DZA	1995	8204
Algeria	DZA	1996	21003
Algeria	DZA	1997	19573
Algeria	DZA	1998	3301
Algeria	DZA	1999	2503
Algeria	DZA	2001	2686
Algeria	DZA	2002	5862
Algeria	DZA	2003	15374
Algeria	DZA	2004	3289
Algeria	DZA	2005	2302
Algeria	DZA	2006	944
Algeria	DZA	2007	0
Algeria	DZA	2008	217
Algeria	DZA	2009	107
Algeria	DZA	2010	103
Algeria	DZA	2011	112
Algeria	DZA	2012	18
Algeria	DZA	2013	25
Algeria	DZA	2014	0
Algeria	DZA	2015	63
Algeria	DZA	2016	41
Algeria	DZA	2017	112
Algeria	DZA	2018	3356
Algeria	DZA	2019	2585
Algeria	DZA	2022	47
Algeria	DZA	2023	203
American Samoa	ASM	1974	34
American Samoa	ASM	1975	445
American Samoa	ASM	1976	11
American Samoa	ASM	1977	56
American Samoa	ASM	1978	31
American Samoa	ASM	1979	3
American Samoa	ASM	1980	16
American Samoa	ASM	1981	3
American Samoa	ASM	1982	2
American Samoa	ASM	1983	0
American Samoa	ASM	1984	0
American Samoa	ASM	1985	28
American Samoa	ASM	1986	2
American Samoa	ASM	1987	1
American Samoa	ASM	1988	3
American Samoa	ASM	1989	2
American Samoa	ASM	1990	498
American Samoa	ASM	1991	19
American Samoa	ASM	1992	0
American Samoa	ASM	1993	0
American Samoa	ASM	1994	0
American Samoa	ASM	1995	0
American Samoa	ASM	1996	0
American Samoa	ASM	1997	12
American Samoa	ASM	1998	2
American Samoa	ASM	1999	0
American Samoa	ASM	2000	1
American Samoa	ASM	2001	0
American Samoa	ASM	2004	0
American Samoa	ASM	2005	0
American Samoa	ASM	2007	0
American Samoa	ASM	2008	0
American Samoa	ASM	2011	0
Americas (WHO)		1980	257790
Americas (WHO)		1981	252378
Americas (WHO)		1982	153746
Americas (WHO)		1983	137410
Americas (WHO)		1984	202758
Americas (WHO)		1985	199744
Americas (WHO)		1986	227452
Americas (WHO)		1987	151396
Americas (WHO)		1988	133244
Americas (WHO)		1989	137417
Americas (WHO)		1990	218579
Americas (WHO)		1991	157602
Americas (WHO)		1992	100741
Americas (WHO)		1993	57400
Americas (WHO)		1994	23784
Americas (WHO)		1995	6478
Americas (WHO)		1996	1910
Americas (WHO)		1997	53567
Americas (WHO)		1998	14330
Americas (WHO)		1999	3209
Americas (WHO)		2000	1754
Americas (WHO)		2001	548
Americas (WHO)		2002	2579
Americas (WHO)		2003	119
Americas (WHO)		2004	108
Americas (WHO)		2005	85
Americas (WHO)		2006	226
Americas (WHO)		2007	176
Americas (WHO)		2008	206
Americas (WHO)		2009	89
Americas (WHO)		2010	247
Americas (WHO)		2011	1348
Americas (WHO)		2012	143
Americas (WHO)		2013	491
Americas (WHO)		2014	1966
Americas (WHO)		2015	611
Americas (WHO)		2016	97
Americas (WHO)		2017	895
Americas (WHO)		2018	16714
Americas (WHO)		2019	21971
Americas (WHO)		2020	9996
Americas (WHO)		2021	682
Americas (WHO)		2022	47
Americas (WHO)		2023	14
Andorra	AND	1997	5
Andorra	AND	1999	2
Andorra	AND	2000	2
Andorra	AND	2001	5
Andorra	AND	2002	1
Andorra	AND	2003	0
Andorra	AND	2004	0
Andorra	AND	2005	0
Andorra	AND	2006	0
Andorra	AND	2007	0
Andorra	AND	2008	0
Andorra	AND	2009	0
Andorra	AND	2010	0
Andorra	AND	2011	0
Andorra	AND	2012	0
Andorra	AND	2013	0
Andorra	AND	2014	0
Andorra	AND	2015	0
Andorra	AND	2016	0
Andorra	AND	2017	0
Andorra	AND	2018	0
Andorra	AND	2019	0
Andorra	AND	2020	0
Andorra	AND	2021	0
Andorra	AND	2022	0
Andorra	AND	2023	0
Angola	AGO	1974	5881
Angola	AGO	1975	2153
Angola	AGO	1976	5492
Angola	AGO	1977	12940
Angola	AGO	1978	20408
Angola	AGO	1979	19682
Angola	AGO	1980	29656
Angola	AGO	1981	19714
Angola	AGO	1982	30067
Angola	AGO	1983	22589
Angola	AGO	1984	22685
Angola	AGO	1985	22822
Angola	AGO	1986	15580
Angola	AGO	1987	13368
Angola	AGO	1988	21009
Angola	AGO	1989	19820
Angola	AGO	1990	29069
Angola	AGO	1991	18382
Angola	AGO	1992	16772
Angola	AGO	1993	9273
Angola	AGO	1994	5480
Angola	AGO	1995	635
Angola	AGO	1996	251
Angola	AGO	1997	8183
Angola	AGO	1998	2576
Angola	AGO	1999	350
Angola	AGO	2000	2219
Angola	AGO	2001	9046
Angola	AGO	2002	11945
Angola	AGO	2003	1196
Angola	AGO	2004	29
Angola	AGO	2005	258
Angola	AGO	2006	765
Angola	AGO	2007	1014
Angola	AGO	2008	265
Angola	AGO	2009	2807
Angola	AGO	2010	1190
Angola	AGO	2011	1449
Angola	AGO	2012	4458
Angola	AGO	2013	8523
Angola	AGO	2014	11699
Angola	AGO	2015	119
Angola	AGO	2016	53
Angola	AGO	2017	29
Angola	AGO	2018	57
Angola	AGO	2019	2987
Angola	AGO	2020	1085
Angola	AGO	2021	300
Angola	AGO	2022	3271
Angola	AGO	2023	3508
Anguilla	AIA	1976	17
Anguilla	AIA	1977	0
Anguilla	AIA	1978	4
Anguilla	AIA	1979	259
Anguilla	AIA	1980	0
Anguilla	AIA	1981	0
Anguilla	AIA	1982	1
Anguilla	AIA	1983	0
Anguilla	AIA	1984	0
Anguilla	AIA	1985	0
Anguilla	AIA	1986	0
Anguilla	AIA	1987	0
Anguilla	AIA	1988	2
Anguilla	AIA	1989	7
Anguilla	AIA	1990	15
Anguilla	AIA	1991	1
Anguilla	AIA	1992	0
Anguilla	AIA	1993	0
Anguilla	AIA	1994	0
Anguilla	AIA	1995	0
Anguilla	AIA	1996	0
Anguilla	AIA	1997	0
Anguilla	AIA	1998	0
Anguilla	AIA	1999	0
Anguilla	AIA	2000	0
Anguilla	AIA	2001	0
Anguilla	AIA	2003	0
Anguilla	AIA	2017	0
Anguilla	AIA	2018	0
Anguilla	AIA	2019	0
Anguilla	AIA	2020	0
Anguilla	AIA	2021	0
Anguilla	AIA	2022	0
Anguilla	AIA	2023	0
Antigua and Barbuda	ATG	1974	1388
Antigua and Barbuda	ATG	1975	3
Antigua and Barbuda	ATG	1976	9
Antigua and Barbuda	ATG	1977	4
Antigua and Barbuda	ATG	1978	10
Antigua and Barbuda	ATG	1979	534
Antigua and Barbuda	ATG	1980	2291
Antigua and Barbuda	ATG	1981	247
Antigua and Barbuda	ATG	1982	0
Antigua and Barbuda	ATG	1983	10
Antigua and Barbuda	ATG	1984	1
Antigua and Barbuda	ATG	1985	1
Antigua and Barbuda	ATG	1986	0
Antigua and Barbuda	ATG	1987	0
Antigua and Barbuda	ATG	1988	0
Antigua and Barbuda	ATG	1989	0
Antigua and Barbuda	ATG	1990	0
Antigua and Barbuda	ATG	1991	0
Antigua and Barbuda	ATG	1992	0
Antigua and Barbuda	ATG	1993	0
Antigua and Barbuda	ATG	1994	0
Antigua and Barbuda	ATG	1995	0
Antigua and Barbuda	ATG	1996	0
Antigua and Barbuda	ATG	1997	0
Antigua and Barbuda	ATG	1998	0
Antigua and Barbuda	ATG	1999	0
Antigua and Barbuda	ATG	2000	0
Antigua and Barbuda	ATG	2001	0
Antigua and Barbuda	ATG	2002	0
Antigua and Barbuda	ATG	2003	0
Antigua and Barbuda	ATG	2004	0
Antigua and Barbuda	ATG	2005	0
Antigua and Barbuda	ATG	2006	0
Antigua and Barbuda	ATG	2007	0
Antigua and Barbuda	ATG	2008	0
Antigua and Barbuda	ATG	2009	0
Antigua and Barbuda	ATG	2010	0
Antigua and Barbuda	ATG	2011	0
Antigua and Barbuda	ATG	2012	0
Antigua and Barbuda	ATG	2013	0
Antigua and Barbuda	ATG	2014	0
Antigua and Barbuda	ATG	2015	0
Antigua and Barbuda	ATG	2016	0
Antigua and Barbuda	ATG	2017	0
Antigua and Barbuda	ATG	2018	1
Antigua and Barbuda	ATG	2019	0
Antigua and Barbuda	ATG	2020	0
Antigua and Barbuda	ATG	2021	0
Antigua and Barbuda	ATG	2022	0
Antigua and Barbuda	ATG	2023	0
Argentina	ARG	1974	23803
Argentina	ARG	1975	23108
Argentina	ARG	1976	39291
Argentina	ARG	1977	36538
Argentina	ARG	1978	9551
Argentina	ARG	1979	9985
Argentina	ARG	1980	16102
Argentina	ARG	1981	17582
Argentina	ARG	1982	4432
Argentina	ARG	1983	7106
Argentina	ARG	1984	31751
Argentina	ARG	1985	9240
Argentina	ARG	1986	6448
Argentina	ARG	1987	8024
Argentina	ARG	1988	4751
Argentina	ARG	1989	4009
Argentina	ARG	1990	1967
Argentina	ARG	1991	42093
Argentina	ARG	1992	20551
Argentina	ARG	1993	5087
Argentina	ARG	1994	134
Argentina	ARG	1995	655
Argentina	ARG	1996	59
Argentina	ARG	1997	125
Argentina	ARG	1998	10229
Argentina	ARG	1999	313
Argentina	ARG	2000	6
Argentina	ARG	2001	0
Argentina	ARG	2002	0
Argentina	ARG	2003	0
Argentina	ARG	2004	0
Argentina	ARG	2005	0
Argentina	ARG	2006	0
Argentina	ARG	2007	0
Argentina	ARG	2008	0
Argentina	ARG	2009	3
Argentina	ARG	2010	17
Argentina	ARG	2011	3
Argentina	ARG	2012	2
Argentina	ARG	2013	0
Argentina	ARG	2014	1
Argentina	ARG	2015	0
Argentina	ARG	2016	0
Argentina	ARG	2017	3
Argentina	ARG	2018	14
Argentina	ARG	2019	130
Argentina	ARG	2020	69
Argentina	ARG	2021	0
Argentina	ARG	2022	2
Argentina	ARG	2023	0
Armenia	ARM	1990	879
Armenia	ARM	1991	192
Armenia	ARM	1992	46
Armenia	ARM	1993	338
Armenia	ARM	1994	149
Armenia	ARM	1995	187
Armenia	ARM	1996	2027
Armenia	ARM	1997	802
Armenia	ARM	1998	52
Armenia	ARM	1999	41
Armenia	ARM	2000	15
Armenia	ARM	2001	69
Armenia	ARM	2002	40
Armenia	ARM	2003	4
Armenia	ARM	2004	1783
Armenia	ARM	2005	2281
Armenia	ARM	2006	137
Armenia	ARM	2007	1
Armenia	ARM	2008	0
Armenia	ARM	2009	0
Armenia	ARM	2010	2
Armenia	ARM	2011	0
Armenia	ARM	2012	0
Armenia	ARM	2013	10
Armenia	ARM	2014	13
Armenia	ARM	2015	33
Armenia	ARM	2016	2
Armenia	ARM	2017	1
Armenia	ARM	2018	19
Armenia	ARM	2019	7
Armenia	ARM	2020	0
Armenia	ARM	2021	0
Armenia	ARM	2022	0
Armenia	ARM	2023	554
Aruba	ABW	2017	0
Aruba	ABW	2018	0
Aruba	ABW	2019	1
Aruba	ABW	2021	0
Aruba	ABW	2022	0
Australia	AUS	1988	248
Australia	AUS	1989	169
Australia	AUS	1990	880
Australia	AUS	1991	1380
Australia	AUS	1992	1425
Australia	AUS	1993	4536
Australia	AUS	1994	4895
Australia	AUS	1995	1198
Australia	AUS	1996	498
Australia	AUS	1997	853
Australia	AUS	1998	327
Australia	AUS	1999	235
Australia	AUS	2000	108
Australia	AUS	2001	141
Australia	AUS	2002	32
Australia	AUS	2003	91
Australia	AUS	2004	70
Australia	AUS	2005	10
Australia	AUS	2007	11
Australia	AUS	2008	65
Australia	AUS	2009	104
Australia	AUS	2010	70
Australia	AUS	2011	190
Australia	AUS	2012	199
Australia	AUS	2013	158
Australia	AUS	2014	340
Australia	AUS	2015	74
Australia	AUS	2016	99
Australia	AUS	2017	81
Australia	AUS	2018	103
Australia	AUS	2019	286
Australia	AUS	2020	25
Australia	AUS	2021	0
Australia	AUS	2022	7
Australia	AUS	2023	26
Austria	AUT	1993	60
Austria	AUT	1997	0
Austria	AUT	1998	0
Austria	AUT	1999	1
Austria	AUT	2001	0
Austria	AUT	2003	90
Austria	AUT	2004	15
Austria	AUT	2005	9
Austria	AUT	2006	23
Austria	AUT	2007	20
Austria	AUT	2008	448
Austria	AUT	2009	49
Austria	AUT	2010	52
Austria	AUT	2011	68
Austria	AUT	2012	36
Austria	AUT	2014	117
Austria	AUT	2015	309
Austria	AUT	2016	27
Austria	AUT	2017	95
Austria	AUT	2018	77
Austria	AUT	2020	25
Austria	AUT	2021	1
Austria	AUT	2022	1
Austria	AUT	2023	186
Azerbaijan	AZE	1990	2026
Azerbaijan	AZE	1991	6122
Azerbaijan	AZE	1992	535
Azerbaijan	AZE	1993	1321
Azerbaijan	AZE	1994	6478
Azerbaijan	AZE	1995	474
Azerbaijan	AZE	1996	151
Azerbaijan	AZE	1997	678
Azerbaijan	AZE	1998	2891
Azerbaijan	AZE	1999	1081
Azerbaijan	AZE	2000	210
Azerbaijan	AZE	2001	574
Azerbaijan	AZE	2002	4353
Azerbaijan	AZE	2003	1978
Azerbaijan	AZE	2004	827
Azerbaijan	AZE	2005	1238
Azerbaijan	AZE	2006	222
Azerbaijan	AZE	2007	0
Azerbaijan	AZE	2008	5
Azerbaijan	AZE	2010	0
Azerbaijan	AZE	2011	0
Azerbaijan	AZE	2012	0
Azerbaijan	AZE	2013	164
Azerbaijan	AZE	2014	0
Azerbaijan	AZE	2015	0
Azerbaijan	AZE	2016	0
Azerbaijan	AZE	2017	0
Azerbaijan	AZE	2018	55
Azerbaijan	AZE	2019	281
Azerbaijan	AZE	2020	2
Azerbaijan	AZE	2021	0
Azerbaijan	AZE	2022	1
Azerbaijan	AZE	2023	13207
Bahamas	BHS	1974	432
Bahamas	BHS	1975	14
Bahamas	BHS	1976	933
Bahamas	BHS	1977	1831
Bahamas	BHS	1978	222
Bahamas	BHS	1979	1659
Bahamas	BHS	1980	484
Bahamas	BHS	1981	45
Bahamas	BHS	1982	50
Bahamas	BHS	1983	2868
Bahamas	BHS	1984	36
Bahamas	BHS	1985	26
Bahamas	BHS	1986	85
Bahamas	BHS	1987	42
Bahamas	BHS	1988	22
Bahamas	BHS	1989	59
Bahamas	BHS	1990	72
Bahamas	BHS	1991	0
Bahamas	BHS	1992	0
Bahamas	BHS	1993	0
Bahamas	BHS	1994	0
Bahamas	BHS	1995	0
Bahamas	BHS	1996	0
Bahamas	BHS	1997	1
Bahamas	BHS	1998	0
Bahamas	BHS	1999	0
Bahamas	BHS	2000	0
Bahamas	BHS	2001	0
Bahamas	BHS	2002	0
Bahamas	BHS	2003	0
Bahamas	BHS	2004	0
Bahamas	BHS	2005	0
Bahamas	BHS	2006	0
Bahamas	BHS	2007	0
Bahamas	BHS	2008	0
Bahamas	BHS	2009	0
Bahamas	BHS	2010	0
Bahamas	BHS	2011	0
Bahamas	BHS	2012	0
Bahamas	BHS	2013	0
Bahamas	BHS	2014	0
Bahamas	BHS	2015	0
Bahamas	BHS	2016	0
Bahamas	BHS	2017	0
Bahamas	BHS	2018	0
Bahamas	BHS	2019	3
Bahamas	BHS	2020	0
Bahamas	BHS	2021	0
Bahamas	BHS	2022	0
Bahamas	BHS	2023	0
Bahrain	BHR	1974	3874
Bahrain	BHR	1975	1009
Bahrain	BHR	1976	4661
Bahrain	BHR	1977	1263
Bahrain	BHR	1978	1660
Bahrain	BHR	1979	1781
Bahrain	BHR	1980	1861
Bahrain	BHR	1981	329
Bahrain	BHR	1982	1147
Bahrain	BHR	1983	438
Bahrain	BHR	1984	1134
Bahrain	BHR	1985	1910
Bahrain	BHR	1986	97
Bahrain	BHR	1987	22
Bahrain	BHR	1988	5
Bahrain	BHR	1989	181
Bahrain	BHR	1990	59
Bahrain	BHR	1991	7
Bahrain	BHR	1992	12
Bahrain	BHR	1993	2
Bahrain	BHR	1994	0
Bahrain	BHR	1995	3
Bahrain	BHR	1996	74
Bahrain	BHR	1997	4
Bahrain	BHR	1998	4
Bahrain	BHR	1999	38
Bahrain	BHR	2000	6
Bahrain	BHR	2001	5
Bahrain	BHR	2002	8
Bahrain	BHR	2003	12
Bahrain	BHR	2004	11
Bahrain	BHR	2005	4
Bahrain	BHR	2006	3
Bahrain	BHR	2007	7
Bahrain	BHR	2008	2
Bahrain	BHR	2009	3
Bahrain	BHR	2010	0
Bahrain	BHR	2011	0
Bahrain	BHR	2012	0
Bahrain	BHR	2014	46
Bahrain	BHR	2015	0
Bahrain	BHR	2016	0
Bahrain	BHR	2017	0
Bahrain	BHR	2018	0
Bahrain	BHR	2019	3
Bahrain	BHR	2020	0
Bahrain	BHR	2021	0
Bahrain	BHR	2022	18
Bahrain	BHR	2023	3
Bangladesh	BGD	1975	3030
Bangladesh	BGD	1976	40171
Bangladesh	BGD	1977	22973
Bangladesh	BGD	1978	18576
Bangladesh	BGD	1979	31895
Bangladesh	BGD	1980	11077
Bangladesh	BGD	1981	10441
Bangladesh	BGD	1982	18116
Bangladesh	BGD	1983	9569
Bangladesh	BGD	1984	11851
Bangladesh	BGD	1985	11699
Bangladesh	BGD	1986	14352
Bangladesh	BGD	1987	13631
Bangladesh	BGD	1988	11471
Bangladesh	BGD	1989	27327
Bangladesh	BGD	1990	1705
Bangladesh	BGD	1991	9292
Bangladesh	BGD	1992	5768
Bangladesh	BGD	1993	5443
Bangladesh	BGD	1994	9571
Bangladesh	BGD	1995	4995
Bangladesh	BGD	1996	4929
Bangladesh	BGD	1997	10329
Bangladesh	BGD	1998	6522
Bangladesh	BGD	1999	5666
Bangladesh	BGD	2000	5098
Bangladesh	BGD	2001	4414
Bangladesh	BGD	2002	3484
Bangladesh	BGD	2003	4067
Bangladesh	BGD	2004	9743
Bangladesh	BGD	2005	25934
Bangladesh	BGD	2006	6192
Bangladesh	BGD	2007	2924
Bangladesh	BGD	2008	2660
Bangladesh	BGD	2009	718
Bangladesh	BGD	2010	788
Bangladesh	BGD	2011	5625
Bangladesh	BGD	2012	1986
Bangladesh	BGD	2013	237
Bangladesh	BGD	2014	289
Bangladesh	BGD	2015	240
Bangladesh	BGD	2016	972
Bangladesh	BGD	2017	4001
Bangladesh	BGD	2018	2263
Bangladesh	BGD	2019	5827
Bangladesh	BGD	2020	2410
Bangladesh	BGD	2021	203
Bangladesh	BGD	2022	311
Bangladesh	BGD	2023	281
Barbados	BRB	1974	200
Barbados	BRB	1975	382
Barbados	BRB	1976	270
Barbados	BRB	1977	1711
Barbados	BRB	1978	35
Barbados	BRB	1979	16
Barbados	BRB	1980	27
Barbados	BRB	1981	41
Barbados	BRB	1982	6
Barbados	BRB	1983	6
Barbados	BRB	1984	5
Barbados	BRB	1985	7
Barbados	BRB	1986	2
Barbados	BRB	1987	2
Barbados	BRB	1988	1
Barbados	BRB	1989	2
Barbados	BRB	1990	51
Barbados	BRB	1991	2
Barbados	BRB	1992	0
Barbados	BRB	1993	0
Barbados	BRB	1994	0
Barbados	BRB	1995	0
Barbados	BRB	1996	0
Barbados	BRB	1997	0
Barbados	BRB	1998	0
Barbados	BRB	1999	0
Barbados	BRB	2000	0
Barbados	BRB	2001	0
Barbados	BRB	2002	0
Barbados	BRB	2003	0
Barbados	BRB	2004	0
Barbados	BRB	2005	0
Barbados	BRB	2006	0
Barbados	BRB	2007	0
Barbados	BRB	2008	0
Barbados	BRB	2009	0
Barbados	BRB	2010	0
Barbados	BRB	2011	0
Barbados	BRB	2012	0
Barbados	BRB	2013	0
Barbados	BRB	2014	0
Barbados	BRB	2015	0
Barbados	BRB	2016	0
Barbados	BRB	2017	0
Barbados	BRB	2018	0
Barbados	BRB	2019	0
Barbados	BRB	2020	0
Barbados	BRB	2021	0
Barbados	BRB	2022	0
Barbados	BRB	2023	0
Belarus	BLR	1990	224
Belarus	BLR	1991	1351
Belarus	BLR	1992	2324
Belarus	BLR	1993	3874
Belarus	BLR	1994	820
Belarus	BLR	1995	1516
Belarus	BLR	1996	395
Belarus	BLR	1997	135
Belarus	BLR	1998	517
Belarus	BLR	1999	153
Belarus	BLR	2000	21
Belarus	BLR	2001	45
Belarus	BLR	2002	14
Belarus	BLR	2003	21
Belarus	BLR	2004	2
Belarus	BLR	2005	1
Belarus	BLR	2006	149
Belarus	BLR	2007	1
Belarus	BLR	2008	0
Belarus	BLR	2009	0
Belarus	BLR	2010	1
Belarus	BLR	2011	50
Belarus	BLR	2012	10
Belarus	BLR	2013	16
Belarus	BLR	2014	64
Belarus	BLR	2015	2
Belarus	BLR	2016	10
Belarus	BLR	2017	1
Belarus	BLR	2018	259
Belarus	BLR	2019	201
Belarus	BLR	2020	0
Belarus	BLR	2021	3
Belarus	BLR	2022	0
Belarus	BLR	2023	193
Belgium	BEL	1988	47616
Belgium	BEL	1989	81044
Belgium	BEL	1991	7216
Belgium	BEL	1992	9565
Belgium	BEL	1993	7373
Belgium	BEL	1994	11346
Belgium	BEL	1995	10650
Belgium	BEL	1996	7221
Belgium	BEL	1997	3869
Belgium	BEL	1998	0
Belgium	BEL	2001	83
Belgium	BEL	2003	44
Belgium	BEL	2004	61
Belgium	BEL	2005	26
Belgium	BEL	2006	15
Belgium	BEL	2007	64
Belgium	BEL	2008	98
Belgium	BEL	2009	33
Belgium	BEL	2010	40
Belgium	BEL	2011	576
Belgium	BEL	2012	109
Belgium	BEL	2013	39
Belgium	BEL	2014	70
Belgium	BEL	2015	47
Belgium	BEL	2017	367
Belgium	BEL	2018	117
Belgium	BEL	2019	480
Belgium	BEL	2020	47
Belgium	BEL	2021	7
Belgium	BEL	2022	8
Belgium	BEL	2023	67
Belize	BLZ	1974	8
Belize	BLZ	1975	429
Belize	BLZ	1976	1341
Belize	BLZ	1977	19
Belize	BLZ	1978	216
Belize	BLZ	1979	255
Belize	BLZ	1980	607
Belize	BLZ	1981	186
Belize	BLZ	1982	6
Belize	BLZ	1983	11
Belize	BLZ	1984	4
Belize	BLZ	1985	7
Belize	BLZ	1986	124
Belize	BLZ	1987	224
Belize	BLZ	1988	74
Belize	BLZ	1989	2
Belize	BLZ	1990	25
Belize	BLZ	1991	7
Belize	BLZ	1992	11
Belize	BLZ	1993	0
Belize	BLZ	1994	0
Belize	BLZ	1995	4
Belize	BLZ	1996	0
Belize	BLZ	1997	0
Belize	BLZ	1998	0
Belize	BLZ	1999	0
Belize	BLZ	2000	0
Belize	BLZ	2001	0
Belize	BLZ	2002	0
Belize	BLZ	2003	0
Belize	BLZ	2004	0
Belize	BLZ	2005	0
Belize	BLZ	2006	0
Belize	BLZ	2007	0
Belize	BLZ	2008	0
Belize	BLZ	2009	0
Belize	BLZ	2010	0
Belize	BLZ	2011	0
Belize	BLZ	2012	0
Belize	BLZ	2013	0
Belize	BLZ	2014	0
Belize	BLZ	2015	0
Belize	BLZ	2016	0
Belize	BLZ	2017	0
Belize	BLZ	2018	0
Belize	BLZ	2019	0
Belize	BLZ	2020	0
Belize	BLZ	2021	0
Belize	BLZ	2022	0
Belize	BLZ	2023	0
Benin	BEN	1974	16364
Benin	BEN	1975	13235
Benin	BEN	1976	9514
Benin	BEN	1977	15502
Benin	BEN	1978	23269
Benin	BEN	1979	11096
Benin	BEN	1980	18635
Benin	BEN	1981	12378
Benin	BEN	1982	11850
Benin	BEN	1983	11774
Benin	BEN	1984	13437
Benin	BEN	1985	13210
Benin	BEN	1986	7374
Benin	BEN	1987	13180
Benin	BEN	1988	5275
Benin	BEN	1989	3281
Benin	BEN	1991	5396
Benin	BEN	1992	3049
Benin	BEN	1993	4102
Benin	BEN	1994	7557
Benin	BEN	1995	10469
Benin	BEN	1996	1365
Benin	BEN	1997	9521
Benin	BEN	1998	648
Benin	BEN	1999	2573
Benin	BEN	2000	4244
Benin	BEN	2001	5859
Benin	BEN	2002	1588
Benin	BEN	2003	217
Benin	BEN	2004	262
Benin	BEN	2005	210
Benin	BEN	2006	176
Benin	BEN	2007	341
Benin	BEN	2008	928
Benin	BEN	2009	1461
Benin	BEN	2010	392
Benin	BEN	2011	426
Benin	BEN	2012	288
Benin	BEN	2013	637
Benin	BEN	2014	786
Benin	BEN	2015	55
Benin	BEN	2016	89
Benin	BEN	2017	97
Benin	BEN	2018	493
Benin	BEN	2019	437
Benin	BEN	2020	18
Benin	BEN	2021	35
Benin	BEN	2022	455
Benin	BEN	2023	478
Bermuda	BMU	1974	23
Bermuda	BMU	1975	848
Bermuda	BMU	1976	6
Bermuda	BMU	1977	10
Bermuda	BMU	1978	99
Bermuda	BMU	1979	13
Bermuda	BMU	1980	22
Bermuda	BMU	1981	4
Bermuda	BMU	1982	20
Bermuda	BMU	1983	1
Bermuda	BMU	1984	3
Bermuda	BMU	1985	0
Bermuda	BMU	1986	4
Bermuda	BMU	1987	56
Bermuda	BMU	1988	4
Bermuda	BMU	1989	1
Bermuda	BMU	1990	1
Bermuda	BMU	1991	2
Bermuda	BMU	1992	0
Bermuda	BMU	1993	0
Bermuda	BMU	1994	0
Bermuda	BMU	1995	0
Bermuda	BMU	1996	0
Bermuda	BMU	1997	0
Bermuda	BMU	1998	0
Bermuda	BMU	1999	0
Bermuda	BMU	2000	0
Bermuda	BMU	2001	0
Bermuda	BMU	2002	0
Bermuda	BMU	2004	0
Bermuda	BMU	2017	0
Bermuda	BMU	2018	0
Bermuda	BMU	2019	0
Bermuda	BMU	2020	0
Bermuda	BMU	2021	0
Bermuda	BMU	2022	0
Bermuda	BMU	2023	0
Bhutan	BTN	1978	440
Bhutan	BTN	1979	894
Bhutan	BTN	1980	1642
Bhutan	BTN	1981	1102
Bhutan	BTN	1982	1868
Bhutan	BTN	1983	1356
Bhutan	BTN	1984	1321
Bhutan	BTN	1985	819
Bhutan	BTN	1986	948
Bhutan	BTN	1987	673
Bhutan	BTN	1988	382
Bhutan	BTN	1989	554
Bhutan	BTN	1990	173
Bhutan	BTN	1991	441
Bhutan	BTN	1992	103
Bhutan	BTN	1993	505
Bhutan	BTN	1994	683
Bhutan	BTN	1995	148
Bhutan	BTN	1996	9
Bhutan	BTN	1997	169
Bhutan	BTN	1998	66
Bhutan	BTN	1999	9920
Bhutan	BTN	2000	418
Bhutan	BTN	2001	756
Bhutan	BTN	2002	27
Bhutan	BTN	2003	0
Bhutan	BTN	2004	3
Bhutan	BTN	2005	11
Bhutan	BTN	2006	2
Bhutan	BTN	2007	11
Bhutan	BTN	2008	7
Bhutan	BTN	2009	6
Bhutan	BTN	2010	21
Bhutan	BTN	2011	10
Bhutan	BTN	2012	1
Bhutan	BTN	2013	0
Bhutan	BTN	2014	0
Bhutan	BTN	2015	11
Bhutan	BTN	2016	45
Bhutan	BTN	2017	66
Bhutan	BTN	2018	18
Bhutan	BTN	2019	2
Bhutan	BTN	2022	7
Bhutan	BTN	2023	10
Bolivia	BOL	1974	5318
Bolivia	BOL	1975	2244
Bolivia	BOL	1976	6427
Bolivia	BOL	1977	8194
Bolivia	BOL	1978	3363
Bolivia	BOL	1979	5802
Bolivia	BOL	1980	4181
Bolivia	BOL	1981	7654
Bolivia	BOL	1982	720
Bolivia	BOL	1983	2034
Bolivia	BOL	1984	1270
Bolivia	BOL	1985	217
Bolivia	BOL	1986	346
Bolivia	BOL	1987	987
Bolivia	BOL	1988	1793
Bolivia	BOL	1989	669
Bolivia	BOL	1990	820
Bolivia	BOL	1991	2108
Bolivia	BOL	1992	4937
Bolivia	BOL	1993	3391
Bolivia	BOL	1994	1441
Bolivia	BOL	1995	76
Bolivia	BOL	1996	7
Bolivia	BOL	1997	7
Bolivia	BOL	1998	1004
Bolivia	BOL	1999	1441
Bolivia	BOL	2000	122
Bolivia	BOL	2001	0
Bolivia	BOL	2002	0
Bolivia	BOL	2003	0
Bolivia	BOL	2004	0
Bolivia	BOL	2005	0
Bolivia	BOL	2006	0
Bolivia	BOL	2007	0
Bolivia	BOL	2008	0
Bolivia	BOL	2009	0
Bolivia	BOL	2010	0
Bolivia	BOL	2011	0
Bolivia	BOL	2012	0
Bolivia	BOL	2013	0
Bolivia	BOL	2014	0
Bolivia	BOL	2015	0
Bolivia	BOL	2016	0
Bolivia	BOL	2017	0
Bolivia	BOL	2018	0
Bolivia	BOL	2019	0
Bolivia	BOL	2020	2
Bolivia	BOL	2021	0
Bolivia	BOL	2022	0
Bolivia	BOL	2023	0
Bosnia and Herzegovina	BIH	1990	512
Bosnia and Herzegovina	BIH	1991	179
Bosnia and Herzegovina	BIH	1992	144
Bosnia and Herzegovina	BIH	1993	249
Bosnia and Herzegovina	BIH	1994	875
Bosnia and Herzegovina	BIH	1995	125
Bosnia and Herzegovina	BIH	1997	3937
Bosnia and Herzegovina	BIH	1998	2811
Bosnia and Herzegovina	BIH	1999	133
Bosnia and Herzegovina	BIH	2000	43
Bosnia and Herzegovina	BIH	2002	28
Bosnia and Herzegovina	BIH	2003	18
Bosnia and Herzegovina	BIH	2004	28
Bosnia and Herzegovina	BIH	2005	23
Bosnia and Herzegovina	BIH	2006	17
Bosnia and Herzegovina	BIH	2007	166
Bosnia and Herzegovina	BIH	2008	8
Bosnia and Herzegovina	BIH	2009	22
Bosnia and Herzegovina	BIH	2010	45
Bosnia and Herzegovina	BIH	2011	10
Bosnia and Herzegovina	BIH	2012	22
Bosnia and Herzegovina	BIH	2014	3000
Bosnia and Herzegovina	BIH	2015	1677
Bosnia and Herzegovina	BIH	2016	133
Bosnia and Herzegovina	BIH	2017	18
Bosnia and Herzegovina	BIH	2018	62
Bosnia and Herzegovina	BIH	2019	1404
Bosnia and Herzegovina	BIH	2022	6
Bosnia and Herzegovina	BIH	2023	13
Botswana	BWA	1974	5625
Botswana	BWA	1975	8832
Botswana	BWA	1976	3495
Botswana	BWA	1977	8637
Botswana	BWA	1978	2483
Botswana	BWA	1979	8556
Botswana	BWA	1980	4091
Botswana	BWA	1981	2157
Botswana	BWA	1982	1512
Botswana	BWA	1983	6542
Botswana	BWA	1984	9249
Botswana	BWA	1985	1684
Botswana	BWA	1986	1018
Botswana	BWA	1987	126
Botswana	BWA	1988	711
Botswana	BWA	1989	3771
Botswana	BWA	1990	1218
Botswana	BWA	1991	565
Botswana	BWA	1992	566
Botswana	BWA	1993	5327
Botswana	BWA	1994	2447
Botswana	BWA	1995	478
Botswana	BWA	1996	1030
Botswana	BWA	1997	5032
Botswana	BWA	1998	700
Botswana	BWA	1999	439
Botswana	BWA	2000	2672
Botswana	BWA	2001	1
Botswana	BWA	2002	7
Botswana	BWA	2003	59
Botswana	BWA	2004	1
Botswana	BWA	2005	5
Botswana	BWA	2006	6
Botswana	BWA	2007	1
Botswana	BWA	2008	0
Botswana	BWA	2009	184
Botswana	BWA	2010	853
Botswana	BWA	2011	8
Botswana	BWA	2012	7
Botswana	BWA	2013	1
Botswana	BWA	2014	1
Botswana	BWA	2015	0
Botswana	BWA	2016	1
Botswana	BWA	2017	0
Botswana	BWA	2018	0
Botswana	BWA	2019	0
Botswana	BWA	2020	5
Botswana	BWA	2021	0
Botswana	BWA	2022	1
Botswana	BWA	2023	63
Brazil	BRA	1974	20061
Brazil	BRA	1975	19764
Brazil	BRA	1976	73631
Brazil	BRA	1977	54410
Brazil	BRA	1978	51345
Brazil	BRA	1979	65552
Brazil	BRA	1980	99263
Brazil	BRA	1981	61281
Brazil	BRA	1982	39370
Brazil	BRA	1983	58259
Brazil	BRA	1984	80875
Brazil	BRA	1985	75993
Brazil	BRA	1986	129126
Brazil	BRA	1987	66059
Brazil	BRA	1988	26179
Brazil	BRA	1989	22853
Brazil	BRA	1990	61435
Brazil	BRA	1991	42537
Brazil	BRA	1992	7934
Brazil	BRA	1993	6037
Brazil	BRA	1994	35
Brazil	BRA	1995	793
Brazil	BRA	1996	580
Brazil	BRA	1997	52284
Brazil	BRA	1998	2781
Brazil	BRA	1999	908
Brazil	BRA	2000	36
Brazil	BRA	2001	1
Brazil	BRA	2002	1
Brazil	BRA	2003	2
Brazil	BRA	2004	0
Brazil	BRA	2005	6
Brazil	BRA	2006	57
Brazil	BRA	2007	0
Brazil	BRA	2008	0
Brazil	BRA	2009	0
Brazil	BRA	2010	68
Brazil	BRA	2011	43
Brazil	BRA	2012	2
Brazil	BRA	2013	220
Brazil	BRA	2014	876
Brazil	BRA	2015	214
Brazil	BRA	2016	0
Brazil	BRA	2018	10330
Brazil	BRA	2019	20901
Brazil	BRA	2020	8448
Brazil	BRA	2021	668
Brazil	BRA	2022	41
Brazil	BRA	2023	0
British Virgin Islands	VGB	1974	152
British Virgin Islands	VGB	1975	12
British Virgin Islands	VGB	1976	2
British Virgin Islands	VGB	1977	0
British Virgin Islands	VGB	1978	0
British Virgin Islands	VGB	1979	10
British Virgin Islands	VGB	1980	20
British Virgin Islands	VGB	1981	0
British Virgin Islands	VGB	1982	1
British Virgin Islands	VGB	1983	6
British Virgin Islands	VGB	1984	0
British Virgin Islands	VGB	1985	0
British Virgin Islands	VGB	1986	0
British Virgin Islands	VGB	1987	0
British Virgin Islands	VGB	1988	0
British Virgin Islands	VGB	1989	168
British Virgin Islands	VGB	1990	90
British Virgin Islands	VGB	1991	0
British Virgin Islands	VGB	1992	0
British Virgin Islands	VGB	1993	0
British Virgin Islands	VGB	1994	0
British Virgin Islands	VGB	1995	0
British Virgin Islands	VGB	1996	0
British Virgin Islands	VGB	1997	0
British Virgin Islands	VGB	1998	0
British Virgin Islands	VGB	1999	0
British Virgin Islands	VGB	2000	0
British Virgin Islands	VGB	2001	0
British Virgin Islands	VGB	2002	0
British Virgin Islands	VGB	2003	0
British Virgin Islands	VGB	2017	0
British Virgin Islands	VGB	2018	0
British Virgin Islands	VGB	2019	0
British Virgin Islands	VGB	2021	0
British Virgin Islands	VGB	2022	0
British Virgin Islands	VGB	2023	0
Brunei	BRN	1976	133
Brunei	BRN	1978	2138
Brunei	BRN	1979	249
Brunei	BRN	1980	485
Brunei	BRN	1981	775
Brunei	BRN	1982	243
Brunei	BRN	1983	558
Brunei	BRN	1984	541
Brunei	BRN	1985	617
Brunei	BRN	1986	440
Brunei	BRN	1987	63
Brunei	BRN	1988	28
Brunei	BRN	1989	39
Brunei	BRN	1990	12
Brunei	BRN	1992	51
Brunei	BRN	1993	50
Brunei	BRN	1997	13
Brunei	BRN	1998	12
Brunei	BRN	1999	23
Brunei	BRN	2000	42
Brunei	BRN	2001	11
Brunei	BRN	2003	24
Brunei	BRN	2004	16
Brunei	BRN	2005	9
Brunei	BRN	2008	3
Brunei	BRN	2009	2
Brunei	BRN	2010	0
Brunei	BRN	2011	4
Brunei	BRN	2012	1
Brunei	BRN	2014	1
Brunei	BRN	2015	4
Brunei	BRN	2016	1
Brunei	BRN	2017	0
Brunei	BRN	2018	1
Brunei	BRN	2019	1
Brunei	BRN	2020	0
Brunei	BRN	2021	0
Brunei	BRN	2022	0
Brunei	BRN	2023	1
Bulgaria	BGR	1974	41335
Bulgaria	BGR	1975	20162
Bulgaria	BGR	1976	16877
Bulgaria	BGR	1977	806
Bulgaria	BGR	1978	423
Bulgaria	BGR	1979	249
Bulgaria	BGR	1980	10763
Bulgaria	BGR	1981	9239
Bulgaria	BGR	1982	281
Bulgaria	BGR	1983	326
Bulgaria	BGR	1984	292
Bulgaria	BGR	1985	972
Bulgaria	BGR	1986	1370
Bulgaria	BGR	1987	1560
Bulgaria	BGR	1988	404
Bulgaria	BGR	1989	111
Bulgaria	BGR	1990	147
Bulgaria	BGR	1991	2028
Bulgaria	BGR	1992	20258
Bulgaria	BGR	1993	354
Bulgaria	BGR	1994	121
Bulgaria	BGR	1995	172
Bulgaria	BGR	1996	695
Bulgaria	BGR	1997	23
Bulgaria	BGR	1998	80
Bulgaria	BGR	1999	24
Bulgaria	BGR	2000	46
Bulgaria	BGR	2001	8
Bulgaria	BGR	2002	0
Bulgaria	BGR	2003	0
Bulgaria	BGR	2004	0
Bulgaria	BGR	2005	3
Bulgaria	BGR	2006	1
Bulgaria	BGR	2007	1
Bulgaria	BGR	2008	1
Bulgaria	BGR	2009	2249
Bulgaria	BGR	2010	22004
Bulgaria	BGR	2011	157
Bulgaria	BGR	2012	1
Bulgaria	BGR	2013	14
Bulgaria	BGR	2014	0
Bulgaria	BGR	2015	0
Bulgaria	BGR	2016	1
Bulgaria	BGR	2017	165
Bulgaria	BGR	2018	13
Bulgaria	BGR	2019	1231
Bulgaria	BGR	2020	257
Bulgaria	BGR	2021	0
Bulgaria	BGR	2022	1
Bulgaria	BGR	2023	0
Burkina Faso	BFA	1974	11329
Burkina Faso	BFA	1975	33683
Burkina Faso	BFA	1976	22563
Burkina Faso	BFA	1977	32317
Burkina Faso	BFA	1978	9213
Burkina Faso	BFA	1979	29672
Burkina Faso	BFA	1980	13713
Burkina Faso	BFA	1981	17327
Burkina Faso	BFA	1982	20940
Burkina Faso	BFA	1983	21395
Burkina Faso	BFA	1984	30094
Burkina Faso	BFA	1985	17461
Burkina Faso	BFA	1986	11722
Burkina Faso	BFA	1987	28282
Burkina Faso	BFA	1988	7782
Burkina Faso	BFA	1989	7474
Burkina Faso	BFA	1990	9804
Burkina Faso	BFA	1991	6590
Burkina Faso	BFA	1992	21751
Burkina Faso	BFA	1993	14445
Burkina Faso	BFA	1994	2925
Burkina Faso	BFA	1995	5669
Burkina Faso	BFA	1996	18534
Burkina Faso	BFA	1997	1438
Burkina Faso	BFA	1999	5516
Burkina Faso	BFA	2000	6074
Burkina Faso	BFA	2001	4174
Burkina Faso	BFA	2002	1744
Burkina Faso	BFA	2003	2946
Burkina Faso	BFA	2004	77
Burkina Faso	BFA	2005	253
Burkina Faso	BFA	2006	125
Burkina Faso	BFA	2007	12
Burkina Faso	BFA	2008	395
Burkina Faso	BFA	2009	54118
Burkina Faso	BFA	2010	2511
Burkina Faso	BFA	2011	860
Burkina Faso	BFA	2012	7362
Burkina Faso	BFA	2013	375
Burkina Faso	BFA	2014	343
Burkina Faso	BFA	2015	99
Burkina Faso	BFA	2016	226
Burkina Faso	BFA	2017	49
Burkina Faso	BFA	2018	4072
Burkina Faso	BFA	2019	672
Burkina Faso	BFA	2020	2480
Burkina Faso	BFA	2022	252
Burkina Faso	BFA	2023	680
Burundi	BDI	1974	20025
Burundi	BDI	1975	30949
Burundi	BDI	1976	37019
Burundi	BDI	1977	58755
Burundi	BDI	1978	49629
Burundi	BDI	1979	43557
Burundi	BDI	1980	49227
Burundi	BDI	1981	58970
Burundi	BDI	1982	42051
Burundi	BDI	1983	49302
Burundi	BDI	1984	28587
Burundi	BDI	1985	36740
Burundi	BDI	1986	39631
Burundi	BDI	1987	23297
Burundi	BDI	1988	33261
Burundi	BDI	1989	28014
Burundi	BDI	1990	13282
Burundi	BDI	1991	10397
Burundi	BDI	1992	22344
Burundi	BDI	1993	23869
Burundi	BDI	1994	7192
Burundi	BDI	1995	14782
Burundi	BDI	1996	16099
Burundi	BDI	1997	1273
Burundi	BDI	1998	1449
Burundi	BDI	1999	2928
Burundi	BDI	2000	18363
Burundi	BDI	2002	1016
Burundi	BDI	2003	224
Burundi	BDI	2004	2
Burundi	BDI	2005	0
Burundi	BDI	2006	784
Burundi	BDI	2007	43
Burundi	BDI	2008	173
Burundi	BDI	2009	305
Burundi	BDI	2010	495
Burundi	BDI	2011	129
Burundi	BDI	2012	49
Burundi	BDI	2013	0
Burundi	BDI	2014	0
Burundi	BDI	2015	9
Burundi	BDI	2016	16
Burundi	BDI	2017	18
Burundi	BDI	2018	9
Burundi	BDI	2019	112
Burundi	BDI	2020	1700
Burundi	BDI	2021	369
Burundi	BDI	2022	212
Burundi	BDI	2023	1684
Cambodia	KHM	1980	32240
Cambodia	KHM	1981	40774
Cambodia	KHM	1982	57605
Cambodia	KHM	1983	10368
Cambodia	KHM	1984	38329
Cambodia	KHM	1985	44557
Cambodia	KHM	1986	17219
Cambodia	KHM	1987	9281
Cambodia	KHM	1988	4934
Cambodia	KHM	1989	9256
Cambodia	KHM	1990	2473
Cambodia	KHM	1991	2186
Cambodia	KHM	1992	2759
Cambodia	KHM	1993	1262
Cambodia	KHM	1994	946
Cambodia	KHM	1995	2038
Cambodia	KHM	1996	2814
Cambodia	KHM	1997	3826
Cambodia	KHM	1998	1993
Cambodia	KHM	1999	13827
Cambodia	KHM	2000	12237
Cambodia	KHM	2001	3761
Cambodia	KHM	2002	1361
Cambodia	KHM	2003	653
Cambodia	KHM	2004	352
Cambodia	KHM	2005	264
Cambodia	KHM	2006	188
Cambodia	KHM	2007	394
Cambodia	KHM	2008	4211
Cambodia	KHM	2009	4779
Cambodia	KHM	2010	1156
Cambodia	KHM	2011	722
Cambodia	KHM	2012	15
Cambodia	KHM	2013	0
Cambodia	KHM	2014	0
Cambodia	KHM	2015	0
Cambodia	KHM	2016	56
Cambodia	KHM	2017	10
Cambodia	KHM	2018	3
Cambodia	KHM	2019	684
Cambodia	KHM	2020	379
Cambodia	KHM	2021	5
Cambodia	KHM	2022	13
Cambodia	KHM	2023	11
Cameroon	CMR	1974	34750
Cameroon	CMR	1976	7277
Cameroon	CMR	1978	23837
Cameroon	CMR	1981	10546
Cameroon	CMR	1982	33876
Cameroon	CMR	1983	58904
Cameroon	CMR	1984	38580
Cameroon	CMR	1985	47178
Cameroon	CMR	1986	31936
Cameroon	CMR	1987	16654
Cameroon	CMR	1988	23207
Cameroon	CMR	1989	24314
Cameroon	CMR	1990	21150
Cameroon	CMR	1991	14622
Cameroon	CMR	1992	27442
Cameroon	CMR	1993	10892
Cameroon	CMR	1994	1548
Cameroon	CMR	1995	2463
Cameroon	CMR	1996	11770
Cameroon	CMR	1997	7504
Cameroon	CMR	1998	10731
Cameroon	CMR	1999	10894
Cameroon	CMR	2000	14629
Cameroon	CMR	2001	23934
Cameroon	CMR	2002	1448
Cameroon	CMR	2003	899
Cameroon	CMR	2004	358
Cameroon	CMR	2005	605
Cameroon	CMR	2006	196
Cameroon	CMR	2007	100
Cameroon	CMR	2008	495
Cameroon	CMR	2009	251
Cameroon	CMR	2010	240
Cameroon	CMR	2011	504
Cameroon	CMR	2012	609
Cameroon	CMR	2013	760
Cameroon	CMR	2014	831
Cameroon	CMR	2015	1809
Cameroon	CMR	2016	338
Cameroon	CMR	2017	712
Cameroon	CMR	2018	814
Cameroon	CMR	2019	2809
Cameroon	CMR	2020	1509
Cameroon	CMR	2021	771
Cameroon	CMR	2022	3217
Cameroon	CMR	2023	6105
Canada	CAN	1974	11985
Canada	CAN	1975	13143
Canada	CAN	1976	9158
Canada	CAN	1977	0
Canada	CAN	1978	5858
Canada	CAN	1979	22444
Canada	CAN	1980	13864
Canada	CAN	1981	2307
Canada	CAN	1982	1064
Canada	CAN	1983	934
Canada	CAN	1984	4078
Canada	CAN	1985	2816
Canada	CAN	1986	14941
Canada	CAN	1987	2385
Canada	CAN	1988	609
Canada	CAN	1989	11145
Canada	CAN	1990	1033
Canada	CAN	1991	6178
Canada	CAN	1992	2742
Canada	CAN	1993	203
Canada	CAN	1994	523
Canada	CAN	1995	2361
Canada	CAN	1996	327
Canada	CAN	1997	579
Canada	CAN	1998	12
Canada	CAN	1999	29
Canada	CAN	2000	206
Canada	CAN	2001	34
Canada	CAN	2002	6
Canada	CAN	2003	15
Canada	CAN	2004	7
Canada	CAN	2005	6
Canada	CAN	2006	13
Canada	CAN	2007	101
Canada	CAN	2008	62
Canada	CAN	2009	14
Canada	CAN	2010	99
Canada	CAN	2011	803
Canada	CAN	2012	10
Canada	CAN	2013	83
Canada	CAN	2014	418
Canada	CAN	2015	195
Canada	CAN	2016	11
Canada	CAN	2017	45
Canada	CAN	2018	28
Canada	CAN	2019	113
Canada	CAN	2020	1
Canada	CAN	2021	0
Canada	CAN	2022	3
Canada	CAN	2023	12
Cape Verde	CPV	1976	440
Cape Verde	CPV	1977	204
Cape Verde	CPV	1978	261
Cape Verde	CPV	1979	306
Cape Verde	CPV	1980	1279
Cape Verde	CPV	1981	150
Cape Verde	CPV	1982	1282
Cape Verde	CPV	1983	1385
Cape Verde	CPV	1984	49
Cape Verde	CPV	1985	3048
Cape Verde	CPV	1987	450
Cape Verde	CPV	1988	7
Cape Verde	CPV	1989	1
Cape Verde	CPV	1990	0
Cape Verde	CPV	1991	7
Cape Verde	CPV	1992	1
Cape Verde	CPV	1993	0
Cape Verde	CPV	1994	30
Cape Verde	CPV	1995	10
Cape Verde	CPV	1996	0
Cape Verde	CPV	1997	8584
Cape Verde	CPV	1998	289
Cape Verde	CPV	1999	1
Cape Verde	CPV	2000	2
Cape Verde	CPV	2001	0
Cape Verde	CPV	2002	0
Cape Verde	CPV	2003	0
Cape Verde	CPV	2004	0
Cape Verde	CPV	2005	0
Cape Verde	CPV	2006	0
Cape Verde	CPV	2007	0
Cape Verde	CPV	2008	0
Cape Verde	CPV	2009	0
Cape Verde	CPV	2010	0
Cape Verde	CPV	2011	0
Cape Verde	CPV	2012	0
Cape Verde	CPV	2013	0
Cape Verde	CPV	2014	0
Cape Verde	CPV	2015	0
Cape Verde	CPV	2017	0
Cape Verde	CPV	2018	0
Cape Verde	CPV	2019	0
Cape Verde	CPV	2021	0
Cape Verde	CPV	2022	0
Cape Verde	CPV	2023	0
Cayman Islands	CYM	1974	0
Cayman Islands	CYM	1975	14
Cayman Islands	CYM	1976	62
Cayman Islands	CYM	1978	43
Cayman Islands	CYM	1979	274
Cayman Islands	CYM	1980	9
Cayman Islands	CYM	1981	2
Cayman Islands	CYM	1982	0
Cayman Islands	CYM	1983	9
Cayman Islands	CYM	1984	5
Cayman Islands	CYM	1985	4
Cayman Islands	CYM	1986	2
Cayman Islands	CYM	1987	3
Cayman Islands	CYM	1988	1
Cayman Islands	CYM	1989	5
Cayman Islands	CYM	1990	0
Cayman Islands	CYM	1991	0
Cayman Islands	CYM	1992	0
Cayman Islands	CYM	1993	0
Cayman Islands	CYM	1994	0
Cayman Islands	CYM	1995	0
Cayman Islands	CYM	1996	0
Cayman Islands	CYM	1997	0
Cayman Islands	CYM	1998	0
Cayman Islands	CYM	1999	0
Cayman Islands	CYM	2000	0
Cayman Islands	CYM	2001	0
Cayman Islands	CYM	2002	0
Cayman Islands	CYM	2003	0
Cayman Islands	CYM	2017	0
Cayman Islands	CYM	2018	0
Cayman Islands	CYM	2020	0
Cayman Islands	CYM	2021	0
Cayman Islands	CYM	2022	0
Cayman Islands	CYM	2023	0
Central African Republic	CAF	1974	3158
Central African Republic	CAF	1976	11993
Central African Republic	CAF	1977	4382
Central African Republic	CAF	1978	8800
Central African Republic	CAF	1979	9104
Central African Republic	CAF	1980	8280
Central African Republic	CAF	1981	3820
Central African Republic	CAF	1982	2563
Central African Republic	CAF	1983	1564
Central African Republic	CAF	1984	6395
Central African Republic	CAF	1985	2446
Central African Republic	CAF	1986	1785
Central African Republic	CAF	1987	2148
Central African Republic	CAF	1988	1898
Central African Republic	CAF	1989	331
Central African Republic	CAF	1990	1275
Central African Republic	CAF	1991	3644
Central African Republic	CAF	1992	3022
Central African Republic	CAF	1993	1694
Central African Republic	CAF	1995	902
Central African Republic	CAF	1996	248
Central African Republic	CAF	1997	194
Central African Republic	CAF	1998	146
Central African Republic	CAF	1999	600
Central African Republic	CAF	2000	3207
Central African Republic	CAF	2001	2837
Central African Republic	CAF	2002	938
Central African Republic	CAF	2003	652
Central African Republic	CAF	2004	1233
Central African Republic	CAF	2005	471
Central African Republic	CAF	2006	3
Central African Republic	CAF	2007	49
Central African Republic	CAF	2008	12
Central African Republic	CAF	2009	11
Central African Republic	CAF	2010	2
Central African Republic	CAF	2011	679
Central African Republic	CAF	2012	141
Central African Republic	CAF	2013	596
Central African Republic	CAF	2014	210
Central African Republic	CAF	2015	150
Central African Republic	CAF	2016	367
Central African Republic	CAF	2017	801
Central African Republic	CAF	2018	224
Central African Republic	CAF	2019	3390
Central African Republic	CAF	2020	3433
Central African Republic	CAF	2021	286
Central African Republic	CAF	2022	155
Central African Republic	CAF	2023	3841
Chad	TCD	1974	7051
Chad	TCD	1975	2243
Chad	TCD	1976	15001
Chad	TCD	1977	12299
Chad	TCD	1978	2033
Chad	TCD	1979	306
Chad	TCD	1981	36
Chad	TCD	1982	1223
Chad	TCD	1983	5160
Chad	TCD	1984	6921
Chad	TCD	1985	6430
Chad	TCD	1986	3500
Chad	TCD	1987	3623
Chad	TCD	1988	3645
Chad	TCD	1989	7449
Chad	TCD	1990	7226
Chad	TCD	1991	21182
Chad	TCD	1992	19035
Chad	TCD	1993	20894
Chad	TCD	1994	9696
Chad	TCD	1995	21952
Chad	TCD	1996	24162
Chad	TCD	1997	10446
Chad	TCD	1998	12371
Chad	TCD	1999	6868
Chad	TCD	2000	3546
Chad	TCD	2001	24908
Chad	TCD	2002	7277
Chad	TCD	2003	15801
Chad	TCD	2004	10324
Chad	TCD	2005	2
Chad	TCD	2006	1594
Chad	TCD	2007	441
Chad	TCD	2008	63
Chad	TCD	2009	165
Chad	TCD	2010	194
Chad	TCD	2011	8650
Chad	TCD	2012	120
Chad	TCD	2013	226
Chad	TCD	2014	1275
Chad	TCD	2015	418
Chad	TCD	2016	118
Chad	TCD	2017	9
Chad	TCD	2018	1457
Chad	TCD	2019	1882
Chad	TCD	2020	2170
Chad	TCD	2021	2577
Chad	TCD	2022	2158
Chad	TCD	2023	11862
Chile	CHL	1974	16806
Chile	CHL	1975	8413
Chile	CHL	1976	2542
Chile	CHL	1977	1062
Chile	CHL	1978	15381
Chile	CHL	1979	34390
Chile	CHL	1980	3844
Chile	CHL	1981	6527
Chile	CHL	1982	9438
Chile	CHL	1983	6752
Chile	CHL	1984	4785
Chile	CHL	1985	17101
Chile	CHL	1986	12563
Chile	CHL	1987	2623
Chile	CHL	1988	45079
Chile	CHL	1989	13008
Chile	CHL	1990	1958
Chile	CHL	1991	2098
Chile	CHL	1992	1
Chile	CHL	1993	1
Chile	CHL	1994	0
Chile	CHL	1995	0
Chile	CHL	1996	0
Chile	CHL	1997	58
Chile	CHL	1998	6
Chile	CHL	1999	31
Chile	CHL	2000	0
Chile	CHL	2001	0
Chile	CHL	2002	0
Chile	CHL	2003	1
Chile	CHL	2004	0
Chile	CHL	2005	0
Chile	CHL	2006	0
Chile	CHL	2007	0
Chile	CHL	2008	0
Chile	CHL	2009	1
Chile	CHL	2010	0
Chile	CHL	2011	6
Chile	CHL	2012	0
Chile	CHL	2013	0
Chile	CHL	2014	0
Chile	CHL	2015	9
Chile	CHL	2016	0
Chile	CHL	2017	0
Chile	CHL	2018	24
Chile	CHL	2019	11
Chile	CHL	2020	2
Chile	CHL	2021	0
Chile	CHL	2022	0
Chile	CHL	2023	1
China	CHN	1974	3276531
China	CHN	1975	2553084
China	CHN	1976	2558995
China	CHN	1977	2640161
China	CHN	1978	2377776
China	CHN	1979	1717031
China	CHN	1980	1122285
China	CHN	1981	1010755
China	CHN	1982	892870
China	CHN	1983	781475
China	CHN	1984	619709
China	CHN	1985	418159
China	CHN	1986	198738
China	CHN	1987	104925
China	CHN	1988	96994
China	CHN	1989	85049
China	CHN	1990	85705
China	CHN	1991	123428
China	CHN	1992	140048
China	CHN	1993	117851
China	CHN	1994	76204
China	CHN	1995	53232
China	CHN	1996	68404
China	CHN	1997	79621
China	CHN	1998	53030
China	CHN	1999	61840
China	CHN	2000	71093
China	CHN	2001	88962
China	CHN	2002	58341
China	CHN	2003	71879
China	CHN	2004	70549
China	CHN	2005	124219
China	CHN	2006	99602
China	CHN	2007	109023
China	CHN	2008	131441
China	CHN	2009	52461
China	CHN	2010	38159
China	CHN	2011	9943
China	CHN	2012	6183
China	CHN	2013	26883
China	CHN	2014	52628
China	CHN	2015	42361
China	CHN	2016	24820
China	CHN	2017	5941
China	CHN	2018	3940
China	CHN	2019	2974
China	CHN	2020	867
China	CHN	2021	554
China	CHN	2022	552
China	CHN	2023	621
Colombia	COL	1974	25969
Colombia	COL	1975	10706
Colombia	COL	1976	23272
Colombia	COL	1977	21362
Colombia	COL	1978	20446
Colombia	COL	1979	18144
Colombia	COL	1980	9222
Colombia	COL	1981	19612
Colombia	COL	1982	9273
Colombia	COL	1983	13099
Colombia	COL	1984	11849
Colombia	COL	1985	5572
Colombia	COL	1986	5180
Colombia	COL	1987	20620
Colombia	COL	1988	14801
Colombia	COL	1989	12598
Colombia	COL	1990	12520
Colombia	COL	1991	10391
Colombia	COL	1992	7976
Colombia	COL	1993	9105
Colombia	COL	1994	525
Colombia	COL	1995	410
Colombia	COL	1996	160
Colombia	COL	1997	67
Colombia	COL	1998	61
Colombia	COL	1999	44
Colombia	COL	2000	1
Colombia	COL	2001	3
Colombia	COL	2002	139
Colombia	COL	2003	0
Colombia	COL	2004	0
Colombia	COL	2005	0
Colombia	COL	2006	0
Colombia	COL	2007	0
Colombia	COL	2008	0
Colombia	COL	2009	0
Colombia	COL	2010	0
Colombia	COL	2011	6
Colombia	COL	2012	1
Colombia	COL	2013	1
Colombia	COL	2014	0
Colombia	COL	2015	1
Colombia	COL	2016	0
Colombia	COL	2017	0
Colombia	COL	2018	208
Colombia	COL	2019	244
Colombia	COL	2020	1
Colombia	COL	2021	0
Colombia	COL	2022	0
Colombia	COL	2023	0
Comoros	COM	1974	1876
Comoros	COM	1976	277
Comoros	COM	1977	277
Comoros	COM	1978	0
Comoros	COM	1979	0
Comoros	COM	1980	1801
Comoros	COM	1981	0
Comoros	COM	1982	0
Comoros	COM	1983	0
Comoros	COM	1984	0
Comoros	COM	1985	0
Comoros	COM	1986	0
Comoros	COM	1987	0
Comoros	COM	1988	0
Comoros	COM	1989	170
Comoros	COM	1990	2328
Comoros	COM	1991	0
Comoros	COM	1992	0
Comoros	COM	1993	0
Comoros	COM	1994	2
Comoros	COM	1995	0
Comoros	COM	1996	0
Comoros	COM	1997	0
Comoros	COM	1998	0
Comoros	COM	1999	0
Comoros	COM	2002	0
Comoros	COM	2003	0
Comoros	COM	2004	0
Comoros	COM	2005	912
Comoros	COM	2006	85
Comoros	COM	2007	0
Comoros	COM	2008	0
Comoros	COM	2009	1
Comoros	COM	2010	0
Comoros	COM	2011	3
Comoros	COM	2012	1
Comoros	COM	2013	0
Comoros	COM	2014	0
Comoros	COM	2015	0
Comoros	COM	2016	0
Comoros	COM	2017	0
Comoros	COM	2018	0
Comoros	COM	2019	65
Comoros	COM	2020	0
Comoros	COM	2021	0
Comoros	COM	2022	4
Comoros	COM	2023	51
Congo	COG	1974	12380
Congo	COG	1975	16611
Congo	COG	1976	16523
Congo	COG	1977	15831
Congo	COG	1978	15736
Congo	COG	1979	27048
Congo	COG	1980	11892
Congo	COG	1981	9668
Congo	COG	1982	12931
Congo	COG	1983	16642
Congo	COG	1984	18615
Congo	COG	1985	7600
Congo	COG	1986	6424
Congo	COG	1987	1420
Congo	COG	1988	454
Congo	COG	1989	498
Congo	COG	1990	3608
Congo	COG	1991	4042
Congo	COG	1992	4302
Congo	COG	1993	693
Congo	COG	1994	226
Congo	COG	1995	2381
Congo	COG	1996	3897
Congo	COG	1997	1267
Congo	COG	1998	174
Congo	COG	1999	313
Congo	COG	2000	1678
Congo	COG	2001	2152
Congo	COG	2002	2788
Congo	COG	2003	3712
Congo	COG	2004	3524
Congo	COG	2005	146
Congo	COG	2006	126
Congo	COG	2007	84
Congo	COG	2008	2
Congo	COG	2009	1
Congo	COG	2010	4
Congo	COG	2011	315
Congo	COG	2012	260
Congo	COG	2013	124
Congo	COG	2014	71
Congo	COG	2015	1359
Congo	COG	2016	277
Congo	COG	2017	958
Congo	COG	2018	28
Congo	COG	2019	66
Congo	COG	2020	37
Congo	COG	2021	160
Congo	COG	2022	6718
Congo	COG	2023	385
Cook Islands	COK	1974	26
Cook Islands	COK	1975	58
[truncated: 7,317 more rows]
