# Supplementary material for: Operational intelligence for immunization recovery: mapping system shocks and capacity to zero-dose debt and outbreak risk
Source: Front Health Serv. 2026 May 7;6:1745633. doi: 10.3389/frhs.2026.1745633 (PMC13190393; doi:10.3389/frhs.2026.1745633)
Supplement: Supplementary Material — FRHS: FRHS Datasets and Code (ZIP). This archive contains a raw folder with machine-readable country–year inputs used in analysis (CSV/XLSX); a FRHS_Code.ipynb file with annotated analysis scripts and environment notes; File names, variable names, indicator sources, and access dates match those reported in the Methods and Data Availability sections. Supplementary figures and reporting checklists are provided as separate files at submission. All Supplementary files will be deposited to figshare with DOIs upon publication. [file Datasheet1.zip › Raw/vaccination-coverage-who-unicef (2).csv]

Entity	Code	Year	Share of one-year-olds who have had three doses of the diphtheria, tetanus and pertussis vaccine	Share of one-year-olds who have had three doses of the hepatitis B vaccine	Share of one-year-olds vaccinated against Haemophilus influenzae type b	Share of one-year-olds who have had the one dose of the inactivated polio vaccine	Share of one-year-olds who have had one dose of the measles vaccine	Share of one-year-olds who have had the third dose of the pneumococcal conjugate vaccine	Share of one-year-olds who have had three doses of the polio vaccine	Share of one-year-olds vaccinated against rubella	Share of one-year-olds vaccinated against rotavirus
Afghanistan	AFG	1980	4				11
Afghanistan	AFG	1981	3						3
Afghanistan	AFG	1982	5				8		5
Afghanistan	AFG	1983	5				9		5
Afghanistan	AFG	1984	16				14		16
Afghanistan	AFG	1985	15				14		15
Afghanistan	AFG	1986	11				14		11
Afghanistan	AFG	1987	25				31		25
Afghanistan	AFG	1988	35				34		35
Afghanistan	AFG	1989	33				22		33
Afghanistan	AFG	1990	25				20		25
Afghanistan	AFG	1991	23				19		23
Afghanistan	AFG	1992	21				22		21
Afghanistan	AFG	1993	18				25		18
Afghanistan	AFG	1994	12				40		8
Afghanistan	AFG	1995	20				41		20
Afghanistan	AFG	1996	31				42		31
Afghanistan	AFG	1997	28				38		28
Afghanistan	AFG	1998	27				31		28
Afghanistan	AFG	1999	27				31		27
Afghanistan	AFG	2000	24				27		24
Afghanistan	AFG	2001	33				37		35
Afghanistan	AFG	2002	36				35		36
Afghanistan	AFG	2003	41				39		41
Afghanistan	AFG	2004	50				48		50
Afghanistan	AFG	2005	58				50		58
Afghanistan	AFG	2006	58				53		58
Afghanistan	AFG	2007	63	63			55		63
Afghanistan	AFG	2008	64	64			59		64
Afghanistan	AFG	2009	63	63	63		60		63
Afghanistan	AFG	2010	66	66	66		62		66
Afghanistan	AFG	2011	68	68	68		64		68
Afghanistan	AFG	2012	67	67	67		59		67
Afghanistan	AFG	2013	64	64	64		57		64
Afghanistan	AFG	2014	62	62	62		60	49	63
Afghanistan	AFG	2015	64	64	64		62	64	65
Afghanistan	AFG	2016	66	66	66	65	64	62	66
Afghanistan	AFG	2017	64	64	64	61	64	63	64
Afghanistan	AFG	2018	68	68	68	66	66	64	67		46
Afghanistan	AFG	2019	65	65	65	63	57	61	63		49
Afghanistan	AFG	2020	61	61	61	56	57	59	61		53
Afghanistan	AFG	2021	55	55	55	56	51	53	55		50
Afghanistan	AFG	2022	58	58	58	61	56	55	60		53
Afghanistan	AFG	2023	60	60	60	59	55	58	59		55
Afghanistan	AFG	2024	59	59	59	59	55	57	59		56
Africa		1980	9.277582				8.786264		10.656941
Africa		1981	14.022753				13.580729		14.858231	0.00240775
Africa		1982	15.809792				16.164875		17.513079	0.005233004
Africa		1983	22.322681				22.499367		23.837606	0.007863409
Africa		1984	28.28405				27.352703		28.816013	0.0060643554
Africa		1985	36.268597				37.62123		36.02056	0.0069799544
Africa		1986	40.47252				43.977207		41.261726	0.007281852
Africa		1987	46.72535				48.10331		46.605217	0.0071517946
Africa		1988	50.223446				53.313152		50.110027	0.0065444848
Africa		1989	55.14232				58.961113		55.000828	0.00641786
Africa		1990	59.972057				60.105045		60.271767	0.0060546724
Africa		1991	52.797005	0.14741988			57.628433		54.673088	0.006111665
Africa		1992	53.439896	0.41889375			54.902905		54.057693	0.0061720754
Africa		1993	53.49583	0.52406335			55.638187		53.640858	0.005993302
Africa		1994	57.248314	4.603027			58.45615		58.064976	0.005966996
Africa		1995	56.694935	5.8937454			58.019104		57.03712	0.39391437
Africa		1996	54.872524	6.756395			58.00148		56.40176	0.43602723
Africa		1997	53.398884	10.11922			57.53823		56.894573	0.4355281
Africa		1998	52.287926	10.551528	0.18958871		55.325893		54.607246	0.4294456
Africa		1999	53.581036	11.372932	0.18293364		53.5792		55.012875	6.8769207
Africa		2000	55.341278	12.686275	2.788077		54.722828		56.554966	7.0007243
Africa		2001	56.129673	14.1284	2.5868402		56.277573		58.195076	7.0283394
Africa		2002	57.02368	29.462362	10.475041		57.412434		61.474846	6.7418547
Africa		2003	59.634342	32.575855	11.448117		59.891342		63.548756	6.803249
Africa		2004	62.334972	37.991825	14.19471		62.030148		64.989655	8.532377
Africa		2005	65.328316	44.6907	15.358791		63.866272		67.41643	8.504598
Africa		2006	67.2315	49.64005	18.213247		66.37628		68.461075	8.42547
Africa		2007	68.79068	64.5748	27.277205		67.298035		71.50171	8.372862
Africa		2008	71.48086	68.03573	36.45734		69.40252		73.2488	6.283807
Africa		2009	74.411896	72.78436	55.12703		73.46192	0.32749432	75.33385	6.4853754	0.55674034
Africa		2010	73.46686	70.83946	55.627605		73.390434	2.988683	73.83294	6.56279	1.9769363
Africa		2011	74.61576	72.04614	57.657177		73.64174	10.447943	72.82664	6.6395526	4.4835505
Africa		2012	71.65287	71.559685	59.85413		72.30804	20.10752	72.68645	7.009796	8.253527
Africa		2013	71.83244	71.59236	62.61318		71.62015	31.74656	72.19931	10.231145	14.715364
Africa		2014	73.63328	73.05076	73.05959		71.3308	45.394554	73.28532	16.351753	29.855795
Africa		2015	73.12944	73.06001	73.06435	20.985064	70.98795	56.172188	73.538574	18.25738	37.113605
Africa		2016	75.721985	75.6542	75.66934	39.31993	71.45272	62.72179	74.914406	19.588326	41.17311
Africa		2017	76.03318	75.96257	75.96544	39.26117	72.51367	65.36093	75.375946	30.278917	42.5027
Africa		2018	77.16519	77.12731	77.12595	58.67651	72.62932	67.09471	76.39207	35.983147	44.782265
Africa		2019	78.16262	78.16292	78.16157	76.924644	73.30447	68.13085	77.7159	36.653473	47.228058
Africa		2020	75.56682	75.550385	75.5128	76.00112	71.99248	66.598	74.14831	38.986946	49.576485
Africa		2021	74.68514	74.67232	74.67649	74.90662	70.4967	64.46477	72.926674	38.2449	50.962242
Africa		2022	74.55958	74.55958	74.55958	74.90682	69.96948	64.41756	72.966705	38.287502	49.963673
Africa		2023	75.851456	75.89457	75.85002	77.21689	70.975334	59.669468	76.04714	39.16091	56.791176
Africa (WHO)		1980	5				6		6	0
Africa (WHO)		1981	11				12		11	0
Africa (WHO)		1982	12				14		13	0
Africa (WHO)		1983	18				21		19	0
Africa (WHO)		1984	24				26		24	0
Africa (WHO)		1985	32	0			35		31	0
Africa (WHO)		1986	37	0			42		37	0
Africa (WHO)		1987	42	0			45		42	0
Africa (WHO)		1988	46	0			50		45	0
Africa (WHO)		1989	51	0			56		51	0
Africa (WHO)		1990	57	0	0		57		57	0
Africa (WHO)		1991	49	0	0		54		51	0
Africa (WHO)		1992	50	0	0		51		50	0
Africa (WHO)		1993	50	0	0		52		49	0
Africa (WHO)		1994	55	0	0		56		55	0
Africa (WHO)		1995	54	0	0		55		54	0
Africa (WHO)		1996	51	1	0		54		53	0
Africa (WHO)		1997	50	4	0		54		53	0
Africa (WHO)		1998	48	4	0		51		51	0
Africa (WHO)		1999	49	4	0		49		50	0
Africa (WHO)		2000	51	5	3		50		52	0
Africa (WHO)		2001	52	5	3		53		54	0
Africa (WHO)		2002	53	24	12		54		58	0
Africa (WHO)		2003	56	28	13		57		61	0
Africa (WHO)		2004	59	34	16		59		62	0
Africa (WHO)		2005	62	41	18		61		65	0
Africa (WHO)		2006	65	45	21		64		66	0	0
Africa (WHO)		2007	66	62	30		65		69	0	0
Africa (WHO)		2008	70	66	37		68	0	71	0	0
Africa (WHO)		2009	73	72	59		72	0	74	0	1
Africa (WHO)		2010	71	70	60		71	3	72	0	2
Africa (WHO)		2011	72	70	60		71	11	70	0	2
Africa (WHO)		2012	69	69	63		70	22	70	0	5
Africa (WHO)		2013	69	68	65		69	34	69	3	12
Africa (WHO)		2014	71	70	70		69	47	70	9	29
Africa (WHO)		2015	70	70	70	20	68	60	71	11	38
Africa (WHO)		2016	73	73	73	40	68	67	72	12	42
Africa (WHO)		2017	74	74	74	45	70	70	73	25	43
Africa (WHO)		2018	75	75	75	62	70	72	74	32	46
Africa (WHO)		2019	76	76	76	75	71	73	76	33	49
Africa (WHO)		2020	74	74	74	74	70	71	72	36	51
Africa (WHO)		2021	73	73	73	72	68	68	70	35	53
Africa (WHO)		2022	72	72	72	72	67	68	70	35	53
Africa (WHO)		2023	75	75	75	76	70	64	75	36	62
Africa (WHO)		2024	76	76	76	77	71	65	75	37	65
Albania	ALB	1980	94				90		92
Albania	ALB	1981	94				90		92
Albania	ALB	1982	95				93		92
Albania	ALB	1983	95				96		92
Albania	ALB	1984	95				96		92
Albania	ALB	1985	96				96		94
Albania	ALB	1986	96				96		94
Albania	ALB	1987	96				96		94
Albania	ALB	1988	96				96		96
Albania	ALB	1989	94				96		96
Albania	ALB	1990	94				88		89
Albania	ALB	1991	78				80		82
Albania	ALB	1992	94				87		97
Albania	ALB	1993	96				76		98
Albania	ALB	1994	99	99			90		98
Albania	ALB	1995	97	88			91		98
Albania	ALB	1996	98	96			92		99
Albania	ALB	1997	99	97			95		99
Albania	ALB	1998	96	94			89		97
Albania	ALB	1999	97	96			85		97
Albania	ALB	2000	97	96			95		97
Albania	ALB	2001	97	96			95		97	95
Albania	ALB	2002	98	96			96		98	96
Albania	ALB	2003	97	97			93		97	93
Albania	ALB	2004	97	99			96		98	96
Albania	ALB	2005	98	98			97		97	97
Albania	ALB	2006	97	98			95		97	95
Albania	ALB	2007	98	98			97		99	97
Albania	ALB	2008	99	99			98		99	98
Albania	ALB	2009	98	98	98		97		98	97
Albania	ALB	2010	99	99	99		99		99	99
Albania	ALB	2011	99	99	99		99	99	99	99
Albania	ALB	2012	99	99	99		98	99	99	98
Albania	ALB	2013	99	99	99		99	99	99	99
Albania	ALB	2014	99	99	99		98	99	98	98
Albania	ALB	2015	99	99	99	99	97	99	99	97
Albania	ALB	2016	99	99	99	99	96	99	98	96
Albania	ALB	2017	99	99	99	99	96	99	99	96
Albania	ALB	2018	99	99	99	99	94	99	99	94
Albania	ALB	2019	99	99	99	99	95	96	99	95
Albania	ALB	2020	98	98	98	99	91	92	98	91	98
Albania	ALB	2021	98	98	98	98	87	89	98	87	98
Albania	ALB	2022	97	97	97	98	86	87	98	86	97
Albania	ALB	2023	97	97	97	98	83	85	97	83	97
Albania	ALB	2024	97	97	97	98	81	81	97	81	98
Algeria	DZA	1985	69				68		69
Algeria	DZA	1986	73				67		72
Algeria	DZA	1987	79				73		79
Algeria	DZA	1988	85				81		85
Algeria	DZA	1989	87				82		87
Algeria	DZA	1990	89				83		89
Algeria	DZA	1991	89				85		89
Algeria	DZA	1992	88				86		88
Algeria	DZA	1993	88				87		88
Algeria	DZA	1994	87				88		87
Algeria	DZA	1995	88				89		88
Algeria	DZA	1996	88				90		88
Algeria	DZA	1997	89				92		89
Algeria	DZA	1998	85				84		85
Algeria	DZA	1999	83				83		83
Algeria	DZA	2000	86				80		86
Algeria	DZA	2001	89				83		89
Algeria	DZA	2002	86				81		86
Algeria	DZA	2003	87				84		87
Algeria	DZA	2004	86	81			81		86
Algeria	DZA	2005	88	83			83		88
Algeria	DZA	2006	95	80			91		95
Algeria	DZA	2007	95	90			92		95
Algeria	DZA	2008	93	91	93		88		92
Algeria	DZA	2009	95	94	95		92		94
Algeria	DZA	2010	95	95	95		95		95
Algeria	DZA	2011	95	95	95		95		95
Algeria	DZA	2012	95	95	95		95		95
Algeria	DZA	2013	95	95	95		95		95
Algeria	DZA	2014	95	95	95		95		95
Algeria	DZA	2015	95	95	95	8	95		95
Algeria	DZA	2016	91	91	91	94	94	61	91
Algeria	DZA	2017	91	91	91	92	88	89	91	88
Algeria	DZA	2018	91	91	91	94	80	91	91	80
Algeria	DZA	2019	88	88	88	93	80	87	88	80
Algeria	DZA	2020	84	84	84	92	80	83	84	80
Algeria	DZA	2021	81	81	81	90	79	78	81	79
Algeria	DZA	2022	77	77	77	89	79	74	77	79
Algeria	DZA	2023	92	94	92	92	99	89	88	99
Algeria	DZA	2024	92	92	92	98	94	90	89	94
Algeria	DZA	1981							31
Algeria	DZA	1982							31
Algeria	DZA	1983							30
Algeria	DZA	1984							30
Americas (WHO)		1980	51				52		67	21
Americas (WHO)		1981	54				59		61	24
Americas (WHO)		1982	58				59		66	24
Americas (WHO)		1983	60				59		67	24
Americas (WHO)		1984	64				62		72	24
Americas (WHO)		1985	64	0			68		66	24
Americas (WHO)		1986	65	0			68		72	25
Americas (WHO)		1987	69	0			66		76	24
Americas (WHO)		1988	72	0			74		80	29
Americas (WHO)		1989	72	0			76		77	28
Americas (WHO)		1990	74	0	0		80		75	29
Americas (WHO)		1991	80	0	0		82		77	29
Americas (WHO)		1992	79	0	0		83		76	27
Americas (WHO)		1993	81	5	0		83		77	28
Americas (WHO)		1994	84	12	0		84		82	29
Americas (WHO)		1995	86	24	22		87		85	34
Americas (WHO)		1996	85	29	26		86		86	34
Americas (WHO)		1997	86	28	26		89		88	41
Americas (WHO)		1998	88	31	33		91		89	61
Americas (WHO)		1999	90	48	38		92		91	61
Americas (WHO)		2000	91	70	75		93		91	85
Americas (WHO)		2001	91	72	77		94		91	88
Americas (WHO)		2002	92	75	81		93		92	87
Americas (WHO)		2003	93	84	85		94		93	92
Americas (WHO)		2004	94	86	89		93		92	92
Americas (WHO)		2005	94	89	93		92		92	92
Americas (WHO)		2006	94	90	92		94		94	93	11
Americas (WHO)		2007	94	89	91		93		93	92	18
Americas (WHO)		2008	93	89	91		94	29	94	94	37
Americas (WHO)		2009	94	91	90		93	34	93	93	56
Americas (WHO)		2010	94	90	91		93	51	93	93	63
Americas (WHO)		2011	94	90	92		94	69	93	94	69
Americas (WHO)		2012	93	91	92		94	77	93	94	71
Americas (WHO)		2013	91	89	91		92	80	90	92	72
Americas (WHO)		2014	90	89	90		93	83	90	93	72
Americas (WHO)		2015	91	88	91	62	93	85	91	93	76
Americas (WHO)		2016	91	88	90	86	92	83	87	92	73
Americas (WHO)		2017	87	82	86	90	88	82	87	88	71
Americas (WHO)		2018	88	82	87	87	91	81	87	91	73
Americas (WHO)		2019	84	79	83	86	87	81	87	87	74
Americas (WHO)		2020	81	81	81	82	86	76	80	86	71
Americas (WHO)		2021	81	80	80	79	85	75	80	85	70
Americas (WHO)		2022	83	83	83	82	84	76	82	84	74
Americas (WHO)		2023	86	86	86	84	86	76	85	86	75
Americas (WHO)		2024	86	85	85	85	88	79	83	88	75
Andorra	AND	1997	90	75			90		90	90
Andorra	AND	1998	89	80	55		90		90	90
Andorra	AND	1999	90	75	80		97		95	97
Andorra	AND	2000	98	84	90		97		95	97
Andorra	AND	2001	96	84	92		97		95	97
Andorra	AND	2002	97	84	92		98		95	98
Andorra	AND	2003	99	81	91		96		99	96
Andorra	AND	2004	99	77	95		98		99	98
Andorra	AND	2005	98	79	97		94		98	94
Andorra	AND	2006	93	84	93		91		93	91
Andorra	AND	2007	96	91	95		94		96	94
Andorra	AND	2008	99	97	98		98		99	98
Andorra	AND	2009	99	96	97		98		99	98
Andorra	AND	2010	99	96	98		99		99	99
Andorra	AND	2011	99	99	99		99		99	99
Andorra	AND	2012	99	97	98		98		99	98
Andorra	AND	2013	96	94	96		95		97	95
Andorra	AND	2014	97	95	97		96	93	97	96
Andorra	AND	2015	97	94	97	99	96	92	97	96
Andorra	AND	2016	98	94	98	99	97	92	98	97
Andorra	AND	2017	99	98	99	99	99	98	99	99
Andorra	AND	2018	99	98	99	99	99	94	99	99
Andorra	AND	2019	99	98	98	99	99	96	99	99
Andorra	AND	2020	99	98	98	99	98	96	99	98
Andorra	AND	2021	99	98	98	99	99	95	98	99
Andorra	AND	2022	98	96	97	98	98	95	97	98
Andorra	AND	2023	98	97	97	98	99	94	98	99
Andorra	AND	2024	98	97	98	98	98	96	98	98
Angola	AGO	1983	6				26
Angola	AGO	1984	8				35
Angola	AGO	1985	8				44		13
Angola	AGO	1986	10				44		15
Angola	AGO	1987	10				55		16
Angola	AGO	1988	12				56		13
Angola	AGO	1989	18				48		19
Angola	AGO	1990	24				38		23
Angola	AGO	1991	26				39		26
Angola	AGO	1992	21				39		21
Angola	AGO	1993	30				47		28
Angola	AGO	1994	27				44		28
Angola	AGO	1995	24				46		28
Angola	AGO	1996	28				62		33
Angola	AGO	1997	41				78		38
Angola	AGO	1998	47				62		43
Angola	AGO	1999	21				46		32
Angola	AGO	2000	31				41		21
Angola	AGO	2001	42				72		28
Angola	AGO	2002	47				74		22
Angola	AGO	2003	46				62		21
Angola	AGO	2004	47				64		18
Angola	AGO	2005	47				45		14
Angola	AGO	2006	44				48		8
Angola	AGO	2007	43	43	43		58		43
Angola	AGO	2008	45	45	45		58		44
Angola	AGO	2009	47	47	47		58		44
Angola	AGO	2010	49	49	49		59		45
Angola	AGO	2011	50	50	50		59		45
Angola	AGO	2012	52	52	52		59		47
Angola	AGO	2013	54	54	54		59	9	46
Angola	AGO	2014	55	55	55		56	43	55		18
Angola	AGO	2015	57	57	57		52	57	57		46
Angola	AGO	2016	59	59	59		49	58	56		51
Angola	AGO	2017	58	58	58		47	60	52		51
Angola	AGO	2018	67	67	67	52	56	68	64	56	59
Angola	AGO	2019	64	64	64	55	59	64	61	59	67
Angola	AGO	2020	59	59	59	56	54	65	59	54	49
Angola	AGO	2021	55	55	55	52	48	48	53	48	41
Angola	AGO	2022	54	54	54	54	50	39	54	50	45
Angola	AGO	2023	66	66	66	60	63	64	73	63	47
Angola	AGO	2024	64	64	64	58	53	62	56	53	36
Antigua and Barbuda	ATG	1980	54						36
Antigua and Barbuda	ATG	1981	79						47
Antigua and Barbuda	ATG	1982	79						86
Antigua and Barbuda	ATG	1983	99				48		99
Antigua and Barbuda	ATG	1984	94				73		93
Antigua and Barbuda	ATG	1985	99				69		99
Antigua and Barbuda	ATG	1986	96				80		96
Antigua and Barbuda	ATG	1987	97				89		99
Antigua and Barbuda	ATG	1988	98				95		99	95
Antigua and Barbuda	ATG	1989	99				95		99	95
Antigua and Barbuda	ATG	1990	99				89		99	89
Antigua and Barbuda	ATG	1991	94				87		97	87
Antigua and Barbuda	ATG	1992	99				99		99	99
Antigua and Barbuda	ATG	1993	99				99		99	99
Antigua and Barbuda	ATG	1994	99				91		99	91
Antigua and Barbuda	ATG	1995	99				93		99	93
Antigua and Barbuda	ATG	1996	99				99		99	99
Antigua and Barbuda	ATG	1997	99				93		99	93
Antigua and Barbuda	ATG	1998	99				99		99	99
Antigua and Barbuda	ATG	1999	99				99		99	99
Antigua and Barbuda	ATG	2000	95				95		96	95
Antigua and Barbuda	ATG	2001	97	96	97		97		99	97
Antigua and Barbuda	ATG	2002	98	99	97		99		93	99
Antigua and Barbuda	ATG	2003	99	99	97		99		99	99
Antigua and Barbuda	ATG	2004	97	97	97		97		97	97
Antigua and Barbuda	ATG	2005	99	99	99		99		98	99
Antigua and Barbuda	ATG	2006	99	99	99		99		99	99
Antigua and Barbuda	ATG	2007	99	97	99		99		98	99
Antigua and Barbuda	ATG	2008	99	98	97		99		99	99
Antigua and Barbuda	ATG	2009	99	98	94		99		98	99
Antigua and Barbuda	ATG	2010	98	98	98		98		99	98
Antigua and Barbuda	ATG	2011	99	99	99		99		99	99
Antigua and Barbuda	ATG	2012	98	98	98		98		97	98
Antigua and Barbuda	ATG	2013	99	99	99		96		98	96
Antigua and Barbuda	ATG	2014	99	99	99		93		96	93
Antigua and Barbuda	ATG	2015	99	99	99	21	91		86	91
Antigua and Barbuda	ATG	2016	92	92	92	86	88		87	88
Antigua and Barbuda	ATG	2017	95	95	95	95	99		94	99
Antigua and Barbuda	ATG	2018	95	95	95	99	96		94	96
Antigua and Barbuda	ATG	2019	99	99	99	98	97		97	97
Antigua and Barbuda	ATG	2020	96	95	99	95	89		95	89
Antigua and Barbuda	ATG	2021	92	92	92	93	85		92	85
Antigua and Barbuda	ATG	2022	99	99	99	97	99		99	99
Antigua and Barbuda	ATG	2023	97	98	98	98	94		98	94
Antigua and Barbuda	ATG	2024	99	99	99	99	97		99	97
Argentina	ARG	1980	44				61		33
Argentina	ARG	1981	49				77		40
Argentina	ARG	1982	58				67		48
Argentina	ARG	1983	61				67		79
Argentina	ARG	1984	62				79		72
Argentina	ARG	1985	66				54		73
Argentina	ARG	1986	67				87		79
Argentina	ARG	1987	75				80		85
Argentina	ARG	1988	80				87		90
Argentina	ARG	1989	80				89		86
Argentina	ARG	1990	87				93		90
Argentina	ARG	1991	80				99		86
Argentina	ARG	1992	81				92		85
Argentina	ARG	1993	81				95		82
Argentina	ARG	1994	82				96		85
Argentina	ARG	1995	85				99		90
Argentina	ARG	1996	83				99		90
Argentina	ARG	1997	88				93		92	93
Argentina	ARG	1998	84		49		95		90	95
Argentina	ARG	1999	86		86		97		91	97
Argentina	ARG	2000	83		83		91		88	91
Argentina	ARG	2001	83		83		89		85	89
Argentina	ARG	2002	93	66	93		95		94	95
Argentina	ARG	2003	96	90	96		97		95	97
Argentina	ARG	2004	98	94	98		99		91	99
Argentina	ARG	2005	98	88	98		98		95	98
Argentina	ARG	2006	91	84	91		97		92	97
Argentina	ARG	2007	91	85	91		94		92	94
Argentina	ARG	2008	93	90	93		96		94	96
Argentina	ARG	2009	94	94	94		96		97	96
Argentina	ARG	2010	94	94	94		95		95	95
Argentina	ARG	2011	91	91	91		95		93	95
Argentina	ARG	2012	91	91	91		94	41	90	94
Argentina	ARG	2013	94	94	94		94	86	90	94
Argentina	ARG	2014	94	94	94		95	89	92	95
Argentina	ARG	2015	94	94	94		89	82	93	89	61
Argentina	ARG	2016	92	92	92	56	90	82	87	90	75
Argentina	ARG	2017	88	86	86	91	90	78	85	90	88
Argentina	ARG	2018	86	86	86	90	94	88	84	94	80
Argentina	ARG	2019	83	83	83	85	86	80	83	86	77
Argentina	ARG	2020	74	74	74	80	77	75	74	77	72
Argentina	ARG	2021	81	81	81	86	86	79	79	86	78
Argentina	ARG	2022	84	84	84	90	85	79	84	85	80
Argentina	ARG	2023	66	66	66	78	80	71	71	80	68
Argentina	ARG	2024	75	75	75	81	82	79	74	82	73
Armenia	ARM	1992	85				93		92
Armenia	ARM	1993	85				95		92
Armenia	ARM	1994	86				95		92
Armenia	ARM	1995	98				96		93
Armenia	ARM	1996	86				89		97
Armenia	ARM	1997	88				92		95
Armenia	ARM	1998	82				94		96
Armenia	ARM	1999	91				92		97
Armenia	ARM	2000	93	55			92		96
Armenia	ARM	2001	94	69			93		97
Armenia	ARM	2002	94	91			91		96	91
Armenia	ARM	2003	94	93			94		96	94
Armenia	ARM	2004	91	91			92		93	92
Armenia	ARM	2005	90	91			94		92	94
Armenia	ARM	2006	87	78			92		87	92
Armenia	ARM	2007	88	85			92		90	92
Armenia	ARM	2008	89	89			94		91	94
Armenia	ARM	2009	93	93			96		94	96
Armenia	ARM	2010	94	94	48		97		96	97
Armenia	ARM	2011	95	95	95		97		96	97
Armenia	ARM	2012	95	95	95		97		96	97
Armenia	ARM	2013	95	95	95		97		96	97	33
Armenia	ARM	2014	93	93	93		97		95	97	91
Armenia	ARM	2015	94	94	94		97	44	96	97	93
Armenia	ARM	2016	94	94	94	34	97	94	96	97	94
Armenia	ARM	2017	94	94	94	92	96	94	96	96	94
Armenia	ARM	2018	92	92	92	93	95	92	92	95	93
Armenia	ARM	2019	92	92	92	92	95	92	94	95	92
Armenia	ARM	2020	91	92	92	79	94	92	86	94	92
Armenia	ARM	2021	93	93	93	96	94	93	93	94	92
Armenia	ARM	2022	93	96	96	96	95	93	93	95	92
Armenia	ARM	2023	94	94	94	96	96	94	94	96	93
Armenia	ARM	2024	94	94	94	97	96	94	94	96	94
Asia		1980	8.555654				3.8205335		5.8517675	0.0063988785
Asia		1981	10.441083				4.483513		7.3443236	0.006963573
Asia		1982	12.753736				5.3551435		35.459896	0.063760914
Asia		1983	31.255417				30.324783		36.912388	0.3688946
Asia		1984	37.64228				34.029938		39.15726	0.6491106
Asia		1985	42.249195				38.087414		43.484604	0.9026736
Asia		1986	45.579643				36.875126		41.398907	0.8217784
Asia		1987	49.939198				47.19247		49.96647	0.74664587
Asia		1988	62.144104				58.71453		61.330334	0.6457742
Asia		1989	68.289375	0.40005925			64.98115		69.60968	2.0511136
Asia		1990	77.56191	0.8564828			71.98526		76.6369	1.978447
Asia		1991	72.16295	1.056044			66.407585		72.8155	2.3252683
Asia		1992	71.37619	3.0192964			68.91477		72.16261	2.3303533
Asia		1993	71.14129	4.816912			69.66521		71.8902	3.5099702
Asia		1994	72.938576	6.890441	0.13026601		71.13605		73.922844	3.9318805
Asia		1995	73.544426	10.108417	0.13519843		73.70645		74.61246	5.307803
Asia		1996	73.013084	10.800704	0.1374592		73.67052		74.46391	5.738296
Asia		1997	72.021835	11.447562	0.15395309		69.70627		73.700294	4.938052
Asia		1998	71.876305	11.64144	0.22203481		69.295364		73.56679	5.6998944
Asia		1999	71.643616	12.673061	0.3059848		70.85432		72.970726	6.314332
Asia		2000	71.955734	26.24336	0.3122699		70.86882		72.27705	6.6407847
Asia		2001	73.00984	28.308256	1.0069897		71.857834		72.83504	7.306134
Asia		2002	72.07619	30.043104	1.7001029		70.892525		72.77976	7.3036447
Asia		2003	73.72502	37.933586	1.8210454		72.64676		73.3439	7.341634
Asia		2004	76.073204	42.86063	2.348988		75.37893		74.254814	9.103968
Asia		2005	76.34098	48.053226	2.9451637		77.25862		77.128525	9.357938
Asia		2006	77.660706	52.437073	3.3839147		78.96736		78.640175	11.728919
Asia		2007	77.16274	54.760193	4.954347		79.39646		78.977165	12.025172
Asia		2008	80.77692	64.780045	5.733899		81.29346	0.0704818	81.31973	12.40463	0.01159021
Asia		2009	83.04901	69.15434	16.084074		84.06166	2.4481113	83.26628	12.968326	0.035011653
Asia		2010	84.75719	69.51628	18.679739		85.56701	2.4779782	83.90395	30.029392	0.027311547
Asia		2011	86.69858	71.99574	22.438133		86.73629	4.6010027	85.671074	35.719723	0.047271688
Asia		2012	86.76489	80.824455	26.035187		86.13617	5.1713467	85.84221	38.356285	1.0976212
Asia		2013	86.627464	80.073044	33.66014		87.10153	10.620518	87.08824	42.953968	3.2086687
Asia		2014	88.11025	84.15654	37.00905		87.973175	13.042536	88.17108	43.99382	2.6788828
Asia		2015	88.65347	87.306	50.774464	12.408599	89.07358	16.940199	88.66954	47.49636	3.8910859
Asia		2016	89.47677	88.20975	62.708233	34.16323	89.80111	20.40722	88.889565	48.790264	5.3000593
Asia		2017	89.945595	88.62663	65.91377	63.19536	90.482544	23.599194	90.088905	51.396034	9.879207
Asia		2018	90.364426	89.09986	65.281685	78.93462	91.79996	25.704517	90.24884	80.690895	21.083664
Asia		2019	91.13414	91.06675	67.917076	87.02362	92.1312	30.055058	90.89924	83.82695	28.689705
Asia		2020	87.368744	87.30169	65.83442	83.439384	89.190605	32.467915	87.268265	80.822075	40.896286
Asia		2021	85.43384	85.32624	66.56149	84.256454	87.02089	34.144333	85.02861	78.56103	43.332085
Asia		2022	91.16684	91.05626	73.99433	90.18715	91.1721	50.76309	90.21514	89.888824	48.95765
Asia		2023	88.782524	88.67597	73.51851	88.20177	89.16954	59.92985	87.96001	88.11224	51.390438
Australia	AUS	1980	33						17
Australia	AUS	1981	40						43
Australia	AUS	1982	48						68
Australia	AUS	1983	55				68		94	68
Australia	AUS	1984	62				68		94	68
Australia	AUS	1985	68				68		94	68
Australia	AUS	1986	75				68		95	68
Australia	AUS	1987	81				68		95	68
Australia	AUS	1988	88				77		95	77
Australia	AUS	1989	93				85		95	85
Australia	AUS	1990	95				86		72	86
Australia	AUS	1991	93				86		75	86
Australia	AUS	1992	91				86		78	86
Australia	AUS	1993	90				86		80	86
Australia	AUS	1994	88				86		83	86
Australia	AUS	1995	86				87		86	87
Australia	AUS	1996	86				87		86	87
Australia	AUS	1997	77		77		85		77	85
Australia	AUS	1998	82		82		82		83	82
Australia	AUS	1999	88		87		88		88	88
Australia	AUS	2000	90		90		91		90	91
Australia	AUS	2001	92	94	95		92		91	92
Australia	AUS	2002	92	95	95		94		92	94
Australia	AUS	2003	93	95	95		94		92	94
Australia	AUS	2004	92	95	95		94		92	94
Australia	AUS	2005	92	95	94		94		92	94
Australia	AUS	2006	92	95	95		94		92	94
Australia	AUS	2007	92	94	94		94		92	94
Australia	AUS	2008	92	94	94		94	91	92	94	81
Australia	AUS	2009	92	94	94		94	91	92	94	82
Australia	AUS	2010	92	92	92		94	91	92	94	84
Australia	AUS	2011	92	92	92		94	91	92	94	85
Australia	AUS	2012	92	92	92		94	91	92	94	84
Australia	AUS	2013	91	91	91		94	91	91	94	84
Australia	AUS	2014	92	91	91		94	91	92	94	84
Australia	AUS	2015	93	93	93	93	95	93	93	95	85
Australia	AUS	2016	94	94	94	94	95	94	94	95	87
Australia	AUS	2017	95	95	95	95	94	94	95	94	89
Australia	AUS	2018	95	95	94	95	94	95	95	94	90
Australia	AUS	2019	95	95	95	95	94	96	95	94	92
Australia	AUS	2020	95	95	95	95	93	97	95	93	93
Australia	AUS	2021	95	95	95	95	93	96	95	93	95
Australia	AUS	2022	94	94	94	94	96	96	94	96	88
Australia	AUS	2023	94	94	94	94	91	95	94	91	87
Australia	AUS	2024	93	95	93	93	91	95	94	91	68
Austria	AUT	1980	90						90
Austria	AUT	1981	90				25		90	25
Austria	AUT	1982	90				25		90	25
Austria	AUT	1983	90				25		90	25
Austria	AUT	1984	90				30		90	30
Austria	AUT	1985	90				40		90	40
Austria	AUT	1986	90				60		90	60
Austria	AUT	1987	90				60		90	60
Austria	AUT	1988	90				60		90	60
Austria	AUT	1989	90				60		90	60
Austria	AUT	1990	90				60		90	60
Austria	AUT	1991	90				60		90	60
Austria	AUT	1992	90				60		90	60
Austria	AUT	1993	90				60		90	60
Austria	AUT	1994	90				60		90	60
Austria	AUT	1995	90				60		90	60
Austria	AUT	1996	90				87		95	87
Austria	AUT	1997	90				90		95	90
Austria	AUT	1998	82				78		87	78
Austria	AUT	1999	74		74		65		79	65
Austria	AUT	2000	81	33	72		75		71	75
Austria	AUT	2001	84	44	74		79		83	79
Austria	AUT	2002	83	81	82		78		82	78
Austria	AUT	2003	84	83	84		79		84	79
Austria	AUT	2004	83	83	83		74		83	74
Austria	AUT	2005	86	86	86		75		86	75
Austria	AUT	2006	83	83	83		80		83	80
Austria	AUT	2007	85	85	85		79		85	79
Austria	AUT	2008	83	83	83		83		83	83	47
Austria	AUT	2009	83	83	83		76		83	76	61
Austria	AUT	2010	86	86	86		80		86	80	61
Austria	AUT	2011	89	89	89		84		89	84	61
Austria	AUT	2012	92	92	92		88		92	88	61
Austria	AUT	2013	95	95	95		92		95	92	61
Austria	AUT	2014	98	98	98		96		98	96	61
Austria	AUT	2015	93	93	93		96		93	96	61
Austria	AUT	2016	87	87	87	95	95		87	95	61
Austria	AUT	2017	90	90	90	94	96		90	96	61
Austria	AUT	2018	85	85	85	90	94		85	94	61
Austria	AUT	2019	88	88	85	93	95		88	95	61
Austria	AUT	2020	85	85	85	95	95		85	95	61
Austria	AUT	2021	86	86	86	96	99		86	99	61
Austria	AUT	2022	84	84	84	91	95		84	95	61
Austria	AUT	2023	87	87	87	95	90		87	90	61
Austria	AUT	2024	85	85	85	95	90		85	90	61
Azerbaijan	AZE	1992	58				52		63
Azerbaijan	AZE	1993	66				49		69
Azerbaijan	AZE	1994	69				60		68
Azerbaijan	AZE	1995	74				64		71
Azerbaijan	AZE	1996	74				65		72
Azerbaijan	AZE	1997	70				66		73
Azerbaijan	AZE	1998	73				67		74
Azerbaijan	AZE	1999	75				68		76
Azerbaijan	AZE	2000	76				67		75
Azerbaijan	AZE	2001	77				68		77
Azerbaijan	AZE	2002	76	50			66		80
Azerbaijan	AZE	2003	77	51			67		79	67
Azerbaijan	AZE	2004	77	50			67		78	67
Azerbaijan	AZE	2005	75	49			67		79	67
Azerbaijan	AZE	2006	78	52			69		80	69
Azerbaijan	AZE	2007	79	62			75		81	75
Azerbaijan	AZE	2008	81	68			79		85	79
Azerbaijan	AZE	2009	81	74			85		84	85
Azerbaijan	AZE	2010	81	80			89		85	89
Azerbaijan	AZE	2011	82	79	36		88		86	88
Azerbaijan	AZE	2012	79	75	89		86		84	86
Azerbaijan	AZE	2013	78	74	88		86		83	86
Azerbaijan	AZE	2014	78	74	87		85	52	83	85
Azerbaijan	AZE	2015	79	76	86		84	79	84	84
Azerbaijan	AZE	2016	78	77	85	72	81	79	84	81
Azerbaijan	AZE	2017	76	74	79	80	80	74	82	80
Azerbaijan	AZE	2018	74	73	77	79	77	70	80	77
Azerbaijan	AZE	2019	74	72	74	79	78	66	80	78
Azerbaijan	AZE	2020	56	56	56	64	61	47	68	61
Azerbaijan	AZE	2021	49	49	49	63	66	50	66	66
Azerbaijan	AZE	2022	51	51	51	63	71	52	67	71
Azerbaijan	AZE	2023	51	51	51	63	71	52	67	71
Azerbaijan	AZE	2024	51	51	51	63	71	52	67	71
Bahamas	BHS	1980	36						35
Bahamas	BHS	1981	55						40
Bahamas	BHS	1982	69				65		67
Bahamas	BHS	1983	65				66		65
Bahamas	BHS	1984	69				63		69
Bahamas	BHS	1985	86				79		84
Bahamas	BHS	1986	85				85		81
Bahamas	BHS	1987	85				87		76
Bahamas	BHS	1988	85				78		84
Bahamas	BHS	1989	86				87		82
Bahamas	BHS	1990	86				86		82
Bahamas	BHS	1991	92				93		91	93
Bahamas	BHS	1992	92				94		92	94
Bahamas	BHS	1993	91				88		91	88
Bahamas	BHS	1994	91				88		91	88
Bahamas	BHS	1995	87				90		86	90
Bahamas	BHS	1996	85				92		85	92
Bahamas	BHS	1997	86				93		86	93
Bahamas	BHS	1998	89				92		88	92
Bahamas	BHS	1999	82		78		86		82	86
Bahamas	BHS	2000	99		90		93		91	93
Bahamas	BHS	2001	99	21	99		94		98	94
Bahamas	BHS	2002	94	89	94		94		93	94
Bahamas	BHS	2003	92	88	93		90		93	90
Bahamas	BHS	2004	93	93	93		89		92	89
Bahamas	BHS	2005	93	93	93		85		93	85
Bahamas	BHS	2006	95	96	95		88		94	88
Bahamas	BHS	2007	95	93	95		96		95	96
Bahamas	BHS	2008	93	90	94		90		93	90
Bahamas	BHS	2009	96	95	96		98	3	97	98
Bahamas	BHS	2010	99	98	98		94	1	97	94
Bahamas	BHS	2011	98	95	98		90	1	97	90
Bahamas	BHS	2012	98	96	98		91	37	99	91
Bahamas	BHS	2013	97	97	97		92	97	97	92
Bahamas	BHS	2014	96	96	96		92	96	96	92
Bahamas	BHS	2015	95	95	95	31	94	95	95	94
Bahamas	BHS	2016	94	94	94	95	89	94	94	89	11
Bahamas	BHS	2017	94	94	94	98	90	93	94	90	90
Bahamas	BHS	2018	90	90	90	94	89	90	90	89	70
Bahamas	BHS	2019	89	89	89	91	83	89	89	83	78
Bahamas	BHS	2020	83	83	83	97	87	83	83	87	95
Bahamas	BHS	2021	86	86	86	91	82	80	86	82	86
Bahamas	BHS	2022	87	87	87	98	80	79	87	80	82
Bahamas	BHS	2023	87	87	87	99	86	81	87	86	81
Bahamas	BHS	2024	90	90	90	98	86	90	90	86	88
Bahrain	BHR	1980	72				45		72	45
Bahrain	BHR	1981	75				50		75	50
Bahrain	BHR	1982	79				54		79	54
Bahrain	BHR	1983	83				59		83	59
Bahrain	BHR	1984	86				65		86	65
Bahrain	BHR	1985	90				78		90	78
Bahrain	BHR	1986	92				78		92	78
Bahrain	BHR	1987	95				78		95	78
Bahrain	BHR	1988	96				78		96	78
Bahrain	BHR	1989	96				85		96	85
Bahrain	BHR	1990	94				87		94	87
Bahrain	BHR	1991	99				88		99	88
Bahrain	BHR	1992	94	57			87		94	87
Bahrain	BHR	1993	94	90			90		94	90
Bahrain	BHR	1994	96	93			93		96	93
Bahrain	BHR	1995	95	95			95		95	95
Bahrain	BHR	1996	96	96			95		96	95
Bahrain	BHR	1997	98	95			94		98	94
Bahrain	BHR	1998	98	95	39		99		98	99
Bahrain	BHR	1999	97	97	96		94		97	94
Bahrain	BHR	2000	97	97	97		98		97	98
Bahrain	BHR	2001	99	99	99		98		99	98
Bahrain	BHR	2002	98	98	98		99		98	99
Bahrain	BHR	2003	97	98	97		99		97	99
Bahrain	BHR	2004	98	98	98		99		98	99
Bahrain	BHR	2005	98	98	98		99		98	99
Bahrain	BHR	2006	98	98	98		99		98	99
Bahrain	BHR	2007	97	97	97		99		97	99
Bahrain	BHR	2008	97	97	97		99	14	97	99	49
Bahrain	BHR	2009	98	98	97		99	96	97	99	90
Bahrain	BHR	2010	99	99	99		99	99	99	99	59
Bahrain	BHR	2011	99	99	99		99	99	99	99	96
Bahrain	BHR	2012	99	99	99		99	99	99	99	96
Bahrain	BHR	2013	99	99	99		99	99	99	99	97
Bahrain	BHR	2014	99	98	99		99	98	99	99	97
Bahrain	BHR	2015	98	98	98	98	99	98	98	99	97
Bahrain	BHR	2016	99	99	99	99	99	99	99	99	98
Bahrain	BHR	2017	97	98	97	98	99	97	98	99	97
Bahrain	BHR	2018	99	99	99	99	99	98	99	99	98
Bahrain	BHR	2019	99	99	99	99	99	97	99	99	99
Bahrain	BHR	2020	98	98	98	99	99	99	98	99	98
Bahrain	BHR	2021	98	98	98	99	99	99	99	99	99
Bahrain	BHR	2022	97	97	97	97	99	99	97	99	95
Bahrain	BHR	2023	99	99	99	99	99	98	99	99	98
Bahrain	BHR	2024	96	96	96	97	99	99	98	99	94
Bangladesh	BGD	1981	1						1
Bangladesh	BGD	1982	1				1		1
Bangladesh	BGD	1983	1				1		1
Bangladesh	BGD	1984	1				1		1
Bangladesh	BGD	1985	2				1		2
Bangladesh	BGD	1986	4				3		4
Bangladesh	BGD	1987	9				6		8
Bangladesh	BGD	1988	16				13		16
Bangladesh	BGD	1989	49				53		49
Bangladesh	BGD	1990	69				65		69
Bangladesh	BGD	1991	74				68		74
Bangladesh	BGD	1992	66				69		67
Bangladesh	BGD	1993	74				74		74
Bangladesh	BGD	1994	84				78		84
Bangladesh	BGD	1995	69				79		69
Bangladesh	BGD	1996	77				69		77
Bangladesh	BGD	1997	78				72		78
Bangladesh	BGD	1998	77				71		79
Bangladesh	BGD	1999	80				71		81
Bangladesh	BGD	2000	82				74		83
Bangladesh	BGD	2001	85				77		85
Bangladesh	BGD	2002	83				75		83
Bangladesh	BGD	2003	87	5			76		90
Bangladesh	BGD	2004	99	11			81		88
Bangladesh	BGD	2005	93	45			88		94
Bangladesh	BGD	2006	94	86			83		95
Bangladesh	BGD	2007	94	95			89		96
Bangladesh	BGD	2008	96	96			92		96
Bangladesh	BGD	2009	97	97	97		93		97
Bangladesh	BGD	2010	94	94	94		88		94
Bangladesh	BGD	2011	96	96	87		93		96
Bangladesh	BGD	2012	94	94	94		88		94	17
Bangladesh	BGD	2013	96	96	96		91		96	91
Bangladesh	BGD	2014	97	97	97		94		97	94
Bangladesh	BGD	2015	98	98	98	51	97	48	98	97
Bangladesh	BGD	2016	98	98	98	37	97	97	98	97
Bangladesh	BGD	2017	98	98	98	37	97	99	98	97
Bangladesh	BGD	2018	98	98	98	75	97	98	98	97
Bangladesh	BGD	2019	98	98	98	92	97	99	98	97
Bangladesh	BGD	2020	97	98	98	96	97	99	97	97
Bangladesh	BGD	2021	97	97	97	99	97	97	97	97
Bangladesh	BGD	2022	97	97	97	99	96	97	97	96
Bangladesh	BGD	2023	97	97	97	99	96	97	97	96
Bangladesh	BGD	2024	97	97	97	99	96	97	97	96
Barbados	BRB	1980	60				41		99
Barbados	BRB	1981	58				47		54
Barbados	BRB	1982	62				53		63	53
Barbados	BRB	1983	69				55		62	55
Barbados	BRB	1984	83				84		77	84
Barbados	BRB	1985	83				88		88	88
Barbados	BRB	1986	79				84		80	84
Barbados	BRB	1987	79				85		68	85
Barbados	BRB	1988	76				84		73	84
Barbados	BRB	1989	78				85		80	85
Barbados	BRB	1990	91				87		90	87
Barbados	BRB	1991	82				92		84	92
Barbados	BRB	1992	90				90		89	90
Barbados	BRB	1993	86				92		88	92
Barbados	BRB	1994	90				97		91	97
Barbados	BRB	1995	93				92		93	92
Barbados	BRB	1996	85				99		85	99
Barbados	BRB	1997	96				92		96	92
Barbados	BRB	1998	93				97		93	97
Barbados	BRB	1999	87				86		86	86
Barbados	BRB	2000	93				94		86	94
Barbados	BRB	2001	84	18	18		93		93	93
Barbados	BRB	2002	87	66	66		91		86	91
Barbados	BRB	2003	89	91	88		90		90	90
Barbados	BRB	2004	93	93	93		98		93	98
Barbados	BRB	2005	92	92	92		93		91	93
Barbados	BRB	2006	84	84	84		92		85	92
Barbados	BRB	2007	93	93	93		75		93	75
Barbados	BRB	2008	85	85	85		94		85	94
Barbados	BRB	2009	93	93	93		94	75	93	94
Barbados	BRB	2010	86	86	86		85	78	90	85
Barbados	BRB	2011	91	91	91		93	81	91	93
Barbados	BRB	2012	87	87	87		90	84	88	90
Barbados	BRB	2013	91	91	91		87	87	91	87
Barbados	BRB	2014	94	94	94		95	90	95	95
Barbados	BRB	2015	97	97	97		96	97	97	96
Barbados	BRB	2016	97	97	97	99	92	96	97	92
Barbados	BRB	2017	90	90	90	89	92	89	91	92
Barbados	BRB	2018	95	95	95	95	85	89	94	85
Barbados	BRB	2019	90	90	90	94	92	93	91	92
Barbados	BRB	2020	85	85	85	86	89	86	85	89
Barbados	BRB	2021	82	82	82	83	77	83	84	77
Barbados	BRB	2022	86	86	86	87	85	87	86	85
Barbados	BRB	2023	85	85	85	91	89	86	85	89
Barbados	BRB	2024	94	94	94	94	88	94	94	88
Belarus	BLR	1992	90				94		90
Belarus	BLR	1993	91				96		91
Belarus	BLR	1994	92				97		92
Belarus	BLR	1995	96				93		96
Belarus	BLR	1996	98				96		98	96
Belarus	BLR	1997	98				97		98	97
Belarus	BLR	1998	99				98		99	98
Belarus	BLR	1999	99				98		99	98
Belarus	BLR	2000	99	70			98		99	98
Belarus	BLR	2001	99	93			99		99	99
Belarus	BLR	2002	99	99			99		99	99
Belarus	BLR	2003	50	56			99		53	99
Belarus	BLR	2004	99	99			99		99	99
Belarus	BLR	2005	99	99			99		98	99
Belarus	BLR	2006	99	98			97		97	97
Belarus	BLR	2007	95	91			99		90	99
Belarus	BLR	2008	97	98	6		99		98	99
Belarus	BLR	2009	96	98	19		99		98	99
Belarus	BLR	2010	98	96	0		99		99	99
Belarus	BLR	2011	98	98	21		99		98	99
Belarus	BLR	2012	98	97	22		98		98	98
Belarus	BLR	2013	98	98	23		99		98	99
Belarus	BLR	2014	97	97	20		99		97	99
Belarus	BLR	2015	99	99	9	99	99		99	99
Belarus	BLR	2016	98	96	11	99	98		98	98
Belarus	BLR	2017	97	98	9	98	97		98	97
Belarus	BLR	2018	97	98	67	98	98		98	98
Belarus	BLR	2019	98	97	91	98	98		98	98
Belarus	BLR	2020	97	97	97	96	97		97	97
Belarus	BLR	2021	98	98	98	98	98		97	98
Belarus	BLR	2022	98	98	98	98	98		98	98
Belarus	BLR	2023	98	97	98	98	97		98	97
Belarus	BLR	2024	98	98	98	98	98		98	98
Belgium	BEL	1980	95						99
Belgium	BEL	1981	95				50		99
Belgium	BEL	1982	95				58		90
Belgium	BEL	1983	95				66		90
Belgium	BEL	1984	95				74		95
Belgium	BEL	1985	95				82		97	82
Belgium	BEL	1986	95				90		99	90
Belgium	BEL	1987	95				50		97	50
Belgium	BEL	1988	80				75		95	75
Belgium	BEL	1989	94				75		95	75
Belgium	BEL	1990	93				85		95	85
Belgium	BEL	1991	92				67		93	67
Belgium	BEL	1992	95				87		94	87
Belgium	BEL	1993	97		20		70		94	70
Belgium	BEL	1994	96		16		78		93	78
Belgium	BEL	1995	94		13		85		92	85
Belgium	BEL	1996	95		10		73		94	73
Belgium	BEL	1997	87	2	6		76		94	76
Belgium	BEL	1998	79	31	33		80		95	80
Belgium	BEL	1999	87	46	59		82		95	82
Belgium	BEL	2000	95	60	86		82		96	82
Belgium	BEL	2001	95	60	86		82		96	82
Belgium	BEL	2002	95	60	86		82		96	82
Belgium	BEL	2003	95	64	87		82		96	82
Belgium	BEL	2004	95	64	87		82		96	82
Belgium	BEL	2005	97	77	95		88		97	88
Belgium	BEL	2006	98	94	98		92		99	92
Belgium	BEL	2007	98	94	98		92		99	92
Belgium	BEL	2008	99	98	98		93		99	93
Belgium	BEL	2009	98	97	98		95		98	95
Belgium	BEL	2010	98	97	98		95		98	95
Belgium	BEL	2011	98	97	98		95		98	95
Belgium	BEL	2012	99	98	98		96	93	99	96	86
Belgium	BEL	2013	99	98	98		96	93	99	96	86
Belgium	BEL	2014	99	98	98		96	93	99	96	86
Belgium	BEL	2015	99	98	98	99	96	94	99	96	88
Belgium	BEL	2016	98	97	97	99	96	94	98	96	87
Belgium	BEL	2017	98	97	97	99	96	94	98	96	87
Belgium	BEL	2018	98	97	97	99	96	94	98	96	87
Belgium	BEL	2019	97	97	97	99	96	94	98	96	84
Belgium	BEL	2020	98	97	97	99	96	94	98	96	86
Belgium	BEL	2021	98	97	97	99	96	94	98	96	86
Belgium	BEL	2022	98	97	97	99	96	94	98	96	86
Belgium	BEL	2023	98	97	97	99	96	94	98	96	86
Belgium	BEL	2024	97	97	97	99	96	94	98	96	86
Belize	BLZ	1980	47				21		44
Belize	BLZ	1981	44				40		54
Belize	BLZ	1982	61				51		65
Belize	BLZ	1983	59				43		61
Belize	BLZ	1984	53				43		61
Belize	BLZ	1985	58				49		61
Belize	BLZ	1986	82				85		84
Belize	BLZ	1987	85				53		58
Belize	BLZ	1988	61				59		63
Belize	BLZ	1989	79				71		74
Belize	BLZ	1990	91				86		86
Belize	BLZ	1991	82				76		80
Belize	BLZ	1992	74				69		89
Belize	BLZ	1993	85				80		86
Belize	BLZ	1994	88				82		84
Belize	BLZ	1995	83				83		83
Belize	BLZ	1996	85				81		85	81
Belize	BLZ	1997	86				85		85	85
Belize	BLZ	1998	87				84		87	84
Belize	BLZ	1999	87				82		84	82
Belize	BLZ	2000	91	76			96		91	96
Belize	BLZ	2001	96	96	96		94		96	94
Belize	BLZ	2002	89	97	89		88		93	88
Belize	BLZ	2003	96	96	96		96		95	96
Belize	BLZ	2004	97	97	97		97		97	97
Belize	BLZ	2005	96	96	96		95		96	95
Belize	BLZ	2006	98	98	98		99		98	99
Belize	BLZ	2007	96	96	96		96		97	96
Belize	BLZ	2008	94	94	94		96		94	96
Belize	BLZ	2009	97	97	97		97		98	97
Belize	BLZ	2010	96	96	96		98		96	98
Belize	BLZ	2011	95	95	95		98		95	98
Belize	BLZ	2012	98	98	98		96		98	96
Belize	BLZ	2013	95	95	95		99		95	99
Belize	BLZ	2014	95	95	95		95		95	95
Belize	BLZ	2015	94	94	94	7	96		94	96
Belize	BLZ	2016	95	95	95	93	95		96	95
Belize	BLZ	2017	88	88	88	89	90		88	90
Belize	BLZ	2018	96	96	96	97	97		96	97
Belize	BLZ	2019	98	98	98	99	96		98	96
Belize	BLZ	2020	79	79	79	79	82		79	82
Belize	BLZ	2021	83	83	83	80	79		83	79
Belize	BLZ	2022	84	84	84	91	81		84	81
Belize	BLZ	2023	85	85	85	85	93		85	93
Belize	BLZ	2024	88	88	88	89	84	39	88	84
Benin	BEN	1985	17				23		16
Benin	BEN	1986	17				20		17
Benin	BEN	1987	25				26		25
Benin	BEN	1988	30				30		30
Benin	BEN	1989	48				48		48
Benin	BEN	1990	74				79		74
Benin	BEN	1991	69				60		68
Benin	BEN	1992	73				70		73
Benin	BEN	1993	75				67		75
Benin	BEN	1994	81				78		82
Benin	BEN	1995	67				65		68
Benin	BEN	1996	66				60		67
Benin	BEN	1997	66				66		66
Benin	BEN	1998	70				67		70
Benin	BEN	1999	74				69		74
Benin	BEN	2000	78				70		78
Benin	BEN	2001	76				68		77
Benin	BEN	2002	75	15			66		76
Benin	BEN	2003	73	73			65		75
Benin	BEN	2004	72	75			63		74
Benin	BEN	2005	70	70	35		61		73
Benin	BEN	2006	74	74	74		66		76
Benin	BEN	2007	82	82	82		70		82
Benin	BEN	2008	75	75	75		66		77
Benin	BEN	2009	79	79	79		71		80
Benin	BEN	2010	76	76	76		68		77
Benin	BEN	2011	75	75	75		70	36	77
Benin	BEN	2012	80	80	80		74	67	80
Benin	BEN	2013	77	77	77		68	70	73
Benin	BEN	2014	74	74	74		65	69	71
Benin	BEN	2015	74	74	74	24	67	72	72
Benin	BEN	2016	78	78	78	57	68	73	73
Benin	BEN	2017	76	76	76	51	65	72	72
Benin	BEN	2018	74	74	74	62	61	72	70
Benin	BEN	2019	72	72	72	74	58	71	69	58
Benin	BEN	2020	70	70	70	70	54	70	67	54	63
Benin	BEN	2021	70	70	70	70	53	70	68	53	69
Benin	BEN	2022	69	69	69	69	52	69	69	52	69
Benin	BEN	2023	69	69	69	69	52	70	69	52	70
Benin	BEN	2024	63	63	63	63	44	64	63	44	64
Bhutan	BTN	1980	6				21		4
Bhutan	BTN	1981	13				21		11
Bhutan	BTN	1982	15				20		11
Bhutan	BTN	1983	16				21		14
Bhutan	BTN	1984	28				36		27
Bhutan	BTN	1985	41				44		41
Bhutan	BTN	1986	53				51		54
Bhutan	BTN	1987	63				58		63
Bhutan	BTN	1988	70				64		70
Bhutan	BTN	1989	76				79		76
Bhutan	BTN	1990	96				93		96
Bhutan	BTN	1991	91				89		91
Bhutan	BTN	1992	86				86		85
Bhutan	BTN	1993	79				84		82
Bhutan	BTN	1994	86				81		84
Bhutan	BTN	1995	87				85		86
Bhutan	BTN	1996	87	16			85		86
Bhutan	BTN	1997	87	84			84		87
Bhutan	BTN	1998	86	81			71		85
Bhutan	BTN	1999	90	90			77		89
Bhutan	BTN	2000	92	98			78		98
Bhutan	BTN	2001	88	89			78		88
Bhutan	BTN	2002	86	83			78		89
Bhutan	BTN	2003	95	95			88		96
Bhutan	BTN	2004	89	89			87		90
Bhutan	BTN	2005	95	95			93		95
Bhutan	BTN	2006	95	95			90		96	90
Bhutan	BTN	2007	95	95			95		93	95
Bhutan	BTN	2008	96	96			99		96	99
Bhutan	BTN	2009	93	93			94		93	94
Bhutan	BTN	2010	91	91			95		92	95
Bhutan	BTN	2011	95	95			95		95	95
Bhutan	BTN	2012	97	97	97		95		97	95
Bhutan	BTN	2013	97	97	97		94		97	94
Bhutan	BTN	2014	99	99	99		97		98	97
Bhutan	BTN	2015	99	99	99	43	97		98	97
Bhutan	BTN	2016	98	98	98	90	97		97	97
Bhutan	BTN	2017	98	98	98	35	97		97	97
Bhutan	BTN	2018	97	97	97	97	97		97	97
Bhutan	BTN	2019	97	97	97	96	97	26	97	97
Bhutan	BTN	2020	95	96	96	93	93	90	96	93
Bhutan	BTN	2021	98	98	98	98	97	95	98	97
Bhutan	BTN	2022	98	98	98	99	97	97	98	97
Bhutan	BTN	2023	99	99	99	96	99	99	98	99
Bhutan	BTN	2024	98	98	98	99	97	98	99	97
Bolivia	BOL	1980	11				13		14
Bolivia	BOL	1981	13				17		15
Bolivia	BOL	1982	12				15		12
Bolivia	BOL	1983	10				13		11
Bolivia	BOL	1984	6				20		46
Bolivia	BOL	1985	33				21		30
Bolivia	BOL	1986	42				55		42
Bolivia	BOL	1987	35				57		41
Bolivia	BOL	1988	28				58		40
Bolivia	BOL	1989	52				59		51
Bolivia	BOL	1990	41				53		50
Bolivia	BOL	1991	43				54		52
Bolivia	BOL	1992	45				57		54
Bolivia	BOL	1993	52				57		56
Bolivia	BOL	1994	58				64		60
Bolivia	BOL	1995	64				58		64
Bolivia	BOL	1996	61				61		61
Bolivia	BOL	1997	58				51		57
Bolivia	BOL	1998	61				65		59
Bolivia	BOL	1999	77				79		79
Bolivia	BOL	2000	75	77	77		84		74	84
Bolivia	BOL	2001	71	77	77		88		71	88
Bolivia	BOL	2002	77	77	77		91		76	91
Bolivia	BOL	2003	88	80	80		96		82	96
Bolivia	BOL	2004	84	84	84		90		84	90
Bolivia	BOL	2005	85	85	85		89		84	89
Bolivia	BOL	2006	83	83	83		88		82	88
Bolivia	BOL	2007	84	84	84		86		85	86
Bolivia	BOL	2008	88	88	88		92		87	92	51
Bolivia	BOL	2009	93	93	93		93		92	93	76
Bolivia	BOL	2010	91	91	91		88		90	88	87
Bolivia	BOL	2011	95	95	95		96		95	96	91
Bolivia	BOL	2012	93	93	93		92		93	92	91
Bolivia	BOL	2013	86	87	87		87		87	87	84
Bolivia	BOL	2014	85	85	85		89	56	84	89	85
Bolivia	BOL	2015	89	89	89		95	86	88	95	89
Bolivia	BOL	2016	87	87	87	93	94	87	87	94	87
Bolivia	BOL	2017	84	84	84	91	83	83	83	83	84
Bolivia	BOL	2018	83	83	83	89	89	83	83	89	87
Bolivia	BOL	2019	75	75	75	81	79	75	75	79	78
Bolivia	BOL	2020	68	68	68	79	74	68	68	74	74
Bolivia	BOL	2021	70	70	70	75	75	70	70	75	71
Bolivia	BOL	2022	69	69	69	75	69	69	69	69	71
Bolivia	BOL	2023	67	67	67	72	68	68	67	68	70
Bolivia	BOL	2024	59	59	59	68	67	59	59	67	62
Bosnia and Herzegovina	BIH	1992	58				52		65	52
Bosnia and Herzegovina	BIH	1993	38				48		45	48
Bosnia and Herzegovina	BIH	1994	82				57		69	57
Bosnia and Herzegovina	BIH	1995	55				53		69	53
Bosnia and Herzegovina	BIH	1996	67				70		74	70
Bosnia and Herzegovina	BIH	1997	79				86		80	86
Bosnia and Herzegovina	BIH	1998	89				84		89	84
Bosnia and Herzegovina	BIH	1999	90				83		90	83
Bosnia and Herzegovina	BIH	2000	85				80		87	80
Bosnia and Herzegovina	BIH	2001	91				92		92	92
Bosnia and Herzegovina	BIH	2002	80				89		86	89
Bosnia and Herzegovina	BIH	2003	87				84		87	84
Bosnia and Herzegovina	BIH	2004	84	36	49		88		87	88
Bosnia and Herzegovina	BIH	2005	93	93	50		90		95	90
Bosnia and Herzegovina	BIH	2006	87	90	82		85		91	85
Bosnia and Herzegovina	BIH	2007	95	94	83		96		95	96
Bosnia and Herzegovina	BIH	2008	91	88	83		84		92	84
Bosnia and Herzegovina	BIH	2009	90	90	80		93		90	93
Bosnia and Herzegovina	BIH	2010	89	89	83		91		90	91
Bosnia and Herzegovina	BIH	2011	88	88	85		89		89	89
Bosnia and Herzegovina	BIH	2012	92	92	87		94		87	94
Bosnia and Herzegovina	BIH	2013	89	91	83		92		87	92
Bosnia and Herzegovina	BIH	2014	86	89	79		89		86	89
Bosnia and Herzegovina	BIH	2015	82	82	78	56	83		74	83
Bosnia and Herzegovina	BIH	2016	78	78	69	58	68		79	68
Bosnia and Herzegovina	BIH	2017	75	77	68	91	69		75	69
Bosnia and Herzegovina	BIH	2018	73	80	62	89	68		73	68
Bosnia and Herzegovina	BIH	2019	80	81	78	89	79		80	79
Bosnia and Herzegovina	BIH	2020	78	80	77	87	70		78	70
Bosnia and Herzegovina	BIH	2021	76	79	76	85	61		77	61
Bosnia and Herzegovina	BIH	2022	75	78	75	86	58		75	58
Bosnia and Herzegovina	BIH	2023	73	77	73	85	55		87	55
Bosnia and Herzegovina	BIH	2024	79	82	79	91	69		79	69
Botswana	BWA	1980	71				63		46
Botswana	BWA	1981	75				70		71
Botswana	BWA	1982	82				75		77
Botswana	BWA	1983	82				79		80
Botswana	BWA	1984	83				82		83
Botswana	BWA	1985	84				85		85
Botswana	BWA	1986	86				91		88
Botswana	BWA	1987	88				87		86
Botswana	BWA	1988	88				87		89
Botswana	BWA	1989	92				87		89
Botswana	BWA	1990	92				87		90
Botswana	BWA	1991	93				88		91
Botswana	BWA	1992	94				88		91
Botswana	BWA	1993	94				88		92
Botswana	BWA	1994	94				88		93
Botswana	BWA	1995	95	73			89		94
Botswana	BWA	1996	96	62			89		95
Botswana	BWA	1997	96	60			89		95
Botswana	BWA	1998	98	77			89		93
Botswana	BWA	1999	97	85			90		97
Botswana	BWA	2000	97	86			91		97
Botswana	BWA	2001	97	87			91		97
Botswana	BWA	2002	97	88			92		97
Botswana	BWA	2003	96	90			92		96
Botswana	BWA	2004	96	91			93		96
Botswana	BWA	2005	96	92			93		96
Botswana	BWA	2006	96	93			94		96
Botswana	BWA	2007	96	93			95		96
Botswana	BWA	2008	96	94			95		96
Botswana	BWA	2009	96	94			96		96
Botswana	BWA	2010	95	95			96		96
Botswana	BWA	2011	95	95	95		97		96
Botswana	BWA	2012	95	95	95		97	52	96		74
Botswana	BWA	2013	95	95	95		97	72	96		85
Botswana	BWA	2014	95	95	95		97	95	96		95
Botswana	BWA	2015	95	95	95	8	97	94	96		92
Botswana	BWA	2016	95	95	94	49	97	92	96	97	88
Botswana	BWA	2017	95	95	94	95	97	91	96	97	85
Botswana	BWA	2018	95	95	94	95	97	93	96	97	87
Botswana	BWA	2019	95	95	94	95	97	95	96	97	86
Botswana	BWA	2020	95	95	94	95	87	94	96	87	85
Botswana	BWA	2021	95	95	95	95	97	90	96	97	85
Botswana	BWA	2022	86	86	86	86	90	73	86	90	65
Botswana	BWA	2023	95	95	94	96	97	86	96	97	52
Botswana	BWA	2024	95	95	94	95	97	95	96	97	74
Brazil	BRA	1980	37				57		69
Brazil	BRA	1981	47				73		39
Brazil	BRA	1982	56				66		51
Brazil	BRA	1983	60				68		55
Brazil	BRA	1984	68				73		55
Brazil	BRA	1985	66				67		52
Brazil	BRA	1986	58				67		51
Brazil	BRA	1987	58				64		53
Brazil	BRA	1988	58				62		57
Brazil	BRA	1989	56				60		54
Brazil	BRA	1990	66				78		58
Brazil	BRA	1991	78				85		67
Brazil	BRA	1992	71				91		65
Brazil	BRA	1993	75				85		64
Brazil	BRA	1994	74	4			77		70
Brazil	BRA	1995	81	10			87		79
Brazil	BRA	1996	77	15			80		80
Brazil	BRA	1997	79	6			99		89
Brazil	BRA	1998	93	13			95		95
Brazil	BRA	1999	94	84			99		99
Brazil	BRA	2000	98	94	90		99		99	99
Brazil	BRA	2001	98	91	93		99		99	99
Brazil	BRA	2002	99	92	93		96		99	96
Brazil	BRA	2003	99	97	94		97		99	97
Brazil	BRA	2004	99	96	95		97		99	97
Brazil	BRA	2005	99	98	96		98		99	98
Brazil	BRA	2006	99	99	97		99		99	99	47
Brazil	BRA	2007	99	99	98		99		99	99	80
Brazil	BRA	2008	99	96	99		99		99	99	81
Brazil	BRA	2009	99	99	99		99		99	99	86
Brazil	BRA	2010	99	96	99		99	24	99	99	83
Brazil	BRA	2011	99	98	99		99	82	98	99	87
Brazil	BRA	2012	95	96	95		99	88	96	99	86
Brazil	BRA	2013	97	96	98		98	94	96	98	93
Brazil	BRA	2014	93	96	95		97	93	96	97	92
Brazil	BRA	2015	96	96	96	97	96	94	98	96	94
Brazil	BRA	2016	89	89	89	83	95	84	72	95	88
Brazil	BRA	2017	83	82	79	88	87	82	84	87	77
Brazil	BRA	2018	87	87	83	88	92	80	85	92	80
Brazil	BRA	2019	70	72	72	86	91	78	85	91	83
Brazil	BRA	2020	77	77	77	81	79	79	74	79	76
Brazil	BRA	2021	68	68	68	73	73	69	68	73	69
Brazil	BRA	2022	77	77	77	81	81	72	75	81	77
Brazil	BRA	2023	90	90	90	83	87	74	85	87	84
Brazil	BRA	2024	91	90	91	91	93	86	82	93	87
Brunei	BRN	1980	89				73		89
Brunei	BRN	1981	94				80		95
Brunei	BRN	1982	99				88		99
Brunei	BRN	1983	85				94		90
Brunei	BRN	1984	96				90		94	90
Brunei	BRN	1985	88				98		88	98
Brunei	BRN	1986	86				99		86	99
Brunei	BRN	1987	85				99		88	99
Brunei	BRN	1988	89				99		89	99
Brunei	BRN	1989	91				99		91	99
Brunei	BRN	1990	93	96			99		92	99
Brunei	BRN	1991	95	96			96		94	96
Brunei	BRN	1992	96	96			92		95	92
Brunei	BRN	1993	99	99			99		99	99
Brunei	BRN	1994	99	99			99		99	99
Brunei	BRN	1995	99	99			99		99	99
Brunei	BRN	1996	99	98			99		99	99
Brunei	BRN	1997	99	98			98		99	98
Brunei	BRN	1998	97	99			99		98	99
Brunei	BRN	1999	92	93			94		97	94
Brunei	BRN	2000	99	99			99		99	99
Brunei	BRN	2001	97	99			99		99	99
Brunei	BRN	2002	94	99	94		99		99	99
Brunei	BRN	2003	92	99	92		98		99	98
Brunei	BRN	2004	92	99	92		99		92	99
Brunei	BRN	2005	94	99	94		98		93	98
Brunei	BRN	2006	97	99	97		97		94	97
Brunei	BRN	2007	99	97	99		97		95	97
Brunei	BRN	2008	98	96	98		99		97	99
Brunei	BRN	2009	99	96	99		99		99	99
Brunei	BRN	2010	95	96	95		94		99	94
Brunei	BRN	2011	97	93	97		91		96	91
Brunei	BRN	2012	95	99	95		95		92	95
Brunei	BRN	2013	99	98	99		96		99	96
Brunei	BRN	2014	99	99	96		97		99	97
Brunei	BRN	2015	99	99	99	99	96		99	96
Brunei	BRN	2016	99	99	99	99	98		99	98
Brunei	BRN	2017	99	99	99	99	97		99	97
Brunei	BRN	2018	99	99	99	99	99		99	99
Brunei	BRN	2019	99	99	99	99	97		99	97
Brunei	BRN	2020	99	99	99	99	99		99	99
Brunei	BRN	2021	99	99	99	99	99		99	99
Brunei	BRN	2022	99	99	99	99	97		99	97
Brunei	BRN	2023	99	99	99	99	97		99	97
Brunei	BRN	2024	99	99	99	99	99		99	99
Bulgaria	BGR	1980	98				98		99
Bulgaria	BGR	1981	99				98		99
Bulgaria	BGR	1982	99				90		99
Bulgaria	BGR	1983	99				98		98
Bulgaria	BGR	1984	99				98		99
Bulgaria	BGR	1985	99				99		99
Bulgaria	BGR	1986	99				99		99
Bulgaria	BGR	1987	99				99		99
Bulgaria	BGR	1988	99				99		99
Bulgaria	BGR	1989	99				99		99
Bulgaria	BGR	1990	99				99		99
Bulgaria	BGR	1991	99				98		81
Bulgaria	BGR	1992	98	71			92		99
Bulgaria	BGR	1993	98	96			88		97	88
Bulgaria	BGR	1994	93	94			93		94	93
Bulgaria	BGR	1995	96	95			94		97	94
Bulgaria	BGR	1996	95	94			95		95	95
Bulgaria	BGR	1997	94	77			93		96	93
Bulgaria	BGR	1998	95	97			95		96	95
Bulgaria	BGR	1999	96	97			96		97	96
Bulgaria	BGR	2000	93	94			89		94	89
Bulgaria	BGR	2001	94	93			90		94	90
Bulgaria	BGR	2002	93	88			92		94	92
Bulgaria	BGR	2003	96	96			96		96	96
Bulgaria	BGR	2004	95	94			95		94	95
Bulgaria	BGR	2005	96	96			96		97	96
Bulgaria	BGR	2006	95	96			96		96	96
Bulgaria	BGR	2007	95	95			96		95	96
Bulgaria	BGR	2008	95	96			96		96	96
Bulgaria	BGR	2009	94	96			96		94	96
Bulgaria	BGR	2010	94	95	91		97	69	94	97
Bulgaria	BGR	2011	95	96	95		95	94	95	95
Bulgaria	BGR	2012	95	95	95		94	94	95	94
Bulgaria	BGR	2013	95	95	95		95	94	95	95
Bulgaria	BGR	2014	88	95	83		93	92	88	93
Bulgaria	BGR	2015	91	92	87	93	92	90	91	92
Bulgaria	BGR	2016	92	91	92	94	92	90	92	92
Bulgaria	BGR	2017	92	92	92	96	94	91	92	94
Bulgaria	BGR	2018	92	85	92	95	93	89	92	93	31
Bulgaria	BGR	2019	93	93	92	96	95	88	93	95	39
Bulgaria	BGR	2020	91	91	91	94	88	85	91	88	45
Bulgaria	BGR	2021	89	89	89	92	89	86	89	89	46
Bulgaria	BGR	2022	91	91	91	94	91	87	91	91	48
Bulgaria	BGR	2023	92	92	92	95	92	87	92	92	49
Bulgaria	BGR	2024	94	94	94	96	94	91	94	94	50
Burkina Faso	BFA	1985	9				38		10
Burkina Faso	BFA	1986	19				40		21
Burkina Faso	BFA	1987	23				37		23
Burkina Faso	BFA	1988	34				52		34
Burkina Faso	BFA	1989	44				66		44
Burkina Faso	BFA	1990	66				79		66
Burkina Faso	BFA	1991	53				69		53
Burkina Faso	BFA	1992	39				60		41
Burkina Faso	BFA	1993	39				50		39
Burkina Faso	BFA	1994	36				45		36
Burkina Faso	BFA	1995	34				43		35
Burkina Faso	BFA	1996	37				40		37
Burkina Faso	BFA	1997	39				41		39
Burkina Faso	BFA	1998	15				24		15
Burkina Faso	BFA	1999	15				36		15
Burkina Faso	BFA	2000	45				48		45
Burkina Faso	BFA	2001	62				63		62
Burkina Faso	BFA	2002	69				64		69
Burkina Faso	BFA	2003	79				76		83
Burkina Faso	BFA	2004	79				78		83
Burkina Faso	BFA	2005	82				84		94
Burkina Faso	BFA	2006	86	76	76		88		94
Burkina Faso	BFA	2007	89	89	89		94		93
Burkina Faso	BFA	2008	93	93	93		94		92
Burkina Faso	BFA	2009	92	92	92		94		91
Burkina Faso	BFA	2010	91	91	91		92		90
Burkina Faso	BFA	2011	91	91	91		89		90
Burkina Faso	BFA	2012	90	90	90		87		90
Burkina Faso	BFA	2013	88	88	88		82		89		9
Burkina Faso	BFA	2014	91	91	91		88	91	91		91
Burkina Faso	BFA	2015	91	91	91		88	91	91	68	91
Burkina Faso	BFA	2016	91	91	91		88	91	91	88	91
Burkina Faso	BFA	2017	91	91	91		88	91	91	88	91
Burkina Faso	BFA	2018	91	91	91	45	88	91	91	88	91
Burkina Faso	BFA	2019	91	91	91	91	88	91	91	88	91
Burkina Faso	BFA	2020	91	91	91	91	88	91	91	88	88
Burkina Faso	BFA	2021	91	91	91	91	88	66	91	88	91
Burkina Faso	BFA	2022	91	91	91	91	88	91	91	88	82
Burkina Faso	BFA	2023	91	91	91	91	88	91	91	88	83
Burkina Faso	BFA	2024	91	91	91	91	88	91	91	88	87
Burundi	BDI	1981	36				28		39
Burundi	BDI	1982	33				40		43
Burundi	BDI	1983	44				54		35
Burundi	BDI	1984	26				27		21
Burundi	BDI	1985	36				32		58
Burundi	BDI	1986	55				59		56
Burundi	BDI	1987	68				54		71
Burundi	BDI	1988	51				46		51
Burundi	BDI	1989	82				73		86
Burundi	BDI	1990	86				74		97
Burundi	BDI	1991	83				74		89
Burundi	BDI	1992	80				69		81
Burundi	BDI	1993	63				69		64
Burundi	BDI	1994	48				42		49
Burundi	BDI	1995	73				80		73
Burundi	BDI	1996	73				79		72
Burundi	BDI	1997	74				77		69
Burundi	BDI	1998	65				68		61
Burundi	BDI	1999	79				70		71
Burundi	BDI	2000	80				72		72
Burundi	BDI	2001	81				73		73
Burundi	BDI	2002	81				75		74
Burundi	BDI	2003	82				76		75
Burundi	BDI	2004	83	83	83		78		76
Burundi	BDI	2005	87	87	87		87		82
Burundi	BDI	2006	92	92	92		92		88
Burundi	BDI	2007	99	99	99		88		93
Burundi	BDI	2008	92	92	92		84		89
Burundi	BDI	2009	94	94	94		91		96
Burundi	BDI	2010	96	96	96		92		94
Burundi	BDI	2011	96	96	96		93	14	95
Burundi	BDI	2012	96	96	96		93	96	96
Burundi	BDI	2013	96	96	96		98	96	96
Burundi	BDI	2014	95	95	95		94	95	95		85
Burundi	BDI	2015	94	94	94	4	93	94	94		96
Burundi	BDI	2016	94	94	94	60	93	94	94		96
Burundi	BDI	2017	91	91	91	0	90	91	91	90	93
Burundi	BDI	2018	90	90	90	50	88	90	90	88	92
Burundi	BDI	2019	93	93	93	92	92	93	93	92	95
Burundi	BDI	2020	93	93	93	98	90	93	93	90	96
Burundi	BDI	2021	94	94	94	94	90	94	94	90	94
Burundi	BDI	2022	91	91	91	91	89	91	91	89	91
Burundi	BDI	2023	89	89	89	86	86	88	89	86	89
Burundi	BDI	2024	89	89	89	86	86	88	89	86	89
Cambodia	KHM	1984	17				27		18
Cambodia	KHM	1985	23				29		26
Cambodia	KHM	1986	37				54		35
Cambodia	KHM	1987	37				53		57
Cambodia	KHM	1988	45				39		45
Cambodia	KHM	1989	47				39		48
Cambodia	KHM	1990	38				34		38
Cambodia	KHM	1991	38				39		39
Cambodia	KHM	1992	32				33		32
Cambodia	KHM	1993	35				36		36
Cambodia	KHM	1994	37				50		38
Cambodia	KHM	1995	39				62		39
Cambodia	KHM	1996	43				56		48
Cambodia	KHM	1997	46				50		56
Cambodia	KHM	1998	47				54		57
Cambodia	KHM	1999	53				63		65
Cambodia	KHM	2000	59				65		62
Cambodia	KHM	2001	60				59		59
Cambodia	KHM	2002	54				52		54
Cambodia	KHM	2003	69				65		69
Cambodia	KHM	2004	85				80		86
Cambodia	KHM	2005	82				79		82
Cambodia	KHM	2006	80	80			78		80
Cambodia	KHM	2007	82	82			79		82
Cambodia	KHM	2008	91	91			89		91
Cambodia	KHM	2009	94	92			92		95
Cambodia	KHM	2010	90	91	86		90		90
Cambodia	KHM	2011	91	91	88		88		91
Cambodia	KHM	2012	90	91	89		84		90
Cambodia	KHM	2013	86	86	86		79		71	79
Cambodia	KHM	2014	90	90	90		83		91	83
Cambodia	KHM	2015	91	91	91		85	68	91	85
Cambodia	KHM	2016	91	91	91	81	85	87	89	85
Cambodia	KHM	2017	90	90	90	66	85	81	89	85
Cambodia	KHM	2018	89	89	89	80	86	83	88	86
Cambodia	KHM	2019	88	88	88	89	87	88	91	87
Cambodia	KHM	2020	86	86	86	88	83	86	89	83
Cambodia	KHM	2021	86	86	86	87	83	86	88	83
Cambodia	KHM	2022	84	84	84	84	83	84	84	83
Cambodia	KHM	2023	84	84	84	83	79	82	85	79
Cambodia	KHM	2024	83	83	83	84	83	83	84	83
Cameroon	CMR	1981	5				16		5
Cameroon	CMR	1982	15				21		15
Cameroon	CMR	1983	25				25		25
Cameroon	CMR	1984	27				31		26
Cameroon	CMR	1985	33				39		35
Cameroon	CMR	1986	39				44		42
Cameroon	CMR	1987	44				44		44
Cameroon	CMR	1988	50				48		51
Cameroon	CMR	1989	56				56		54
Cameroon	CMR	1990	48				56		54
Cameroon	CMR	1991	42				48		46
Cameroon	CMR	1992	37				37		37
Cameroon	CMR	1993	37				32		34
Cameroon	CMR	1994	38				38		42
Cameroon	CMR	1995	46				46		46
Cameroon	CMR	1996	46				39		43
Cameroon	CMR	1997	48				43		47
Cameroon	CMR	1998	56				47		53
Cameroon	CMR	1999	59				46		58
Cameroon	CMR	2000	62				49		57
Cameroon	CMR	2001	63				51		61
Cameroon	CMR	2002	66				53		66
Cameroon	CMR	2003	73				61		72
Cameroon	CMR	2004	73				64		72
Cameroon	CMR	2005	80	79			68		79
Cameroon	CMR	2006	81	81			73		78
Cameroon	CMR	2007	82	82			74		81
Cameroon	CMR	2008	84	84			80		82
Cameroon	CMR	2009	80	80	80		74		79
Cameroon	CMR	2010	84	84	84		79		83
Cameroon	CMR	2011	81	82	81		76	23	80
Cameroon	CMR	2012	79	85	79		74	84	78
Cameroon	CMR	2013	76	76	76		71	75	75
Cameroon	CMR	2014	76	76	76		71	77	76		42
Cameroon	CMR	2015	76	76	76	26	71	77	75		67
Cameroon	CMR	2016	78	78	78	70	72	78	77		75
Cameroon	CMR	2017	74	74	74	67	67	73	73	67	72
Cameroon	CMR	2018	68	68	68	67	61	68	68	61	68
Cameroon	CMR	2019	67	67	67	66	61	67	68	61	67
Cameroon	CMR	2020	68	68	68	69	63	69	68	63	68
Cameroon	CMR	2021	71	71	71	70	65	70	71	65	69
Cameroon	CMR	2022	71	71	71	70	68	70	62	68	66
Cameroon	CMR	2023	75	75	75	71	71	75	74	71	72
Cameroon	CMR	2024	77	77	77	75	71	76	76	71	73
Canada	CAN	1987	85				70		86	70
Canada	CAN	1988	86				85		87	85
Canada	CAN	1989	87				87		87	87
Canada	CAN	1990	88				89		88	89
Canada	CAN	1991	88				92		88	92
Canada	CAN	1992	89				94		89	94
Canada	CAN	1993	90				96		89	96
Canada	CAN	1994	93				97		89	97
Canada	CAN	1995	87				96		89	96
Canada	CAN	1996	90		84		97		89	97
Canada	CAN	1997	86		87		96		88	96
Canada	CAN	1998	90		88		96		88	96
Canada	CAN	1999	90		88		96		88	96
Canada	CAN	2000	89		88		96		88	96
Canada	CAN	2001	89		88		95		88	95
Canada	CAN	2002	88		88		95		88	95
Canada	CAN	2003	91	14	88		95		88	95
Canada	CAN	2004	91	14	91		94		91	94
Canada	CAN	2005	93	14	93		94		93	94
Canada	CAN	2006	95	14	95		93		95	93
Canada	CAN	2007	94	14	93		94		99	94
Canada	CAN	2008	92	28	92		93	42	96	93
Canada	CAN	2009	91	42	91		91	50	93	91
Canada	CAN	2010	89	56	90		90	58	90	90
Canada	CAN	2011	87	70	89		88	66	87	88
Canada	CAN	2012	91	70	90		89	73	91	89
Canada	CAN	2013	91	55	91		90	79	91	90
Canada	CAN	2014	91	55	91		90	79	91	90
Canada	CAN	2015	91	69	91	95	89	80	91	89
Canada	CAN	2016	91	70	91	91	89	80	91	89
Canada	CAN	2017	91	71	91	94	90	81	91	90
Canada	CAN	2018	91	71	91	94	90	81	91	90	79
Canada	CAN	2019	91	84	92	91	90	84	92	90	84
Canada	CAN	2020	92	84	92	92	90	84	92	90	84
Canada	CAN	2021	92	84	92	92	90	84	92	90	84
Canada	CAN	2022	92	83	90	92	92	85	92	92	87
Canada	CAN	2023	92	83	90	92	92	85	92	92	87
Canada	CAN	2024	92	83	90	92	92	85	92	92	87
Cape Verde	CPV	1983	23						22
Cape Verde	CPV	1984	31						31
Cape Verde	CPV	1985	39				54		39
Cape Verde	CPV	1986	54				58		60
Cape Verde	CPV	1987	92				75		87
Cape Verde	CPV	1988	88				80		85
Cape Verde	CPV	1989	99				84		99
Cape Verde	CPV	1990	88				79		87
Cape Verde	CPV	1991	87				76		88
Cape Verde	CPV	1992	88				82		89
Cape Verde	CPV	1993	89				88		90
Cape Verde	CPV	1994	89				87		89
Cape Verde	CPV	1995	88				85		89
Cape Verde	CPV	1996	88				84		88
Cape Verde	CPV	1997	87				83		87
Cape Verde	CPV	1998	88				84		88
Cape Verde	CPV	1999	89				85		89
Cape Verde	CPV	2000	90				86		90
Cape Verde	CPV	2001	90				88		91
Cape Verde	CPV	2002	91	40			89		92
Cape Verde	CPV	2003	92	66			90		93
Cape Verde	CPV	2004	93	91			91		94
Cape Verde	CPV	2005	95	93			93		95
Cape Verde	CPV	2006	96	95			94		97
Cape Verde	CPV	2007	98	96			96		98
Cape Verde	CPV	2008	99	98			97		99
Cape Verde	CPV	2009	99	98			97		99
Cape Verde	CPV	2010	99	98			97		99
Cape Verde	CPV	2011	90	90	90		96		90	99
Cape Verde	CPV	2012	94	94	94		91		94	94
Cape Verde	CPV	2013	93	93	93		91		93	89
Cape Verde	CPV	2014	95	95	95		93		95	79
Cape Verde	CPV	2015	93	93	93		92		93	95
Cape Verde	CPV	2016	96	96	96		93		95	92
Cape Verde	CPV	2017	96	96	96	60	96		96	96
Cape Verde	CPV	2018	98	98	98	96	99		98	99
Cape Verde	CPV	2019	96	96	96	96	98		97	98
Cape Verde	CPV	2020	93	93	93	94	95		94	95
Cape Verde	CPV	2021	93	93	93	94	95		94	95
Cape Verde	CPV	2022	93	93	93	94	95		94	95
Cape Verde	CPV	2023	93	93	93	94	95		94	95
Cape Verde	CPV	2024	93	93	93	94	95		94	95
Central African Republic	CAF	1980	13				12		13
Central African Republic	CAF	1981	11				15		11
Central African Republic	CAF	1982	14				16		14
Central African Republic	CAF	1983	16				16		16
Central African Republic	CAF	1984	17				19		17
Central African Republic	CAF	1985	20				23		20
Central African Republic	CAF	1986	19				24		19
Central African Republic	CAF	1987	22				17		22
Central African Republic	CAF	1988	42				40		42
Central African Republic	CAF	1989	64				69		61
Central African Republic	CAF	1990	82				82		82
Central African Republic	CAF	1991	64				57		64
Central African Republic	CAF	1992	45				32		45
Central African Republic	CAF	1993	47				42		46
Central African Republic	CAF	1994	48				52		46
Central African Republic	CAF	1995	53				46		51
Central African Republic	CAF	1996	48				44		47
Central African Republic	CAF	1997	43				42		44
Central African Republic	CAF	1998	43				37		45
Central African Republic	CAF	1999	33				37		36
Central African Republic	CAF	2000	37				36		38
Central African Republic	CAF	2001	40				35		40
Central African Republic	CAF	2002	44				42		42
Central African Republic	CAF	2003	47				49		44
Central African Republic	CAF	2004	51				55		45
Central African Republic	CAF	2005	54				62		47
Central African Republic	CAF	2006	51				61		47
Central African Republic	CAF	2007	48				59		46
Central African Republic	CAF	2008	45				58		46
Central African Republic	CAF	2009	42	42	42		56		45
Central African Republic	CAF	2010	45	45	45		53		46
Central African Republic	CAF	2011	47	47	47		49	8	47
Central African Republic	CAF	2012	47	47	47		48	47	47
Central African Republic	CAF	2013	23	23	23		25	23	23
Central African Republic	CAF	2014	45	45	45		47	45	50
Central African Republic	CAF	2015	43	43	43	2	46	44	51
Central African Republic	CAF	2016	42	42	42	44	45	43	52
Central African Republic	CAF	2017	42	42	42	43	41	41	48
Central African Republic	CAF	2018	40	40	40	41	39	39	45
Central African Republic	CAF	2019	38	38	38	39	37	37	43
Central African Republic	CAF	2020	37	37	37	37	36	36	40
Central African Republic	CAF	2021	35	35	35	35	34	34	38
Central African Republic	CAF	2022	33	33	33	33	32	32	35
Central African Republic	CAF	2023	40	40	40	39	39	39	42
Central African Republic	CAF	2024	42	42	42	42	41	42	48
Chad	TCD	1983	1
Chad	TCD	1984	3				10		4
Chad	TCD	1985	3				7		3
Chad	TCD	1986	10				12		8
Chad	TCD	1987	14				16		13
Chad	TCD	1988	14				17		14
Chad	TCD	1989	20				32		20
Chad	TCD	1990	20				32		20
Chad	TCD	1991	18				28		18
Chad	TCD	1992	10				25		10
Chad	TCD	1993	13				19		12
Chad	TCD	1994	18				24		18
Chad	TCD	1995	18				26		18
Chad	TCD	1996	20				22		20
Chad	TCD	1997	24				30		24
Chad	TCD	1998	37				20		29
Chad	TCD	1999	45				30		34
Chad	TCD	2000	38				28		30
Chad	TCD	2001	26				26		26
Chad	TCD	2002	25				25		31
Chad	TCD	2003	23				23		36
Chad	TCD	2004	22				16		31
Chad	TCD	2005	26				27		37
Chad	TCD	2006	41				39		49
Chad	TCD	2007	29				31		38
Chad	TCD	2008	19	17	17		27		30
Chad	TCD	2009	26	24	24		36		32
Chad	TCD	2010	40	39	39		46		43
Chad	TCD	2011	33	33	33		54		40
Chad	TCD	2012	40	40	40		63		51
Chad	TCD	2013	39	39	39		57		46
Chad	TCD	2014	36	36	36		45		44
Chad	TCD	2015	42	42	42	28	46		52
Chad	TCD	2016	41	41	41	41	37		44
Chad	TCD	2017	41	41	41	41	37		44
Chad	TCD	2018	47	47	47	49	41		45
Chad	TCD	2019	53	53	53	51	40		46
Chad	TCD	2020	55	55	55	54	45		51
Chad	TCD	2021	62	62	62	63	53		57
Chad	TCD	2022	66	66	66	66	54		58
Chad	TCD	2023	67	67	67	67	63		67
Chad	TCD	2024	68	68	68	67	66		67
Chile	CHL	1980	93				94		93
Chile	CHL	1981	99				95		99
Chile	CHL	1982	99				96		99
Chile	CHL	1983	89				95		89
Chile	CHL	1984	99				94		99
Chile	CHL	1985	99				92		99
Chile	CHL	1986	90				91		90
Chile	CHL	1987	93				92		93
Chile	CHL	1988	96				95		96
Chile	CHL	1989	95				92		95
Chile	CHL	1990	95				97		95	97
Chile	CHL	1991	94				99		94	99
Chile	CHL	1992	90				89		90	89
Chile	CHL	1993	90				94		90	94
Chile	CHL	1994	94				96		94	96
Chile	CHL	1995	94				97		94	97
Chile	CHL	1996	91		91		93		91	93
Chile	CHL	1997	90		90		96		90	96
Chile	CHL	1998	90		90		98		90	98
Chile	CHL	1999	95		95		94		95	94
Chile	CHL	2000	91		91		97		91	97
Chile	CHL	2001	97		97		96		96	96
Chile	CHL	2002	97		97		95		97	95
Chile	CHL	2003	96		96		96		96	96
Chile	CHL	2004	93		93		94		94	94
Chile	CHL	2005	91		91		90		92	90
Chile	CHL	2006	94	95	94		91		94	91
Chile	CHL	2007	96	92	96		92		95	92
Chile	CHL	2008	95	95	95		96		95	96
Chile	CHL	2009	94	94	94		93		94	93
Chile	CHL	2010	92	92	92		93		92	93
Chile	CHL	2011	94	94	94		91	54	93	91
Chile	CHL	2012	90	90	90		90	82	90	90
Chile	CHL	2013	91	90	90		90	79	90	90
Chile	CHL	2014	95	95	95		97	92	95	97
Chile	CHL	2015	96	96	96		96	90	96	96
Chile	CHL	2016	95	95	95	99	93	93	95	93
Chile	CHL	2017	93	93	93	98	93	93	93	93
Chile	CHL	2018	95	95	95	98	93	93	95	93
Chile	CHL	2019	96	96	96	99	95	95	96	95
Chile	CHL	2020	93	93	93	98	91	89	93	91
Chile	CHL	2021	95	95	95	99	92	92	95	92
Chile	CHL	2022	96	96	96	99	94	93	96	94
Chile	CHL	2023	96	96	96	99	94	93	96	94
Chile	CHL	2024	95	95	95	98	93	93	95	93
China	CHN	1983	58				78		81
China	CHN	1984	73				84		84
China	CHN	1985	78				88		87
China	CHN	1986	78				63		68
China	CHN	1987	75				77		78
China	CHN	1988	95				95		96
China	CHN	1989	95				95		96
China	CHN	1990	97				98		98
China	CHN	1991	94				92		95
China	CHN	1992	91				87		93
China	CHN	1993	88				81		90
China	CHN	1994	85				75		87
China	CHN	1995	80				80		82
China	CHN	1996	83				84		84
China	CHN	1997	84				83		85
China	CHN	1998	84				83		85
China	CHN	1999	85				84		86
China	CHN	2000	85	60			84		86
China	CHN	2001	86	65			85		86
China	CHN	2002	86	70			85		86
China	CHN	2003	86	75			85		87
China	CHN	2004	87	79			86		87
China	CHN	2005	87	84			86		87
China	CHN	2006	93	91			93		94
China	CHN	2007	93	92			94		94
China	CHN	2008	97	95			97		99
China	CHN	2009	99	99			99		99
China	CHN	2010	99	99			99		99	62
China	CHN	2011	99	99			99		99	86
China	CHN	2012	99	99			99		99	95
China	CHN	2013	99	99			99		99	96
China	CHN	2014	99	99			99		99	98
China	CHN	2015	99	99			99		99	95
China	CHN	2016	99	99			99		99	99
China	CHN	2017	99	99		99	99		99	99
China	CHN	2018	99	99		99	99		99	99
China	CHN	2019	99	99		99	99		99	99
China	CHN	2020	99	99		99	99		99	99
China	CHN	2021	99	99		99	99		99	99
China	CHN	2022	99	99		99	99		99	99
China	CHN	2023	96	96		97	95		97	95
China	CHN	2024	97	96		97	95		97	95
China	CHN	1982							80
Colombia	COL	1980	16				13		16
Colombia	COL	1981	20				26		22
Colombia	COL	1982	26				28		27
Colombia	COL	1983	42				43		42
Colombia	COL	1984	61				51		68
Colombia	COL	1985	61				51		62
Colombia	COL	1986	48				45		53
Colombia	COL	1987	58				59		82
Colombia	COL	1988	74				74		94
Colombia	COL	1989	78				81		90
Colombia	COL	1990	88				82		93
Colombia	COL	1991	84				78		91
Colombia	COL	1992	78				74		84
Colombia	COL	1993	88				94		92
Colombia	COL	1994	85				84		87
Colombia	COL	1995	85	71			95		87	95
Colombia	COL	1996	85	95			90		87	90
Colombia	COL	1997	84	85			80		85	80
Colombia	COL	1998	73	75	62		78		75	78
Colombia	COL	1999	74	77	64		79		77	79
Colombia	COL	2000	79	78	65		88		82	88
Colombia	COL	2001	80	80	55		93		83	93
Colombia	COL	2002	81	78	69		93		83	93
Colombia	COL	2003	92	92	93		93		92	93
Colombia	COL	2004	89	89	89		92		89	92
Colombia	COL	2005	93	93	93		94		93	94
Colombia	COL	2006	93	93	93		95		94	95
Colombia	COL	2007	94	94	94		95		93	95
Colombia	COL	2008	92	92	92		92		92	92
Colombia	COL	2009	92	92	92		95		92	95	55
Colombia	COL	2010	88	88	88		88	22	88	88	74
Colombia	COL	2011	85	85	85		88	46	85	88	78
Colombia	COL	2012	92	92	92		94	84	91	94	87
Colombia	COL	2013	91	91	91		92	87	91	92	87
Colombia	COL	2014	90	90	90		91	89	90	91	89
Colombia	COL	2015	91	91	91	92	94	91	91	94	91
Colombia	COL	2016	91	91	91	91	93	89	91	93	90
Colombia	COL	2017	92	92	92	92	93	91	92	93	90
Colombia	COL	2018	92	92	92	93	95	94	92	95	92
Colombia	COL	2019	94	92	92	95	95	93	94	95	95
Colombia	COL	2020	88	88	88	92	90	89	88	90	87
Colombia	COL	2021	87	87	87	90	86	84	86	86	86
Colombia	COL	2022	87	87	87	89	88	85	86	88	85
Colombia	COL	2023	90	90	90	90	93	90	90	93	86
Colombia	COL	2024	89	89	89	88	93	91	89	93	86
Comoros	COM	1984	31				42		32
Comoros	COM	1985	51				18		53
Comoros	COM	1986	71				71		73
Comoros	COM	1987	71				71		73
Comoros	COM	1988	43				40		44
Comoros	COM	1989	82				85		78
Comoros	COM	1990	94				87		94
Comoros	COM	1991	52				40		55
Comoros	COM	1992	38				51		46
Comoros	COM	1993	70				56		70
Comoros	COM	1994	58				59		58
Comoros	COM	1995	75				69		78
Comoros	COM	1996	60				43		60
Comoros	COM	1997	48				49		48
Comoros	COM	1998	75				67		75
Comoros	COM	1999	73				69		73
Comoros	COM	2000	70				70		70
Comoros	COM	2001	70				70		70
Comoros	COM	2002	89				71		98
Comoros	COM	2003	80	28			67		80
Comoros	COM	2004	76	77			76		73
Comoros	COM	2005	68	68			67		67
Comoros	COM	2006	69	69			66		69
Comoros	COM	2007	75	75			65		75
Comoros	COM	2008	81	81			76		81
Comoros	COM	2009	83	83	38		79		84
Comoros	COM	2010	74	74	74		72		82
Comoros	COM	2011	83	83	83		79		85
Comoros	COM	2012	86	86	86		85		85
Comoros	COM	2013	83	83	83		82		82
Comoros	COM	2014	80	80	80		80		79
Comoros	COM	2015	80	80	80	78	81		81
Comoros	COM	2016	75	75	75	76	77		75
Comoros	COM	2017	79	79	79	45	75		79
Comoros	COM	2018	77	77	77	70	74		77
Comoros	COM	2019	78	78	78	72	76		71
Comoros	COM	2020	74	74	74	75	75		64
Comoros	COM	2021	72	72	72	72	68		72	33
Comoros	COM	2022	78	78	78	76	71		72	71
Comoros	COM	2023	75	75	75	75	70		62	70
Comoros	COM	2024	75	75	75	75	70		62	70
Congo	COG	1980	42				49		42
Congo	COG	1981	42				49		42
Congo	COG	1982	47				55		48
Congo	COG	1983	50				59		53
Congo	COG	1984	53				52		59
Congo	COG	1985	54				67		73
Congo	COG	1986	71				69		71
Congo	COG	1987	72				69		71
Congo	COG	1988	72				73		71
Congo	COG	1989	79				75		79
Congo	COG	1990	79				75		80
Congo	COG	1991	74				64		74
Congo	COG	1992	67				60		67
Congo	COG	1993	60				55		60
Congo	COG	1994	55				47		55
Congo	COG	1995	50				38		50
Congo	COG	1996	37				42		47
Congo	COG	1997	23				18		21
Congo	COG	1998	26				21		25
Congo	COG	1999	29				23		29
Congo	COG	2000	33				34		31
Congo	COG	2001	31				35		32
Congo	COG	2002	41				37		41
Congo	COG	2003	50				50		50
Congo	COG	2004	67				65		67
Congo	COG	2005	63				54		62
Congo	COG	2006	74				61		73
Congo	COG	2007	73	64			59		71
Congo	COG	2008	80	73			69		77
Congo	COG	2009	80	75	72		63		76
Congo	COG	2010	76	74	74		75		72
Congo	COG	2011	83	70	71		83		72
Congo	COG	2012	85	62	64		80	10	68
Congo	COG	2013	85	65	66		80	85	69
Congo	COG	2014	90	71	73		80	85	77		60
Congo	COG	2015	80	64	65		80	80	68		80
Congo	COG	2016	71	57	59	33	67	67	61		64
Congo	COG	2017	69	57	58	28	70	66	60		64
Congo	COG	2018	75	66	66	68	75	73	68		72
Congo	COG	2019	79	79	79	77	73	68	73	62	71
Congo	COG	2020	73	69	69	71	68	71	69	68	60
Congo	COG	2021	77	74	75	74	68	75	74	68	23
Congo	COG	2022	78	78	78	74	65	76	52	65	45
Congo	COG	2023	78	78	78	74	65	76	52	65	45
Congo	COG	2024	78	78	78	74	72	76	76	72	58
Cook Islands	COK	1980	40						39
Cook Islands	COK	1981	46						48
Cook Islands	COK	1982	51						57
Cook Islands	COK	1983	57				68		47
Cook Islands	COK	1984	48				65		96
Cook Islands	COK	1985	78				76		91
Cook Islands	COK	1986	87				70		82
Cook Islands	COK	1987	83				84		82
Cook Islands	COK	1988	94				92		94
Cook Islands	COK	1989	89				99		89
Cook Islands	COK	1990	93	71			67		83
Cook Islands	COK	1991	87	85			94		87
Cook Islands	COK	1992	87	98			87		87
Cook Islands	COK	1993	99	76			99		99
Cook Islands	COK	1994	86	79			72		86
Cook Islands	COK	1995	93	85			96		93
Cook Islands	COK	1996	75	65			72		75
Cook Islands	COK	1997	93	99			88		93
Cook Islands	COK	1998	93	88			97		93
Cook Islands	COK	1999	92	90			84		92
Cook Islands	COK	2000	92	98			76		92
Cook Islands	COK	2001	90	93			83		90
Cook Islands	COK	2002	97	93			95		97
Cook Islands	COK	2003	96	93			99		95
Cook Islands	COK	2004	99	99			99		99
Cook Islands	COK	2005	99	99			99		99
Cook Islands	COK	2006	99	99			99		99	99
Cook Islands	COK	2007	99	99			98		99	98
Cook Islands	COK	2008	99	99			95		99	95
Cook Islands	COK	2009	82	82	82		78		82	78
Cook Islands	COK	2010	99	99	99		99		99	99
Cook Islands	COK	2011	93	93	93		89		93	89
Cook Islands	COK	2012	98	98	98		97		98	97
Cook Islands	COK	2013	98	98	98		97		98	97
Cook Islands	COK	2014	99	99	99		98		99	98
Cook Islands	COK	2015	99	99	99	99	99		99	99
Cook Islands	COK	2016	99	99	99	99	90		99	90
Cook Islands	COK	2017	99	99	99	99	98		99	98
Cook Islands	COK	2018	99	99	99	99	99		99	99
Cook Islands	COK	2019	98	98	98	98	99		98	99
Cook Islands	COK	2020	89	89	89	89	87		89	87
Cook Islands	COK	2021	81	81	81	81	74		81	74
Cook Islands	COK	2022	72	72	72	72	61	43	81	61	93
Cook Islands	COK	2023	86	86	86	86	84	77	86	84	60
Cook Islands	COK	2024	75	75	75	75	99	52	75	99	85
Costa Rica	CRI	1980	86				60		86
Costa Rica	CRI	1981	85				79		85
Costa Rica	CRI	1982	81				87		80
Costa Rica	CRI	1983	86				84		86
Costa Rica	CRI	1984	93				76		94
Costa Rica	CRI	1985	90				78		88
Costa Rica	CRI	1986	89				90		87
Costa Rica	CRI	1987	94				93		92	93
Costa Rica	CRI	1988	87				97		87	97
Costa Rica	CRI	1989	86				77		86	77
Costa Rica	CRI	1990	95				90		95	90
Costa Rica	CRI	1991	90				96		90	96
Costa Rica	CRI	1992	90				92		91	92
Costa Rica	CRI	1993	88				89		88	89
Costa Rica	CRI	1994	88				87		88	87
Costa Rica	CRI	1995	85				91		86	91
Costa Rica	CRI	1996	85				84		85	84
Costa Rica	CRI	1997	94	76			99		97	99
Costa Rica	CRI	1998	85	86	26		83		85	83
Costa Rica	CRI	1999	86	83	68		88		84	88
Costa Rica	CRI	2000	88	89	92		82		80	82
Costa Rica	CRI	2001	91	80	89		82		92	82
Costa Rica	CRI	2002	94	94	93		94		94	94
Costa Rica	CRI	2003	88	86	88		89		88	89
Costa Rica	CRI	2004	90	89	90		88		90	88
Costa Rica	CRI	2005	91	90	89		89		91	89
Costa Rica	CRI	2006	89	88	88		90		89	90
Costa Rica	CRI	2007	89	89	88		90		89	90
Costa Rica	CRI	2008	90	89	87		89		89	89
Costa Rica	CRI	2009	86	87	87		81	48	80	81
Costa Rica	CRI	2010	88	89	90		83	94	93	83
Costa Rica	CRI	2011	85	84	81		83	68	82	83
Costa Rica	CRI	2012	91	91	90		90	89	90	90
Costa Rica	CRI	2013	95	94	95		91	93	95	91
Costa Rica	CRI	2014	91	91	91		95	83	91	95
Costa Rica	CRI	2015	92	92	92	93	93	94	92	93
Costa Rica	CRI	2016	97	97	97	96	93	94	97	93
Costa Rica	CRI	2017	96	97	96	99	96	96	96	96
Costa Rica	CRI	2018	94	98	94	95	94	96	94	94
Costa Rica	CRI	2019	95	94	96	96	95	95	96	95	59
Costa Rica	CRI	2020	97	91	97	99	95	94	97	95	97
Costa Rica	CRI	2021	93	87	92	93	89	87	92	89	85
Costa Rica	CRI	2022	95	94	95	95	90	92	95	90	89
Costa Rica	CRI	2023	99	98	99	99	93	99	99	93	94
Costa Rica	CRI	2024	99	99	99	98	93	99	99	93	96
Cote d'Ivoire	CIV	1984	19				31		11
Cote d'Ivoire	CIV	1985	25				31		16
Cote d'Ivoire	CIV	1986	30				31		22
Cote d'Ivoire	CIV	1987	31				30		27
Cote d'Ivoire	CIV	1988	31				31		32
Cote d'Ivoire	CIV	1989	42				41		42
Cote d'Ivoire	CIV	1990	54				56		56
Cote d'Ivoire	CIV	1991	39				57		51
Cote d'Ivoire	CIV	1992	49				54		49
Cote d'Ivoire	CIV	1993	50				52		51
Cote d'Ivoire	CIV	1994	50				55		49
Cote d'Ivoire	CIV	1995	52				57		46
Cote d'Ivoire	CIV	1996	55				65		54
Cote d'Ivoire	CIV	1997	58				68		59
Cote d'Ivoire	CIV	1998	58				66		59
Cote d'Ivoire	CIV	1999	58				57		58
Cote d'Ivoire	CIV	2000	65				68		66
Cote d'Ivoire	CIV	2001	66	10			71		70
Cote d'Ivoire	CIV	2002	65	48			71		70
Cote d'Ivoire	CIV	2003	62	63			70		68
Cote d'Ivoire	CIV	2004	68	67			78		76
Cote d'Ivoire	CIV	2005	77	77			84		87
Cote d'Ivoire	CIV	2006	77	77			73		76
Cote d'Ivoire	CIV	2007	76	76			67		75
Cote d'Ivoire	CIV	2008	74	74			63		58
Cote d'Ivoire	CIV	2009	81	81	81		67		77
Cote d'Ivoire	CIV	2010	78	79	79		64		75
Cote d'Ivoire	CIV	2011	61	62	62		49		58
Cote d'Ivoire	CIV	2012	82	82	82		74		83
Cote d'Ivoire	CIV	2013	75	75	75		70		74
Cote d'Ivoire	CIV	2014	73	73	73		59	2	71
Cote d'Ivoire	CIV	2015	79	79	79	19	67	70	77
Cote d'Ivoire	CIV	2016	87	87	87	43	73	80	81
Cote d'Ivoire	CIV	2017	83	83	83	1	70	81	82		34
Cote d'Ivoire	CIV	2018	83	83	83	62	74	83	83	74	55
Cote d'Ivoire	CIV	2019	79	79	79	72	71	78	79	71	64
Cote d'Ivoire	CIV	2020	72	72	72	71	63	71	65	63	69
Cote d'Ivoire	CIV	2021	73	73	73	73	65	64	71	65	62
Cote d'Ivoire	CIV	2022	73	73	73	73	62	68	71	62	69
Cote d'Ivoire	CIV	2023	79	79	79	83	70	79	77	70	77
Cote d'Ivoire	CIV	2024	77	77	77	81	75	75	74	75	75
Croatia	HRV	1992	83				90		85	90
Croatia	HRV	1993	85				90		86	90
Croatia	HRV	1994	87				90		87	90
Croatia	HRV	1995	90				92		90	92
Croatia	HRV	1996	91				92		91	92
Croatia	HRV	1997	92				91		92	91
Croatia	HRV	1998	93				91		93	91
Croatia	HRV	1999	93				92		93	92
Croatia	HRV	2000	93				93		94	93
Croatia	HRV	2001	94				94		94	94
Croatia	HRV	2002	95		79		95		95	95
Croatia	HRV	2003	94		95		94		95	94
Croatia	HRV	2004	96		95		96		96	96
Croatia	HRV	2005	96		96		96		96	96
Croatia	HRV	2006	96		96		95		96	95
Croatia	HRV	2007	96	94	96		96		96	96
Croatia	HRV	2008	96	97	96		96		96	96
Croatia	HRV	2009	96	97	96		95		96	95
Croatia	HRV	2010	97	97	97		96		97	96
Croatia	HRV	2011	96	96	96		96		96	96
Croatia	HRV	2012	96	96	96		95		96	95
Croatia	HRV	2013	96	96	96		94		96	94
Croatia	HRV	2014	95	95	95		94		95	94
Croatia	HRV	2015	94	94	94	98	93		94	93
Croatia	HRV	2016	93	92	93	98	90		93	90
Croatia	HRV	2017	92	92	92	98	89		92	89
Croatia	HRV	2018	93	93	94	98	93		94	93
Croatia	HRV	2019	94	93	94	98	93		94	93
Croatia	HRV	2020	94	91	93	98	91		94	91
Croatia	HRV	2021	92	90	92	98	89	75	92	89
Croatia	HRV	2022	92	90	92	98	90	90	92	90
Croatia	HRV	2023	93	92	91	98	90	90	93	90
Croatia	HRV	2024	92	91	92	98	90	89	92	90
Cuba	CUB	1980	67				48		99
Cuba	CUB	1981	68				49		97
Cuba	CUB	1982	99				55		83
Cuba	CUB	1983	99				94		95
Cuba	CUB	1984	86				82		95
Cuba	CUB	1985	91				85		88
Cuba	CUB	1986	99				80		99	80
[truncated: 7,204 more rows]
