# Supplementary material for: Operational intelligence for immunization recovery: mapping system shocks and capacity to zero-dose debt and outbreak risk
Source: Front Health Serv. 2026 May 7;6:1745633. doi: 10.3389/frhs.2026.1745633 (PMC13190393; doi:10.3389/frhs.2026.1745633)
Supplement: Supplementary Material — FRHS: FRHS Datasets and Code (ZIP). This archive contains a raw folder with machine-readable country–year inputs used in analysis (CSV/XLSX); a FRHS_Code.ipynb file with annotated analysis scripts and environment notes; File names, variable names, indicator sources, and access dates match those reported in the Methods and Data Availability sections. Supplementary figures and reporting checklists are provided as separate files at submission. All Supplementary files will be deposited to figshare with DOIs upon publication. [file Datasheet1.zip › Raw/WLD_RTFP_country_2025-10-13.csv]

Open	High	Low	Close	Inflation	country	ISO3	date
0.55	0.56	0.55	0.55		Afghanistan	AFG	2007-01-01
0.55	0.55	0.54	0.55		Afghanistan	AFG	2007-02-01
0.55	0.55	0.54	0.55		Afghanistan	AFG	2007-03-01
0.55	0.57	0.55	0.57		Afghanistan	AFG	2007-04-01
0.58	0.59	0.57	0.59		Afghanistan	AFG	2007-05-01
0.6	0.61	0.6	0.6		Afghanistan	AFG	2007-06-01
0.6	0.61	0.6	0.6		Afghanistan	AFG	2007-07-01
0.61	0.61	0.6	0.61		Afghanistan	AFG	2007-08-01
0.61	0.62	0.6	0.62		Afghanistan	AFG	2007-09-01
0.63	0.64	0.63	0.63		Afghanistan	AFG	2007-10-01
0.64	0.66	0.63	0.66		Afghanistan	AFG	2007-11-01
0.67	0.69	0.66	0.69		Afghanistan	AFG	2007-12-01
0.72	0.75	0.71	0.75	35.56	Afghanistan	AFG	2008-01-01
0.77	0.79	0.76	0.79	44.53	Afghanistan	AFG	2008-02-01
0.82	0.85	0.81	0.85	55.41	Afghanistan	AFG	2008-03-01
0.88	0.98	0.87	0.98	73.45	Afghanistan	AFG	2008-04-01
1.02	1.12	1	1.12	90.84	Afghanistan	AFG	2008-05-01
1.16	1.21	1.14	1.21	102.1	Afghanistan	AFG	2008-06-01
1.25	1.28	1.23	1.28	111.62	Afghanistan	AFG	2008-07-01
1.32	1.33	1.28	1.28	111.77	Afghanistan	AFG	2008-08-01
1.29	1.31	1.27	1.28	105.82	Afghanistan	AFG	2008-09-01
1.27	1.29	1.19	1.19	88.57	Afghanistan	AFG	2008-10-01
1.15	1.17	1.13	1.14	73.49	Afghanistan	AFG	2008-11-01
1.1	1.11	1.05	1.05	51.81	Afghanistan	AFG	2008-12-01
1.02	1.03	1	1.01	34.49	Afghanistan	AFG	2009-01-01
0.97	0.98	0.92	0.92	16.56	Afghanistan	AFG	2009-02-01
0.89	0.9	0.87	0.87	1.61	Afghanistan	AFG	2009-03-01
0.83	0.84	0.82	0.84	-14.57	Afghanistan	AFG	2009-04-01
0.82	0.83	0.81	0.82	-26.57	Afghanistan	AFG	2009-05-01
0.81	0.82	0.8	0.81	-32.71	Afghanistan	AFG	2009-06-01
0.81	0.81	0.8	0.81	-36.83	Afghanistan	AFG	2009-07-01
0.8	0.81	0.79	0.81	-36.93	Afghanistan	AFG	2009-08-01
0.81	0.82	0.81	0.82	-36.16	Afghanistan	AFG	2009-09-01
0.82	0.83	0.82	0.82	-31.46	Afghanistan	AFG	2009-10-01
0.82	0.83	0.81	0.81	-28.74	Afghanistan	AFG	2009-11-01
0.81	0.81	0.79	0.79	-24.75	Afghanistan	AFG	2009-12-01
0.78	0.79	0.77	0.77	-22.91	Afghanistan	AFG	2010-01-01
0.76	0.77	0.75	0.76	-17.39	Afghanistan	AFG	2010-02-01
0.76	0.76	0.75	0.76	-12.65	Afghanistan	AFG	2010-03-01
0.75	0.76	0.75	0.75	-10.15	Afghanistan	AFG	2010-04-01
0.75	0.76	0.75	0.75	-8.56	Afghanistan	AFG	2010-05-01
0.75	0.76	0.75	0.76	-6.51	Afghanistan	AFG	2010-06-01
0.77	0.77	0.76	0.76	-5.13	Afghanistan	AFG	2010-07-01
0.77	0.78	0.76	0.78	-4.23	Afghanistan	AFG	2010-08-01
0.79	0.79	0.78	0.79	-4.08	Afghanistan	AFG	2010-09-01
0.79	0.8	0.79	0.79	-3.72	Afghanistan	AFG	2010-10-01
0.79	0.82	0.79	0.82	0.6	Afghanistan	AFG	2010-11-01
0.84	0.85	0.83	0.84	5.88	Afghanistan	AFG	2010-12-01
0.86	0.87	0.82	0.82	6.06	Afghanistan	AFG	2011-01-01
0.81	0.82	0.8	0.82	7.37	Afghanistan	AFG	2011-02-01
0.82	0.83	0.8	0.83	8.94	Afghanistan	AFG	2011-03-01
0.83	0.84	0.82	0.84	11.22	Afghanistan	AFG	2011-04-01
0.85	0.86	0.84	0.85	12.54	Afghanistan	AFG	2011-05-01
0.85	0.86	0.84	0.84	10.68	Afghanistan	AFG	2011-06-01
0.84	0.86	0.83	0.86	11.94	Afghanistan	AFG	2011-07-01
0.86	0.87	0.85	0.85	9.33	Afghanistan	AFG	2011-08-01
0.84	0.85	0.84	0.85	8.47	Afghanistan	AFG	2011-09-01
0.85	0.86	0.84	0.86	8.8	Afghanistan	AFG	2011-10-01
0.86	0.87	0.85	0.85	4.39	Afghanistan	AFG	2011-11-01
0.85	0.86	0.84	0.84	0.64	Afghanistan	AFG	2011-12-01
0.84	0.85	0.83	0.85	3.01	Afghanistan	AFG	2012-01-01
0.84	0.85	0.84	0.85	3.99	Afghanistan	AFG	2012-02-01
0.86	0.86	0.85	0.85	3.14	Afghanistan	AFG	2012-03-01
0.85	0.86	0.85	0.85	1.9	Afghanistan	AFG	2012-04-01
0.86	0.86	0.85	0.85	0.65	Afghanistan	AFG	2012-05-01
0.85	0.86	0.84	0.86	2.39	Afghanistan	AFG	2012-06-01
0.87	0.89	0.86	0.89	3.79	Afghanistan	AFG	2012-07-01
0.9	0.91	0.9	0.91	7.27	Afghanistan	AFG	2012-08-01
0.93	0.93	0.92	0.93	8.93	Afghanistan	AFG	2012-09-01
0.94	0.96	0.93	0.96	11.64	Afghanistan	AFG	2012-10-01
0.98	0.99	0.97	0.98	14.92	Afghanistan	AFG	2012-11-01
0.99	1	0.98	1	18.24	Afghanistan	AFG	2012-12-01
1.01	1.02	1	1.01	19.51	Afghanistan	AFG	2013-01-01
1.02	1.02	1.01	1.02	19.53	Afghanistan	AFG	2013-02-01
1.02	1.03	1.01	1.02	19.72	Afghanistan	AFG	2013-03-01
1.02	1.03	1.01	1.01	18.55	Afghanistan	AFG	2013-04-01
1.01	1.01	1	1.01	18.56	Afghanistan	AFG	2013-05-01
1.01	1.01	1	1.01	17.02	Afghanistan	AFG	2013-06-01
1	1.01	1	1.01	13.14	Afghanistan	AFG	2013-07-01
1	1.01	0.99	1.01	10.76	Afghanistan	AFG	2013-08-01
1.01	1.01	1	1.01	8.61	Afghanistan	AFG	2013-09-01
1	1.01	1	1	4.82	Afghanistan	AFG	2013-10-01
1	1.01	0.99	1.01	2.81	Afghanistan	AFG	2013-11-01
1.01	1.01	1	1.01	0.88	Afghanistan	AFG	2013-12-01
1.01	1.01	0.98	0.98	-3.03	Afghanistan	AFG	2014-01-01
0.96	0.98	0.95	0.98	-4.05	Afghanistan	AFG	2014-02-01
0.97	0.98	0.96	0.98	-3.79	Afghanistan	AFG	2014-03-01
0.98	0.99	0.97	0.99	-2.14	Afghanistan	AFG	2014-04-01
0.99	1	0.99	0.99	-1.6	Afghanistan	AFG	2014-05-01
1	1	0.98	0.98	-2.28	Afghanistan	AFG	2014-06-01
0.98	0.99	0.97	0.97	-3.58	Afghanistan	AFG	2014-07-01
0.96	0.98	0.95	0.98	-3.18	Afghanistan	AFG	2014-08-01
0.98	0.99	0.97	0.97	-3.7	Afghanistan	AFG	2014-09-01
0.97	0.97	0.96	0.96	-3.81	Afghanistan	AFG	2014-10-01
0.96	0.97	0.95	0.97	-4.26	Afghanistan	AFG	2014-11-01
0.96	0.97	0.96	0.97	-3.88	Afghanistan	AFG	2014-12-01
0.97	0.98	0.96	0.97	-1.46	Afghanistan	AFG	2015-01-01
0.96	0.97	0.95	0.95	-2.9	Afghanistan	AFG	2015-02-01
0.94	0.94	0.93	0.94	-4.42	Afghanistan	AFG	2015-03-01
0.93	0.94	0.92	0.93	-5.62	Afghanistan	AFG	2015-04-01
0.93	0.94	0.93	0.93	-6.39	Afghanistan	AFG	2015-05-01
0.93	0.93	0.92	0.93	-5.88	Afghanistan	AFG	2015-06-01
0.92	0.93	0.92	0.93	-3.92	Afghanistan	AFG	2015-07-01
0.93	0.94	0.93	0.93	-4.5	Afghanistan	AFG	2015-08-01
0.93	0.94	0.93	0.93	-3.94	Afghanistan	AFG	2015-09-01
0.93	0.95	0.93	0.95	-0.98	Afghanistan	AFG	2015-10-01
0.97	0.98	0.96	0.97	0.21	Afghanistan	AFG	2015-11-01
0.98	0.98	0.97	0.97	-0.27	Afghanistan	AFG	2015-12-01
0.97	0.97	0.96	0.97	0.54	Afghanistan	AFG	2016-01-01
0.97	0.98	0.97	0.97	2.36	Afghanistan	AFG	2016-02-01
0.97	0.98	0.96	0.97	3.16	Afghanistan	AFG	2016-03-01
0.97	0.97	0.96	0.96	3.03	Afghanistan	AFG	2016-04-01
0.96	0.97	0.95	0.96	2.87	Afghanistan	AFG	2016-05-01
0.95	0.96	0.95	0.96	4.04	Afghanistan	AFG	2016-06-01
0.97	0.97	0.96	0.96	3.47	Afghanistan	AFG	2016-07-01
0.96	0.97	0.96	0.96	3	Afghanistan	AFG	2016-08-01
0.96	0.96	0.95	0.96	3.35	Afghanistan	AFG	2016-09-01
0.97	0.97	0.96	0.97	1.98	Afghanistan	AFG	2016-10-01
0.98	0.99	0.97	0.97	0.59	Afghanistan	AFG	2016-11-01
0.97	0.98	0.97	0.97	0.21	Afghanistan	AFG	2016-12-01
0.96	0.97	0.96	0.97	-0.62	Afghanistan	AFG	2017-01-01
0.96	0.97	0.96	0.97	0.15	Afghanistan	AFG	2017-02-01
0.98	0.98	0.97	0.98	1.08	Afghanistan	AFG	2017-03-01
0.98	0.99	0.98	0.99	2.56	Afghanistan	AFG	2017-04-01
0.99	1	0.99	0.99	3.05	Afghanistan	AFG	2017-05-01
0.99	0.99	0.98	0.99	3.21	Afghanistan	AFG	2017-06-01
1	1.01	0.99	0.99	2.97	Afghanistan	AFG	2017-07-01
0.99	1	0.98	0.99	3.65	Afghanistan	AFG	2017-08-01
1	1	0.99	0.99	3.05	Afghanistan	AFG	2017-09-01
0.99	1	0.99	0.99	1.64	Afghanistan	AFG	2017-10-01
0.99	0.99	0.98	0.98	1.17	Afghanistan	AFG	2017-11-01
0.98	0.99	0.98	0.99	2.66	Afghanistan	AFG	2017-12-01
1	1.01	0.99	1	3.56	Afghanistan	AFG	2018-01-01
1	1.01	1	1	2.54	Afghanistan	AFG	2018-02-01
0.99	1	0.99	0.99	1.19	Afghanistan	AFG	2018-03-01
0.99	0.99	0.98	0.99	0.07	Afghanistan	AFG	2018-04-01
0.99	0.99	0.98	0.99	0.37	Afghanistan	AFG	2018-05-01
0.99	1	0.99	0.99	-0.19	Afghanistan	AFG	2018-06-01
0.99	1	0.99	1	0.35	Afghanistan	AFG	2018-07-01
1	1	0.99	0.99	-0.11	Afghanistan	AFG	2018-08-01
0.99	1	0.99	1	0.61	Afghanistan	AFG	2018-09-01
1	1.01	1	1.01	1.72	Afghanistan	AFG	2018-10-01
1.01	1.02	1	1	1.91	Afghanistan	AFG	2018-11-01
1	1.01	0.99	1	0.42	Afghanistan	AFG	2018-12-01
0.99	1	0.99	0.99	-0.69	Afghanistan	AFG	2019-01-01
0.99	1	0.98	1	0.78	Afghanistan	AFG	2019-02-01
1.01	1.02	1	1.01	1.76	Afghanistan	AFG	2019-03-01
1.01	1.02	1	1.01	2.49	Afghanistan	AFG	2019-04-01
1.01	1.02	1.01	1.01	1.84	Afghanistan	AFG	2019-05-01
1.01	1.01	1	1.01	1.62	Afghanistan	AFG	2019-06-01
1.01	1.01	1	1	0.11	Afghanistan	AFG	2019-07-01
0.99	1	0.98	0.99	-0.86	Afghanistan	AFG	2019-08-01
0.98	0.99	0.97	0.99	-0.59	Afghanistan	AFG	2019-09-01
1	1.01	0.99	0.99	-1.3	Afghanistan	AFG	2019-10-01
0.99	1	0.98	1	-0.32	Afghanistan	AFG	2019-11-01
1	1.01	1	1.01	0.98	Afghanistan	AFG	2019-12-01
1.01	1.02	1.01	1.01	1.99	Afghanistan	AFG	2020-01-01
1.02	1.02	1.01	1.02	1.26	Afghanistan	AFG	2020-02-01
1.02	1.05	1.01	1.05	4.06	Afghanistan	AFG	2020-03-01
1.07	1.11	1.06	1.11	9.77	Afghanistan	AFG	2020-04-01
1.15	1.17	1.13	1.13	12.44	Afghanistan	AFG	2020-05-01
1.15	1.17	1.13	1.14	13.19	Afghanistan	AFG	2020-06-01
1.14	1.16	1.13	1.13	13.78	Afghanistan	AFG	2020-07-01
1.13	1.14	1.12	1.13	14.76	Afghanistan	AFG	2020-08-01
1.13	1.14	1.11	1.13	13.67	Afghanistan	AFG	2020-09-01
1.13	1.14	1.12	1.14	14.67	Afghanistan	AFG	2020-10-01
1.14	1.15	1.13	1.15	14.98	Afghanistan	AFG	2020-11-01
1.16	1.16	1.15	1.16	14.62	Afghanistan	AFG	2020-12-01
1.16	1.16	1.15	1.16	14.5	Afghanistan	AFG	2021-01-01
1.16	1.17	1.15	1.17	14.92	Afghanistan	AFG	2021-02-01
1.17	1.18	1.16	1.17	11.76	Afghanistan	AFG	2021-03-01
1.17	1.18	1.17	1.17	4.94	Afghanistan	AFG	2021-04-01
1.16	1.17	1.15	1.16	2.63	Afghanistan	AFG	2021-05-01
1.16	1.17	1.15	1.16	1.61	Afghanistan	AFG	2021-06-01
1.15	1.18	1.15	1.18	3.91	Afghanistan	AFG	2021-07-01
1.19	1.22	1.18	1.22	7.66	Afghanistan	AFG	2021-08-01
1.24	1.25	1.23	1.24	9.78	Afghanistan	AFG	2021-09-01
1.25	1.28	1.24	1.28	12.2	Afghanistan	AFG	2021-10-01
1.3	1.31	1.29	1.3	12.77	Afghanistan	AFG	2021-11-01
1.31	1.36	1.29	1.36	17.82	Afghanistan	AFG	2021-12-01
1.4	1.42	1.38	1.39	19.96	Afghanistan	AFG	2022-01-01
1.41	1.43	1.36	1.36	16.48	Afghanistan	AFG	2022-02-01
1.34	1.36	1.31	1.35	15.28	Afghanistan	AFG	2022-03-01
1.34	1.38	1.32	1.38	18.63	Afghanistan	AFG	2022-04-01
1.4	1.42	1.38	1.42	21.88	Afghanistan	AFG	2022-05-01
1.44	1.48	1.42	1.48	27.94	Afghanistan	AFG	2022-06-01
1.52	1.54	1.49	1.49	26.63	Afghanistan	AFG	2022-07-01
1.5	1.52	1.48	1.52	24.76	Afghanistan	AFG	2022-08-01
1.53	1.55	1.5	1.52	22.38	Afghanistan	AFG	2022-09-01
1.52	1.53	1.5	1.51	18.33	Afghanistan	AFG	2022-10-01
1.5	1.51	1.48	1.5	15.69	Afghanistan	AFG	2022-11-01
1.49	1.51	1.48	1.51	10.7	Afghanistan	AFG	2022-12-01
1.5	1.52	1.49	1.52	9.12	Afghanistan	AFG	2023-01-01
1.53	1.55	1.51	1.55	13.89	Afghanistan	AFG	2023-02-01
1.56	1.57	1.53	1.53	13.1	Afghanistan	AFG	2023-03-01
1.52	1.53	1.5	1.5	8.44	Afghanistan	AFG	2023-04-01
1.47	1.49	1.46	1.48	4.24	Afghanistan	AFG	2023-05-01
1.47	1.48	1.45	1.45	-2.48	Afghanistan	AFG	2023-06-01
1.42	1.43	1.41	1.43	-4.04	Afghanistan	AFG	2023-07-01
1.42	1.45	1.41	1.45	-4.82	Afghanistan	AFG	2023-08-01
1.44	1.46	1.43	1.44	-5.22	Afghanistan	AFG	2023-09-01
1.43	1.45	1.42	1.44	-5.09	Afghanistan	AFG	2023-10-01
1.43	1.44	1.41	1.41	-5.82	Afghanistan	AFG	2023-11-01
1.4	1.41	1.39	1.39	-7.65	Afghanistan	AFG	2023-12-01
1.37	1.38	1.36	1.38	-8.8	Afghanistan	AFG	2024-01-01
1.38	1.39	1.37	1.39	-10.66	Afghanistan	AFG	2024-02-01
1.38	1.39	1.36	1.36	-10.78	Afghanistan	AFG	2024-03-01
1.35	1.36	1.34	1.35	-10.26	Afghanistan	AFG	2024-04-01
1.33	1.34	1.31	1.31	-11.18	Afghanistan	AFG	2024-05-01
1.3	1.31	1.29	1.29	-10.69	Afghanistan	AFG	2024-06-01
1.27	1.28	1.26	1.28	-10.71	Afghanistan	AFG	2024-07-01
1.27	1.28	1.27	1.28	-11.7	Afghanistan	AFG	2024-08-01
1.27	1.28	1.26	1.27	-11.31	Afghanistan	AFG	2024-09-01
1.28	1.29	1.26	1.26	-11.93	Afghanistan	AFG	2024-10-01
1.25	1.26	1.25	1.26	-11.02	Afghanistan	AFG	2024-11-01
1.26	1.26	1.25	1.26	-9.32	Afghanistan	AFG	2024-12-01
1.26	1.27	1.25	1.27	-8.17	Afghanistan	AFG	2025-01-01
1.28	1.29	1.27	1.28	-7.91	Afghanistan	AFG	2025-02-01
1.28	1.28	1.25	1.25	-7.99	Afghanistan	AFG	2025-03-01
1.25	1.26	1.24	1.25	-7.45	Afghanistan	AFG	2025-04-01
1.24	1.25	1.23	1.24	-5.92	Afghanistan	AFG	2025-05-01
1.23	1.24	1.22	1.22	-5.85	Afghanistan	AFG	2025-06-01
1.2	1.21	1.19	1.2	-5.81	Afghanistan	AFG	2025-07-01
1.2	1.21	1.19	1.2	-5.88	Afghanistan	AFG	2025-08-01
1.2	1.2	1.19	1.2	-5.53	Afghanistan	AFG	2025-09-01
1.21	1.22	1.2	1.21	-4.25	Afghanistan	AFG	2025-10-01
0.97	0.98	0.95	0.97		Armenia	ARM	2008-01-01
0.97	0.98	0.95	0.97		Armenia	ARM	2008-02-01
0.97	0.98	0.95	0.97		Armenia	ARM	2008-03-01
0.97	0.98	0.95	0.97		Armenia	ARM	2008-04-01
0.97	0.98	0.95	0.96		Armenia	ARM	2008-05-01
0.95	0.97	0.94	0.95		Armenia	ARM	2008-06-01
0.95	0.97	0.94	0.94		Armenia	ARM	2008-07-01
0.94	0.95	0.92	0.95		Armenia	ARM	2008-08-01
0.95	0.97	0.92	0.92		Armenia	ARM	2008-09-01
0.91	0.95	0.9	0.95		Armenia	ARM	2008-10-01
0.96	0.98	0.95	0.96		Armenia	ARM	2008-11-01
0.96	0.97	0.94	0.96		Armenia	ARM	2008-12-01
0.96	0.97	0.94	0.96	-0.4	Armenia	ARM	2009-01-01
0.96	0.98	0.95	0.96	-0.16	Armenia	ARM	2009-02-01
0.97	0.98	0.95	0.96	-0.1	Armenia	ARM	2009-03-01
0.97	0.98	0.95	0.96	-0.55	Armenia	ARM	2009-04-01
0.96	0.97	0.95	0.96	-0.27	Armenia	ARM	2009-05-01
0.95	0.97	0.94	0.94	-1.01	Armenia	ARM	2009-06-01
0.94	0.95	0.93	0.94	-0.48	Armenia	ARM	2009-07-01
0.93	0.95	0.92	0.94	-0.64	Armenia	ARM	2009-08-01
0.95	0.96	0.91	0.91	-1.1	Armenia	ARM	2009-09-01
0.9	0.94	0.89	0.94	-0.65	Armenia	ARM	2009-10-01
0.96	0.97	0.94	0.95	-0.47	Armenia	ARM	2009-11-01
0.95	0.97	0.94	0.95	-0.39	Armenia	ARM	2009-12-01
0.95	0.97	0.94	0.96	-0.4	Armenia	ARM	2010-01-01
0.96	0.97	0.95	0.96	-0.66	Armenia	ARM	2010-02-01
0.96	0.97	0.94	0.96	-0.68	Armenia	ARM	2010-03-01
0.96	0.97	0.95	0.96	-0.22	Armenia	ARM	2010-04-01
0.96	0.97	0.95	0.95	-0.13	Armenia	ARM	2010-05-01
0.95	0.96	0.94	0.94	-0.03	Armenia	ARM	2010-06-01
0.94	0.95	0.93	0.94	-0.11	Armenia	ARM	2010-07-01
0.93	0.95	0.92	0.94	-0.38	Armenia	ARM	2010-08-01
0.94	0.95	0.9	0.9	-1.66	Armenia	ARM	2010-09-01
0.88	0.94	0.87	0.94	-0.27	Armenia	ARM	2010-10-01
0.96	0.98	0.95	0.95	-0.21	Armenia	ARM	2010-11-01
0.95	0.97	0.94	0.95	-0.39	Armenia	ARM	2010-12-01
0.95	0.97	0.94	0.96	0.5	Armenia	ARM	2011-01-01
0.97	0.98	0.95	0.97	1.23	Armenia	ARM	2011-02-01
0.97	0.99	0.96	0.97	0.96	Armenia	ARM	2011-03-01
0.97	0.98	0.95	0.97	0.84	Armenia	ARM	2011-04-01
0.97	0.98	0.95	0.96	0.96	Armenia	ARM	2011-05-01
0.96	0.98	0.95	0.95	1.04	Armenia	ARM	2011-06-01
0.95	0.96	0.94	0.94	0.27	Armenia	ARM	2011-07-01
0.93	0.95	0.92	0.94	0.42	Armenia	ARM	2011-08-01
0.95	0.96	0.91	0.91	1.08	Armenia	ARM	2011-09-01
0.89	0.96	0.88	0.96	1.48	Armenia	ARM	2011-10-01
0.98	0.99	0.96	0.97	2.17	Armenia	ARM	2011-11-01
0.98	0.99	0.96	0.97	2.43	Armenia	ARM	2011-12-01
0.97	0.99	0.96	0.99	2.64	Armenia	ARM	2012-01-01
0.99	1.01	0.98	1	2.63	Armenia	ARM	2012-02-01
1	1.01	0.98	1	2.96	Armenia	ARM	2012-03-01
1	1.01	0.98	1.01	3.95	Armenia	ARM	2012-04-01
1.01	1.02	0.99	1.02	6.26	Armenia	ARM	2012-05-01
1.03	1.05	0.96	0.96	1.1	Armenia	ARM	2012-06-01
0.94	0.96	0.93	0.95	0.69	Armenia	ARM	2012-07-01
0.94	0.97	0.92	0.97	2.65	Armenia	ARM	2012-08-01
0.98	1	0.96	0.98	7.84	Armenia	ARM	2012-09-01
0.98	1	0.94	0.94	-2.02	Armenia	ARM	2012-10-01
0.92	0.95	0.9	0.95	-1.78	Armenia	ARM	2012-11-01
0.96	0.98	0.94	0.94	-3.08	Armenia	ARM	2012-12-01
0.94	0.99	0.92	0.99	0.57	Armenia	ARM	2013-01-01
1.01	1.03	0.99	1.03	3.55	Armenia	ARM	2013-02-01
1.04	1.06	1.01	1.01	1.52	Armenia	ARM	2013-03-01
1	1.02	0.95	0.95	-5.8	Armenia	ARM	2013-04-01
0.92	0.94	0.9	0.94	-8.21	Armenia	ARM	2013-05-01
0.94	0.96	0.92	0.92	-4.7	Armenia	ARM	2013-06-01
0.91	0.93	0.89	0.89	-6.28	Armenia	ARM	2013-07-01
0.87	0.89	0.86	0.88	-9.6	Armenia	ARM	2013-08-01
0.87	0.89	0.86	0.88	-10.3	Armenia	ARM	2013-09-01
0.88	0.89	0.86	0.89	-5.46	Armenia	ARM	2013-10-01
0.89	0.92	0.87	0.92	-3.85	Armenia	ARM	2013-11-01
0.93	0.95	0.91	0.94	-0.81	Armenia	ARM	2013-12-01
0.94	0.96	0.92	0.96	-2.9	Armenia	ARM	2014-01-01
0.98	1.01	0.96	1.01	-2.31	Armenia	ARM	2014-02-01
1.02	1.04	1	1.02	0.94	Armenia	ARM	2014-03-01
1.03	1.04	1.01	1.03	9.12	Armenia	ARM	2014-04-01
1.04	1.06	1.01	1.01	7.18	Armenia	ARM	2014-05-01
1	1.02	0.98	1	9.3	Armenia	ARM	2014-06-01
1	1.02	0.97	0.97	9.6	Armenia	ARM	2014-07-01
0.96	0.98	0.92	0.92	5.09	Armenia	ARM	2014-08-01
0.9	0.92	0.89	0.91	3.95	Armenia	ARM	2014-09-01
0.91	0.92	0.89	0.91	3.04	Armenia	ARM	2014-10-01
0.91	0.97	0.9	0.97	5.55	Armenia	ARM	2014-11-01
0.99	1.04	0.97	1.04	11.17	Armenia	ARM	2014-12-01
1.06	1.08	1.04	1.05	8.35	Armenia	ARM	2015-01-01
1.05	1.09	1.03	1.09	8.65	Armenia	ARM	2015-02-01
1.11	1.13	1.09	1.1	7.5	Armenia	ARM	2015-03-01
1.1	1.12	1.06	1.06	2.2	Armenia	ARM	2015-04-01
1.04	1.06	1.02	1.02	1.01	Armenia	ARM	2015-05-01
1	1.02	0.98	0.99	-1.85	Armenia	ARM	2015-06-01
0.98	0.99	0.96	0.96	-1.54	Armenia	ARM	2015-07-01
0.95	0.96	0.93	0.95	3.08	Armenia	ARM	2015-08-01
0.95	0.97	0.93	0.95	3.94	Armenia	ARM	2015-09-01
0.95	0.96	0.93	0.96	4.73	Armenia	ARM	2015-10-01
0.96	0.98	0.94	0.96	-1.03	Armenia	ARM	2015-11-01
0.96	0.98	0.94	0.96	-7.24	Armenia	ARM	2015-12-01
0.97	1	0.95	1	-4.14	Armenia	ARM	2016-01-01
1.02	1.03	0.96	0.96	-12.32	Armenia	ARM	2016-02-01
0.94	0.96	0.92	0.95	-13.6	Armenia	ARM	2016-03-01
0.94	0.96	0.93	0.93	-11.47	Armenia	ARM	2016-04-01
0.93	0.95	0.91	0.91	-10.27	Armenia	ARM	2016-05-01
0.9	0.92	0.89	0.89	-9.64	Armenia	ARM	2016-06-01
0.88	0.9	0.87	0.89	-6.64	Armenia	ARM	2016-07-01
0.89	0.91	0.88	0.89	-6.17	Armenia	ARM	2016-08-01
0.89	0.91	0.87	0.88	-7.15	Armenia	ARM	2016-09-01
0.88	0.9	0.86	0.9	-5.85	Armenia	ARM	2016-10-01
0.91	0.92	0.89	0.92	-3.9	Armenia	ARM	2016-11-01
0.93	0.94	0.91	0.93	-3.56	Armenia	ARM	2016-12-01
0.93	0.95	0.92	0.92	-7.8	Armenia	ARM	2017-01-01
0.92	0.94	0.91	0.91	-4.91	Armenia	ARM	2017-02-01
0.91	0.92	0.89	0.9	-4.97	Armenia	ARM	2017-03-01
0.9	0.91	0.88	0.9	-3.71	Armenia	ARM	2017-04-01
0.9	0.91	0.88	0.88	-3.24	Armenia	ARM	2017-05-01
0.88	0.89	0.86	0.88	-1.73	Armenia	ARM	2017-06-01
0.87	0.89	0.86	0.88	-1.19	Armenia	ARM	2017-07-01
0.88	0.92	0.87	0.92	3.07	Armenia	ARM	2017-08-01
0.93	0.95	0.92	0.94	6.51	Armenia	ARM	2017-09-01
0.94	0.96	0.93	0.95	5.79	Armenia	ARM	2017-10-01
0.96	0.97	0.94	0.96	4.47	Armenia	ARM	2017-11-01
0.96	0.98	0.95	0.97	4.47	Armenia	ARM	2017-12-01
0.98	1	0.96	1	8.24	Armenia	ARM	2018-01-01
1.01	1.03	1	1	9.53	Armenia	ARM	2018-02-01
1	1.01	0.98	1	10.5	Armenia	ARM	2018-03-01
0.99	1.01	0.97	0.97	7.84	Armenia	ARM	2018-04-01
0.96	0.98	0.94	0.94	6.07	Armenia	ARM	2018-05-01
0.92	0.94	0.9	0.9	2.79	Armenia	ARM	2018-06-01
0.89	0.9	0.87	0.88	0.13	Armenia	ARM	2018-07-01
0.88	0.89	0.86	0.89	-3.31	Armenia	ARM	2018-08-01
0.89	0.9	0.88	0.9	-4.42	Armenia	ARM	2018-09-01
0.9	0.91	0.89	0.9	-5.66	Armenia	ARM	2018-10-01
0.9	0.92	0.89	0.92	-4.44	Armenia	ARM	2018-11-01
0.93	0.94	0.91	0.94	-2.94	Armenia	ARM	2018-12-01
0.95	0.97	0.94	0.97	-2.81	Armenia	ARM	2019-01-01
0.98	1	0.97	0.97	-2.56	Armenia	ARM	2019-02-01
0.97	0.99	0.96	0.96	-3.19	Armenia	ARM	2019-03-01
0.96	0.97	0.95	0.95	-1.99	Armenia	ARM	2019-04-01
0.95	0.96	0.92	0.92	-1.83	Armenia	ARM	2019-05-01
0.91	0.92	0.88	0.88	-1.93	Armenia	ARM	2019-06-01
0.87	0.88	0.86	0.86	-2.67	Armenia	ARM	2019-07-01
0.85	0.86	0.84	0.85	-3.75	Armenia	ARM	2019-08-01
0.85	0.86	0.84	0.86	-4.23	Armenia	ARM	2019-09-01
0.86	0.87	0.85	0.86	-4.25	Armenia	ARM	2019-10-01
0.86	0.88	0.85	0.88	-4.39	Armenia	ARM	2019-11-01
0.89	0.9	0.87	0.9	-4.97	Armenia	ARM	2019-12-01
0.9	0.92	0.89	0.92	-5.52	Armenia	ARM	2020-01-01
0.93	0.94	0.9	0.9	-7.23	Armenia	ARM	2020-02-01
0.9	0.91	0.88	0.91	-5.87	Armenia	ARM	2020-03-01
0.91	0.92	0.9	0.91	-4.47	Armenia	ARM	2020-04-01
0.91	0.92	0.89	0.89	-3.29	Armenia	ARM	2020-05-01
0.88	0.89	0.87	0.87	-1	Armenia	ARM	2020-06-01
0.87	0.88	0.84	0.84	-2.51	Armenia	ARM	2020-07-01
0.82	0.84	0.81	0.83	-3.16	Armenia	ARM	2020-08-01
0.82	0.84	0.81	0.83	-3.1	Armenia	ARM	2020-09-01
0.83	0.84	0.82	0.84	-1.86	Armenia	ARM	2020-10-01
0.85	0.87	0.84	0.87	-0.65	Armenia	ARM	2020-11-01
0.88	0.92	0.87	0.92	3.15	Armenia	ARM	2020-12-01
0.95	0.96	0.93	0.95	3.62	Armenia	ARM	2021-01-01
0.96	0.98	0.95	0.97	7.37	Armenia	ARM	2021-02-01
0.98	0.99	0.96	0.98	8.2	Armenia	ARM	2021-03-01
0.99	1.01	0.97	1.01	11.32	Armenia	ARM	2021-04-01
1.02	1.04	1.01	1.01	13.9	Armenia	ARM	2021-05-01
1.01	1.03	1	1.01	15.2	Armenia	ARM	2021-06-01
1	1.02	0.99	1.02	21.75	Armenia	ARM	2021-07-01
1.03	1.04	1.01	1.03	24.01	Armenia	ARM	2021-08-01
1.03	1.04	1.01	1.03	23.42	Armenia	ARM	2021-09-01
1.03	1.04	1.01	1.04	22.91	Armenia	ARM	2021-10-01
1.04	1.07	1.03	1.07	22.36	Armenia	ARM	2021-11-01
1.08	1.11	1.07	1.11	19.67	Armenia	ARM	2021-12-01
1.12	1.14	1.11	1.14	19.83	Armenia	ARM	2022-01-01
1.15	1.17	1.13	1.13	16.76	Armenia	ARM	2022-02-01
1.13	1.15	1.11	1.15	16.74	Armenia	ARM	2022-03-01
1.15	1.18	1.14	1.18	16.35	Armenia	ARM	2022-04-01
1.19	1.2	1.17	1.17	15.06	Armenia	ARM	2022-05-01
1.16	1.18	1.14	1.14	12.86	Armenia	ARM	2022-06-01
1.13	1.14	1.11	1.11	9.06	Armenia	ARM	2022-07-01
1.1	1.12	1.09	1.11	8.4	Armenia	ARM	2022-08-01
1.11	1.13	1.1	1.11	8.14	Armenia	ARM	2022-09-01
1.11	1.12	1.09	1.11	7.21	Armenia	ARM	2022-10-01
1.11	1.14	1.1	1.14	6.3	Armenia	ARM	2022-11-01
1.14	1.17	1.13	1.17	5.37	Armenia	ARM	2022-12-01
1.18	1.2	1.16	1.2	4.87	Armenia	ARM	2023-01-01
1.21	1.22	1.19	1.19	5.41	Armenia	ARM	2023-02-01
1.19	1.21	1.16	1.16	1.05	Armenia	ARM	2023-03-01
1.15	1.16	1.13	1.15	-2.53	Armenia	ARM	2023-04-01
1.14	1.16	1.1	1.1	-5.57	Armenia	ARM	2023-05-01
1.08	1.1	1.07	1.07	-5.73	Armenia	ARM	2023-06-01
1.06	1.08	1.04	1.04	-6.46	Armenia	ARM	2023-07-01
1.03	1.04	1.02	1.03	-7.31	Armenia	ARM	2023-08-01
1.03	1.04	1.01	1.03	-6.97	Armenia	ARM	2023-09-01
1.03	1.05	1.02	1.05	-5.86	Armenia	ARM	2023-10-01
1.05	1.07	1.04	1.06	-6.6	Armenia	ARM	2023-11-01
1.07	1.08	1.05	1.08	-7.23	Armenia	ARM	2023-12-01
1.09	1.1	1.08	1.1	-7.84	Armenia	ARM	2024-01-01
1.11	1.12	1.09	1.09	-8.75	Armenia	ARM	2024-02-01
1.08	1.1	1.07	1.08	-6.71	Armenia	ARM	2024-03-01
1.08	1.09	1.06	1.08	-6.06	Armenia	ARM	2024-04-01
1.08	1.09	1.06	1.06	-3.48	Armenia	ARM	2024-05-01
1.06	1.07	1.03	1.03	-3.76	Armenia	ARM	2024-06-01
1.02	1.03	1.01	1.02	-1.58	Armenia	ARM	2024-07-01
1.02	1.03	1.01	1.03	-0.54	Armenia	ARM	2024-08-01
1.03	1.04	1.01	1.02	-1.11	Armenia	ARM	2024-09-01
1.02	1.03	1.01	1.03	-2.02	Armenia	ARM	2024-10-01
1.03	1.05	1.02	1.05	-0.86	Armenia	ARM	2024-11-01
1.06	1.07	1.05	1.07	-0.71	Armenia	ARM	2024-12-01
1.08	1.1	1.07	1.1	-0.53	Armenia	ARM	2025-01-01
1.1	1.12	1.09	1.1	1.23	Armenia	ARM	2025-02-01
1.1	1.12	1.09	1.1	2.27	Armenia	ARM	2025-03-01
1.11	1.12	1.09	1.11	3.41	Armenia	ARM	2025-04-01
1.12	1.13	1.11	1.11	4.03	Armenia	ARM	2025-05-01
1.1	1.11	1.09	1.09	6.15	Armenia	ARM	2025-06-01
1.09	1.1	1.08	1.08	5.21	Armenia	ARM	2025-07-01
1.07	1.09	1.06	1.09	6.04	Armenia	ARM	2025-08-01
1.09	1.1	1.08	1.09	6.55	Armenia	ARM	2025-09-01
1.09	1.1	1.07	1.09	5.95	Armenia	ARM	2025-10-01
0.46	0.48	0.45	0.46		Burundi	BDI	2007-01-01
0.47	0.48	0.45	0.48		Burundi	BDI	2007-02-01
0.49	0.5	0.47	0.47		Burundi	BDI	2007-03-01
0.46	0.48	0.45	0.47		Burundi	BDI	2007-04-01
0.47	0.48	0.44	0.44		Burundi	BDI	2007-05-01
0.44	0.45	0.42	0.44		Burundi	BDI	2007-06-01
0.44	0.46	0.43	0.43		Burundi	BDI	2007-07-01
0.43	0.45	0.42	0.45		Burundi	BDI	2007-08-01
0.46	0.47	0.44	0.45		Burundi	BDI	2007-09-01
0.46	0.49	0.44	0.49		Burundi	BDI	2007-10-01
0.52	0.53	0.5	0.51		Burundi	BDI	2007-11-01
0.52	0.53	0.49	0.49		Burundi	BDI	2007-12-01
0.48	0.5	0.47	0.47	1.16	Burundi	BDI	2008-01-01
0.46	0.48	0.45	0.48	-1.02	Burundi	BDI	2008-02-01
0.48	0.49	0.47	0.49	5.1	Burundi	BDI	2008-03-01
0.5	0.52	0.49	0.5	6.54	Burundi	BDI	2008-04-01
0.5	0.52	0.49	0.52	18.78	Burundi	BDI	2008-05-01
0.54	0.58	0.52	0.58	30.8	Burundi	BDI	2008-06-01
0.6	0.62	0.58	0.62	43.5	Burundi	BDI	2008-07-01
0.64	0.67	0.62	0.67	49.76	Burundi	BDI	2008-08-01
0.68	0.7	0.66	0.68	50.4	Burundi	BDI	2008-09-01
0.67	0.69	0.65	0.68	37.48	Burundi	BDI	2008-10-01
0.67	0.74	0.65	0.74	45.58	Burundi	BDI	2008-11-01
0.76	0.79	0.69	0.69	39.75	Burundi	BDI	2008-12-01
0.66	0.68	0.63	0.63	34.35	Burundi	BDI	2009-01-01
0.61	0.63	0.53	0.53	12.1	Burundi	BDI	2009-02-01
0.51	0.53	0.49	0.51	4.41	Burundi	BDI	2009-03-01
0.51	0.53	0.49	0.51	2.24	Burundi	BDI	2009-04-01
0.52	0.53	0.49	0.49	-7.03	Burundi	BDI	2009-05-01
0.49	0.56	0.47	0.56	-3.37	Burundi	BDI	2009-06-01
0.59	0.61	0.56	0.56	-10.38	Burundi	BDI	2009-07-01
0.56	0.6	0.54	0.6	-10.53	Burundi	BDI	2009-08-01
0.62	0.64	0.6	0.64	-4.89	Burundi	BDI	2009-09-01
0.66	0.69	0.64	0.69	1.47	Burundi	BDI	2009-10-01
0.7	0.73	0.68	0.72	-2.46	Burundi	BDI	2009-11-01
0.74	0.76	0.71	0.74	7.34	Burundi	BDI	2009-12-01
0.73	0.76	0.68	0.68	8.54	Burundi	BDI	2010-01-01
0.66	0.69	0.64	0.64	20.05	Burundi	BDI	2010-02-01
0.62	0.65	0.6	0.63	23.32	Burundi	BDI	2010-03-01
0.63	0.66	0.59	0.59	16.94	Burundi	BDI	2010-04-01
0.59	0.61	0.56	0.57	16.46	Burundi	BDI	2010-05-01
0.57	0.59	0.53	0.53	-5.5	Burundi	BDI	2010-06-01
0.52	0.54	0.5	0.52	-6.47	Burundi	BDI	2010-07-01
0.53	0.57	0.51	0.57	-5.05	Burundi	BDI	2010-08-01
0.6	0.62	0.58	0.59	-8.2	Burundi	BDI	2010-09-01
0.61	0.63	0.59	0.62	-10.11	Burundi	BDI	2010-10-01
0.63	0.66	0.61	0.63	-12.57	Burundi	BDI	2010-11-01
0.64	0.66	0.62	0.65	-11.19	Burundi	BDI	2010-12-01
0.66	0.69	0.58	0.58	-15.59	Burundi	BDI	2011-01-01
0.56	0.6	0.53	0.6	-5.55	Burundi	BDI	2011-02-01
0.62	0.64	0.6	0.61	-3.91	Burundi	BDI	2011-03-01
0.61	0.64	0.59	0.62	3.7	Burundi	BDI	2011-04-01
0.62	0.64	0.6	0.61	7.07	Burundi	BDI	2011-05-01
0.61	0.63	0.59	0.62	17.84	Burundi	BDI	2011-06-01
0.62	0.65	0.6	0.62	20.22	Burundi	BDI	2011-07-01
0.64	0.66	0.61	0.61	7.61	Burundi	BDI	2011-08-01
0.61	0.63	0.58	0.59	-0.37	Burundi	BDI	2011-09-01
0.59	0.61	0.57	0.59	-4.66	Burundi	BDI	2011-10-01
0.59	0.62	0.57	0.59	-6.88	Burundi	BDI	2011-11-01
0.6	0.62	0.58	0.61	-7.12	Burundi	BDI	2011-12-01
0.62	0.64	0.6	0.61	5.4	Burundi	BDI	2012-01-01
0.62	0.64	0.6	0.6	-0.43	Burundi	BDI	2012-02-01
0.6	0.66	0.58	0.66	8.75	Burundi	BDI	2012-03-01
0.69	0.71	0.67	0.71	15.72	Burundi	BDI	2012-04-01
0.74	0.76	0.69	0.69	13.48	Burundi	BDI	2012-05-01
0.68	0.71	0.63	0.63	2.57	Burundi	BDI	2012-06-01
0.61	0.64	0.59	0.62	-0.02	Burundi	BDI	2012-07-01
0.63	0.65	0.61	0.65	5.82	Burundi	BDI	2012-08-01
0.66	0.68	0.64	0.67	13.55	Burundi	BDI	2012-09-01
0.68	0.71	0.66	0.69	16.98	Burundi	BDI	2012-10-01
0.7	0.74	0.68	0.74	26.27	Burundi	BDI	2012-11-01
0.77	0.8	0.75	0.77	26.06	Burundi	BDI	2012-12-01
0.77	0.8	0.73	0.73	20.15	Burundi	BDI	2013-01-01
0.72	0.75	0.69	0.75	25.23	Burundi	BDI	2013-02-01
0.76	0.79	0.74	0.74	12.79	Burundi	BDI	2013-03-01
0.74	0.77	0.72	0.75	4.57	Burundi	BDI	2013-04-01
0.75	0.77	0.72	0.73	6.27	Burundi	BDI	2013-05-01
0.73	0.76	0.68	0.68	7.49	Burundi	BDI	2013-06-01
0.67	0.69	0.64	0.66	5.42	Burundi	BDI	2013-07-01
0.66	0.68	0.64	0.66	2.87	Burundi	BDI	2013-08-01
0.67	0.71	0.65	0.71	6.49	Burundi	BDI	2013-09-01
0.74	0.76	0.72	0.76	9.71	Burundi	BDI	2013-10-01
0.78	0.8	0.76	0.78	5.44	Burundi	BDI	2013-11-01
0.8	0.82	0.76	0.76	-0.73	Burundi	BDI	2013-12-01
0.75	0.77	0.73	0.75	2.67	Burundi	BDI	2014-01-01
0.75	0.78	0.73	0.75	-0.55	Burundi	BDI	2014-02-01
0.75	0.78	0.73	0.77	4.17	Burundi	BDI	2014-03-01
0.79	0.81	0.77	0.78	4.69	Burundi	BDI	2014-04-01
0.79	0.81	0.74	0.74	0.6	Burundi	BDI	2014-05-01
0.73	0.75	0.7	0.7	2.43	Burundi	BDI	2014-06-01
0.69	0.71	0.67	0.71	7.29	Burundi	BDI	2014-07-01
0.72	0.74	0.7	0.71	7.47	Burundi	BDI	2014-08-01
0.73	0.75	0.7	0.74	4.03	Burundi	BDI	2014-09-01
0.76	0.78	0.72	0.72	-4.96	Burundi	BDI	2014-10-01
0.72	0.74	0.7	0.7	-10.56	Burundi	BDI	2014-11-01
0.7	0.72	0.68	0.7	-8.18	Burundi	BDI	2014-12-01
0.71	0.73	0.66	0.66	-12.34	Burundi	BDI	2015-01-01
0.65	0.67	0.63	0.63	-16.35	Burundi	BDI	2015-02-01
0.63	0.64	0.61	0.64	-17.46	Burundi	BDI	2015-03-01
0.66	0.68	0.64	0.68	-12.41	Burundi	BDI	2015-04-01
0.71	0.73	0.69	0.7	-4.83	Burundi	BDI	2015-05-01
0.72	0.74	0.67	0.67	-4.74	Burundi	BDI	2015-06-01
0.66	0.68	0.64	0.66	-6.95	Burundi	BDI	2015-07-01
0.66	0.68	0.64	0.67	-6.81	Burundi	BDI	2015-08-01
0.68	0.7	0.66	0.67	-9.85	Burundi	BDI	2015-09-01
0.67	0.71	0.65	0.71	-0.76	Burundi	BDI	2015-10-01
0.74	0.8	0.72	0.8	13.75	Burundi	BDI	2015-11-01
0.84	0.89	0.81	0.89	27.28	Burundi	BDI	2015-12-01
0.92	0.95	0.87	0.87	31.48	Burundi	BDI	2016-01-01
0.85	0.88	0.82	0.84	34.69	Burundi	BDI	2016-02-01
0.83	0.86	0.8	0.83	30.33	Burundi	BDI	2016-03-01
0.83	0.85	0.8	0.8	17.17	Burundi	BDI	2016-04-01
0.79	0.81	0.77	0.77	9.8	Burundi	BDI	2016-05-01
0.76	0.79	0.74	0.75	13.19	Burundi	BDI	2016-06-01
0.75	0.79	0.73	0.79	20.54	Burundi	BDI	2016-07-01
0.82	0.84	0.79	0.83	24.99	Burundi	BDI	2016-08-01
0.85	0.88	0.83	0.84	26.48	Burundi	BDI	2016-09-01
0.85	0.88	0.83	0.88	23.2	Burundi	BDI	2016-10-01
0.9	0.98	0.87	0.98	22.35	Burundi	BDI	2016-11-01
1.02	1.09	0.99	1.09	22.16	Burundi	BDI	2016-12-01
1.12	1.16	1.09	1.1	27.15	Burundi	BDI	2017-01-01
1.09	1.15	1.06	1.15	35.74	Burundi	BDI	2017-02-01
1.15	1.19	1.11	1.13	35.35	Burundi	BDI	2017-03-01
1.11	1.14	1.07	1.13	40.95	Burundi	BDI	2017-04-01
1.12	1.15	1.09	1.12	45.34	Burundi	BDI	2017-05-01
1.11	1.15	1.08	1.09	44.63	Burundi	BDI	2017-06-01
1.07	1.11	1.04	1.08	36.29	Burundi	BDI	2017-07-01
1.08	1.11	1.05	1.08	30.01	Burundi	BDI	2017-08-01
1.08	1.12	1.05	1.08	27.76	Burundi	BDI	2017-09-01
1.08	1.11	1.05	1.11	26.03	Burundi	BDI	2017-10-01
1.13	1.16	1.09	1.1	12.53	Burundi	BDI	2017-11-01
1.1	1.13	1.06	1.06	-2.32	Burundi	BDI	2017-12-01
1.05	1.08	1	1	-9.16	Burundi	BDI	2018-01-01
0.99	1.02	0.96	0.98	-14.91	Burundi	BDI	2018-02-01
0.98	1	0.95	0.95	-15.83	Burundi	BDI	2018-03-01
0.95	0.98	0.93	0.95	-15.57	Burundi	BDI	2018-04-01
0.97	1	0.94	0.99	-11.76	Burundi	BDI	2018-05-01
1.02	1.05	0.93	0.93	-14.3	Burundi	BDI	2018-06-01
0.92	0.95	0.9	0.91	-15.73	Burundi	BDI	2018-07-01
0.92	0.94	0.87	0.87	-19.79	Burundi	BDI	2018-08-01
0.87	0.89	0.84	0.84	-21.95	Burundi	BDI	2018-09-01
0.85	0.87	0.82	0.83	-25.5	Burundi	BDI	2018-10-01
0.84	0.87	0.81	0.87	-20.41	Burundi	BDI	2018-11-01
0.91	0.94	0.89	0.92	-12.88	Burundi	BDI	2018-12-01
0.96	0.98	0.9	0.9	-10.44	Burundi	BDI	2019-01-01
0.89	0.92	0.86	0.86	-11.97	Burundi	BDI	2019-02-01
0.85	0.88	0.83	0.86	-9.01	Burundi	BDI	2019-03-01
0.88	0.9	0.85	0.86	-9.76	Burundi	BDI	2019-04-01
0.87	0.9	0.85	0.86	-12.71	Burundi	BDI	2019-05-01
0.87	0.9	0.85	0.85	-9.13	Burundi	BDI	2019-06-01
0.85	0.91	0.83	0.91	0.36	Burundi	BDI	2019-07-01
0.95	0.98	0.91	0.91	5.29	Burundi	BDI	2019-08-01
0.92	0.95	0.89	0.93	11.22	Burundi	BDI	2019-09-01
0.95	0.97	0.92	0.94	13.92	Burundi	BDI	2019-10-01
0.95	1	0.92	1	14.31	Burundi	BDI	2019-11-01
1.03	1.11	1	1.11	20.06	Burundi	BDI	2019-12-01
1.16	1.19	1.1	1.1	22.83	Burundi	BDI	2020-01-01
1.09	1.12	1.06	1.07	24.45	Burundi	BDI	2020-02-01
1.05	1.09	1.02	1.07	24.2	Burundi	BDI	2020-03-01
1.07	1.1	1.04	1.04	21.35	Burundi	BDI	2020-04-01
1.04	1.07	1.01	1.03	19.3	Burundi	BDI	2020-05-01
1.03	1.06	1	1.03	21.69	Burundi	BDI	2020-06-01
1.04	1.07	1.01	1.04	13.87	Burundi	BDI	2020-07-01
1.05	1.08	1	1	9.94	Burundi	BDI	2020-08-01
1	1.03	0.97	0.98	5.23	Burundi	BDI	2020-09-01
0.98	1.01	0.96	1	5.82	Burundi	BDI	2020-10-01
1.01	1.07	0.99	1.07	6.58	Burundi	BDI	2020-11-01
1.1	1.13	1.07	1.09	-1.65	Burundi	BDI	2020-12-01
1.11	1.14	1.05	1.05	-4.85	Burundi	BDI	2021-01-01
1.03	1.06	1	1.03	-3.24	Burundi	BDI	2021-02-01
1.04	1.07	1.01	1.03	-3.87	Burundi	BDI	2021-03-01
1.04	1.07	1.01	1.05	0.97	Burundi	BDI	2021-04-01
1.08	1.1	1.05	1.06	2.82	Burundi	BDI	2021-05-01
1.07	1.09	1.04	1.06	2.92	Burundi	BDI	2021-06-01
1.07	1.1	1.05	1.08	4.05	Burundi	BDI	2021-07-01
1.1	1.13	1.07	1.09	8.83	Burundi	BDI	2021-08-01
1.11	1.13	1.08	1.11	12.73	Burundi	BDI	2021-09-01
1.12	1.15	1.09	1.11	11.07	Burundi	BDI	2021-10-01
1.11	1.14	1.08	1.14	7.44	Burundi	BDI	2021-11-01
1.17	1.2	1.14	1.19	8.85	Burundi	BDI	2021-12-01
1.21	1.24	1.18	1.22	16.39	Burundi	BDI	2022-01-01
1.23	1.26	1.2	1.25	21.09	Burundi	BDI	2022-02-01
1.27	1.3	1.24	1.25	21.04	Burundi	BDI	2022-03-01
1.24	1.3	1.21	1.3	23.66	Burundi	BDI	2022-04-01
1.33	1.36	1.3	1.31	24.25	Burundi	BDI	2022-05-01
1.32	1.35	1.28	1.3	22.29	Burundi	BDI	2022-06-01
1.29	1.34	1.26	1.34	23.48	Burundi	BDI	2022-07-01
1.35	1.39	1.32	1.36	24.52	Burundi	BDI	2022-08-01
1.37	1.41	1.34	1.39	25.47	Burundi	BDI	2022-09-01
1.4	1.49	1.37	1.49	34.84	Burundi	BDI	2022-10-01
1.53	1.69	1.5	1.69	47.56	Burundi	BDI	2022-11-01
1.77	1.81	1.72	1.74	46.8	Burundi	BDI	2022-12-01
1.75	1.8	1.7	1.8	47.92	Burundi	BDI	2023-01-01
1.8	1.85	1.75	1.85	47.96	Burundi	BDI	2023-02-01
1.85	1.96	1.8	1.96	57.21	Burundi	BDI	2023-03-01
1.98	2.03	1.93	1.96	50.12	Burundi	BDI	2023-04-01
1.94	1.99	1.88	1.91	45.08	Burundi	BDI	2023-05-01
1.87	1.92	1.82	1.89	45.27	Burundi	BDI	2023-06-01
1.88	1.93	1.83	1.92	44.11	Burundi	BDI	2023-07-01
1.93	1.98	1.88	1.96	44.19	Burundi	BDI	2023-08-01
1.98	2.03	1.93	1.96	40.96	Burundi	BDI	2023-09-01
1.95	2.01	1.9	1.99	33.27	Burundi	BDI	2023-10-01
2	2.05	1.95	2.03	19.96	Burundi	BDI	2023-11-01
2.04	2.09	1.99	2.09	19.89	Burundi	BDI	2023-12-01
2.12	2.18	2.07	2.18	20.75	Burundi	BDI	2024-01-01
2.21	2.26	2.12	2.12	14.35	Burundi	BDI	2024-02-01
2.1	2.22	2.04	2.22	13.29	Burundi	BDI	2024-03-01
2.26	2.32	2.2	2.29	17.13	Burundi	BDI	2024-04-01
2.33	2.38	2.21	2.21	15.87	Burundi	BDI	2024-05-01
2.17	2.23	2.1	2.1	11.38	Burundi	BDI	2024-06-01
2.07	2.13	2.02	2.08	8.01	Burundi	BDI	2024-07-01
2.08	2.13	2.03	2.05	4.68	Burundi	BDI	2024-08-01
2.07	2.12	2.01	2.06	5.19	Burundi	BDI	2024-09-01
2.08	2.13	2.03	2.12	6.59	Burundi	BDI	2024-10-01
2.17	2.27	2.11	2.27	12.16	Burundi	BDI	2024-11-01
2.35	2.48	2.29	2.48	18.65	Burundi	BDI	2024-12-01
2.58	2.64	2.44	2.44	12.11	Burundi	BDI	2025-01-01
2.41	2.48	2.35	2.42	14.43	Burundi	BDI	2025-02-01
2.42	2.49	2.35	2.49	12.31	Burundi	BDI	2025-03-01
2.52	2.59	2.46	2.57	12.28	Burundi	BDI	2025-04-01
2.61	2.68	2.54	2.62	18.75	Burundi	BDI	2025-05-01
2.64	2.7	2.57	2.62	24.65	Burundi	BDI	2025-06-01
2.62	2.69	2.55	2.55	22.53	Burundi	BDI	2025-07-01
2.52	2.58	2.45	2.46	19.83	Burundi	BDI	2025-08-01
2.44	2.5	2.38	2.38	15.29	Burundi	BDI	2025-09-01
2.36	2.42	2.3	2.39	12.89	Burundi	BDI	2025-10-01
0.58	0.6	0.58	0.58		Burkina Faso	BFA	2007-01-01
0.59	0.6	0.59	0.6		Burkina Faso	BFA	2007-02-01
0.61	0.62	0.6	0.61		Burkina Faso	BFA	2007-03-01
0.62	0.63	0.61	0.63		Burkina Faso	BFA	2007-04-01
0.63	0.64	0.61	0.61		Burkina Faso	BFA	2007-05-01
0.6	0.61	0.59	0.61		Burkina Faso	BFA	2007-06-01
0.61	0.62	0.6	0.62		Burkina Faso	BFA	2007-07-01
0.63	0.64	0.62	0.64		Burkina Faso	BFA	2007-08-01
0.65	0.66	0.64	0.64		Burkina Faso	BFA	2007-09-01
0.64	0.66	0.63	0.66		Burkina Faso	BFA	2007-10-01
0.67	0.68	0.66	0.67		Burkina Faso	BFA	2007-11-01
0.68	0.69	0.67	0.67		Burkina Faso	BFA	2007-12-01
0.67	0.68	0.66	0.67	15.39	Burkina Faso	BFA	2008-01-01
0.67	0.68	0.66	0.68	13.28	Burkina Faso	BFA	2008-02-01
0.69	0.72	0.68	0.72	17.9	Burkina Faso	BFA	2008-03-01
0.77	0.78	0.75	0.76	21.02	Burkina Faso	BFA	2008-04-01
0.78	0.83	0.76	0.83	35.02	Burkina Faso	BFA	2008-05-01
0.88	0.89	0.86	0.87	42.14	Burkina Faso	BFA	2008-06-01
0.88	0.9	0.87	0.89	43.62	Burkina Faso	BFA	2008-07-01
0.9	0.92	0.89	0.92	45.02	Burkina Faso	BFA	2008-08-01
0.94	0.96	0.9	0.9	40.15	Burkina Faso	BFA	2008-09-01
0.87	0.89	0.83	0.83	26.54	Burkina Faso	BFA	2008-10-01
0.78	0.8	0.77	0.78	16.44	Burkina Faso	BFA	2008-11-01
0.76	0.77	0.74	0.76	13.49	Burkina Faso	BFA	2008-12-01
0.76	0.81	0.74	0.81	21.04	Burkina Faso	BFA	2009-01-01
0.87	0.89	0.83	0.83	22.56	Burkina Faso	BFA	2009-02-01
0.83	0.86	0.81	0.86	18.47	Burkina Faso	BFA	2009-03-01
0.88	0.9	0.86	0.87	15.17	Burkina Faso	BFA	2009-04-01
0.88	0.89	0.86	0.87	5.38	Burkina Faso	BFA	2009-05-01
0.87	0.89	0.85	0.89	2.29	Burkina Faso	BFA	2009-06-01
0.9	0.92	0.88	0.92	3.03	Burkina Faso	BFA	2009-07-01
0.94	0.96	0.92	0.92	-0.01	Burkina Faso	BFA	2009-08-01
0.92	0.93	0.88	0.88	-2.07	Burkina Faso	BFA	2009-09-01
0.84	0.86	0.83	0.83	0.23	Burkina Faso	BFA	2009-10-01
0.8	0.82	0.79	0.81	4.06	Burkina Faso	BFA	2009-11-01
0.81	0.82	0.8	0.81	5.99	Burkina Faso	BFA	2009-12-01
0.81	0.83	0.79	0.83	2.61	Burkina Faso	BFA	2010-01-01
0.86	0.88	0.85	0.85	1.78	Burkina Faso	BFA	2010-02-01
0.85	0.86	0.83	0.83	-2.79	Burkina Faso	BFA	2010-03-01
0.82	0.84	0.81	0.83	-5.66	Burkina Faso	BFA	2010-04-01
0.82	0.83	0.81	0.83	-5.06	Burkina Faso	BFA	2010-05-01
0.84	0.85	0.82	0.84	-5.92	Burkina Faso	BFA	2010-06-01
0.84	0.85	0.83	0.84	-8.91	Burkina Faso	BFA	2010-07-01
0.84	0.85	0.82	0.83	-9.57	Burkina Faso	BFA	2010-08-01
0.83	0.84	0.82	0.82	-6.7	Burkina Faso	BFA	2010-09-01
0.81	0.82	0.78	0.78	-6.25	Burkina Faso	BFA	2010-10-01
0.75	0.76	0.74	0.76	-6.11	Burkina Faso	BFA	2010-11-01
0.76	0.78	0.75	0.78	-3.59	Burkina Faso	BFA	2010-12-01
0.79	0.81	0.78	0.79	-5.93	Burkina Faso	BFA	2011-01-01
0.79	0.81	0.78	0.81	-4.77	Burkina Faso	BFA	2011-02-01
0.82	0.84	0.81	0.81	-2.97	Burkina Faso	BFA	2011-03-01
0.81	0.82	0.79	0.81	-1.35	Burkina Faso	BFA	2011-04-01
0.82	0.83	0.81	0.82	-0.64	Burkina Faso	BFA	2011-05-01
0.83	0.84	0.82	0.84	0.2	Burkina Faso	BFA	2011-06-01
0.85	0.87	0.84	0.87	3.58	Burkina Faso	BFA	2011-07-01
0.89	0.9	0.87	0.89	6.68	Burkina Faso	BFA	2011-08-01
0.9	0.92	0.89	0.91	10.78	Burkina Faso	BFA	2011-09-01
0.92	0.94	0.91	0.94	19.71	Burkina Faso	BFA	2011-10-01
0.96	0.97	0.94	0.94	23.57	Burkina Faso	BFA	2011-11-01
0.94	0.98	0.93	0.98	26.11	Burkina Faso	BFA	2011-12-01
1.02	1.03	1	1	26.98	Burkina Faso	BFA	2012-01-01
1	1.02	0.98	0.99	22.76	Burkina Faso	BFA	2012-02-01
0.98	1.05	0.97	1.05	29.41	Burkina Faso	BFA	2012-03-01
1.1	1.13	1.08	1.13	38.23	Burkina Faso	BFA	2012-04-01
1.18	1.2	1.15	1.15	39.48	Burkina Faso	BFA	2012-05-01
1.14	1.17	1.12	1.15	37.18	Burkina Faso	BFA	2012-06-01
1.14	1.16	1.12	1.16	34.43	Burkina Faso	BFA	2012-07-01
1.18	1.2	1.16	1.18	32.26	Burkina Faso	BFA	2012-08-01
1.19	1.2	1.14	1.14	25.88	Burkina Faso	BFA	2012-09-01
1.11	1.13	1.07	1.07	13.8	Burkina Faso	BFA	2012-10-01
1.01	1.03	0.99	0.99	4.93	Burkina Faso	BFA	2012-11-01
0.95	0.96	0.93	0.96	-2.55	Burkina Faso	BFA	2012-12-01
0.95	0.96	0.93	0.96	-4.06	Burkina Faso	BFA	2013-01-01
0.96	0.98	0.95	0.96	-3.36	Burkina Faso	BFA	2013-02-01
0.96	0.97	0.94	0.97	-7.38	Burkina Faso	BFA	2013-03-01
0.98	1	0.97	0.97	-14.2	Burkina Faso	BFA	2013-04-01
0.96	0.97	0.94	0.95	-17.04	Burkina Faso	BFA	2013-05-01
0.94	0.96	0.93	0.94	-17.73	Burkina Faso	BFA	2013-06-01
0.94	0.95	0.93	0.95	-18.08	Burkina Faso	BFA	2013-07-01
0.96	0.98	0.94	0.94	-19.86	Burkina Faso	BFA	2013-08-01
0.93	0.95	0.92	0.93	-18.91	Burkina Faso	BFA	2013-09-01
0.92	0.93	0.9	0.9	-15.63	Burkina Faso	BFA	2013-10-01
0.88	0.89	0.86	0.88	-10.64	Burkina Faso	BFA	2013-11-01
0.88	0.89	0.86	0.86	-10.37	Burkina Faso	BFA	2013-12-01
0.84	0.89	0.82	0.89	-7.06	Burkina Faso	BFA	2014-01-01
0.93	0.95	0.89	0.89	-7.19	Burkina Faso	BFA	2014-02-01
0.87	0.89	0.85	0.89	-8.3	Burkina Faso	BFA	2014-03-01
0.9	0.92	0.88	0.92	-4.95	Burkina Faso	BFA	2014-04-01
0.94	0.95	0.89	0.89	-6.71	Burkina Faso	BFA	2014-05-01
0.86	0.9	0.84	0.9	-4.94	Burkina Faso	BFA	2014-06-01
0.91	0.93	0.89	0.91	-5.02	Burkina Faso	BFA	2014-07-01
0.91	0.93	0.89	0.91	-3.96	Burkina Faso	BFA	2014-08-01
0.9	0.92	0.89	0.91	-1.42	Burkina Faso	BFA	2014-09-01
0.92	0.94	0.9	0.9	0.38	Burkina Faso	BFA	2014-10-01
0.89	0.9	0.87	0.88	-0.62	Burkina Faso	BFA	2014-11-01
0.86	0.88	0.85	0.87	1.38	Burkina Faso	BFA	2014-12-01
0.87	0.88	0.84	0.84	-5.58	Burkina Faso	BFA	2015-01-01
0.82	0.83	0.8	0.82	-7.31	Burkina Faso	BFA	2015-02-01
0.82	0.83	0.8	0.83	-6.69	Burkina Faso	BFA	2015-03-01
0.84	0.85	0.83	0.84	-8.02	Burkina Faso	BFA	2015-04-01
0.85	0.87	0.84	0.87	-1.67	Burkina Faso	BFA	2015-05-01
0.9	0.91	0.88	0.9	0.56	Burkina Faso	BFA	2015-06-01
0.92	0.93	0.91	0.92	1.15	Burkina Faso	BFA	2015-07-01
0.92	0.93	0.91	0.92	1.88	Burkina Faso	BFA	2015-08-01
0.93	0.94	0.91	0.92	0.77	Burkina Faso	BFA	2015-09-01
0.92	0.93	0.88	0.88	-2.2	Burkina Faso	BFA	2015-10-01
0.85	0.86	0.83	0.84	-4.45	Burkina Faso	BFA	2015-11-01
0.81	0.83	0.8	0.83	-4.68	Burkina Faso	BFA	2015-12-01
0.83	0.84	0.82	0.84	0.35	Burkina Faso	BFA	2016-01-01
0.86	0.87	0.85	0.87	5.42	Burkina Faso	BFA	2016-02-01
0.89	0.9	0.87	0.89	7.42	Burkina Faso	BFA	2016-03-01
0.91	0.92	0.89	0.91	7.67	Burkina Faso	BFA	2016-04-01
0.92	0.93	0.9	0.93	6.61	Burkina Faso	BFA	2016-05-01
0.95	0.96	0.93	0.94	3.79	Burkina Faso	BFA	2016-06-01
0.94	0.95	0.92	0.94	2.65	Burkina Faso	BFA	2016-07-01
0.94	0.96	0.93	0.95	2.41	Burkina Faso	BFA	2016-08-01
0.95	0.96	0.93	0.93	0.96	Burkina Faso	BFA	2016-09-01
0.92	0.93	0.88	0.88	-0.02	Burkina Faso	BFA	2016-10-01
0.84	0.86	0.83	0.85	1.3	Burkina Faso	BFA	2016-11-01
0.84	0.85	0.82	0.83	0.47	Burkina Faso	BFA	2016-12-01
0.82	0.85	0.81	0.85	1.19	Burkina Faso	BFA	2017-01-01
0.88	0.89	0.86	0.89	2.65	Burkina Faso	BFA	2017-02-01
0.92	0.93	0.9	0.93	3.79	Burkina Faso	BFA	2017-03-01
0.95	0.96	0.93	0.96	5.41	Burkina Faso	BFA	2017-04-01
0.98	0.99	0.96	0.98	4.94	Burkina Faso	BFA	2017-05-01
0.99	1	0.97	0.99	5.38	Burkina Faso	BFA	2017-06-01
0.99	1	0.98	1	6.27	Burkina Faso	BFA	2017-07-01
1.01	1.03	0.99	1.03	9.12	Burkina Faso	BFA	2017-08-01
1.06	1.07	1.04	1.04	11.29	Burkina Faso	BFA	2017-09-01
1.03	1.05	0.99	0.99	12.73	Burkina Faso	BFA	2017-10-01
0.96	0.97	0.94	0.96	13.32	Burkina Faso	BFA	2017-11-01
0.95	0.97	0.93	0.96	15.8	Burkina Faso	BFA	2017-12-01
0.97	1	0.96	1	17.31	Burkina Faso	BFA	2018-01-01
1.03	1.05	1.02	1.04	16.74	Burkina Faso	BFA	2018-02-01
1.06	1.08	1.05	1.07	15.23	Burkina Faso	BFA	2018-03-01
1.08	1.1	1.06	1.08	12.62	Burkina Faso	BFA	2018-04-01
1.08	1.1	1.06	1.1	12.41	Burkina Faso	BFA	2018-05-01
1.11	1.13	1.1	1.11	12.43	Burkina Faso	BFA	2018-06-01
1.11	1.13	1.1	1.12	11.76	Burkina Faso	BFA	2018-07-01
1.12	1.14	1.1	1.11	7.8	Burkina Faso	BFA	2018-08-01
1.1	1.12	1.07	1.07	3.63	Burkina Faso	BFA	2018-09-01
1.04	1.06	0.99	0.99	-0.14	Burkina Faso	BFA	2018-10-01
0.94	0.95	0.91	0.91	-5.11	Burkina Faso	BFA	2018-11-01
0.87	0.89	0.85	0.88	-8.8	Burkina Faso	BFA	2018-12-01
0.87	0.88	0.85	0.88	-12.45	Burkina Faso	BFA	2019-01-01
0.88	0.9	0.87	0.87	-16.03	Burkina Faso	BFA	2019-02-01
0.87	0.88	0.86	0.88	-17.94	Burkina Faso	BFA	2019-03-01
0.88	0.89	0.87	0.87	-19.13	Burkina Faso	BFA	2019-04-01
0.87	0.88	0.85	0.86	-21.66	Burkina Faso	BFA	2019-05-01
0.85	0.86	0.83	0.83	-25.25	Burkina Faso	BFA	2019-06-01
0.81	0.82	0.79	0.81	-27.47	Burkina Faso	BFA	2019-07-01
0.8	0.81	0.79	0.79	-29.06	Burkina Faso	BFA	2019-08-01
0.77	0.79	0.76	0.77	-28	Burkina Faso	BFA	2019-09-01
0.77	0.78	0.75	0.76	-23.9	Burkina Faso	BFA	2019-10-01
0.74	0.75	0.73	0.74	-18.71	Burkina Faso	BFA	2019-11-01
0.74	0.76	0.73	0.76	-14.04	Burkina Faso	BFA	2019-12-01
0.77	0.78	0.76	0.78	-10.38	Burkina Faso	BFA	2020-01-01
0.81	0.82	0.8	0.81	-7.23	Burkina Faso	BFA	2020-02-01
0.82	0.84	0.81	0.82	-5.98	Burkina Faso	BFA	2020-03-01
0.83	0.84	0.82	0.84	-3.18	Burkina Faso	BFA	2020-04-01
0.86	0.87	0.85	0.86	-0.19	Burkina Faso	BFA	2020-05-01
0.87	0.88	0.85	0.88	5.65	Burkina Faso	BFA	2020-06-01
0.89	0.9	0.88	0.9	11.03	Burkina Faso	BFA	2020-07-01
0.91	0.94	0.9	0.94	19.51	Burkina Faso	BFA	2020-08-01
0.98	0.99	0.95	0.95	22.85	Burkina Faso	BFA	2020-09-01
0.94	0.96	0.92	0.92	22.22	Burkina Faso	BFA	2020-10-01
0.9	0.92	0.89	0.89	20.36	Burkina Faso	BFA	2020-11-01
0.88	0.9	0.86	0.9	19.44	Burkina Faso	BFA	2020-12-01
0.92	0.93	0.9	0.93	18.36	Burkina Faso	BFA	2021-01-01
0.95	0.98	0.93	0.98	21	Burkina Faso	BFA	2021-02-01
1.02	1.04	1.01	1.02	24.39	Burkina Faso	BFA	2021-03-01
1.05	1.06	1.03	1.06	25.49	Burkina Faso	BFA	2021-04-01
1.08	1.1	1.07	1.09	27.44	Burkina Faso	BFA	2021-05-01
1.11	1.13	1.1	1.12	27.9	Burkina Faso	BFA	2021-06-01
1.14	1.15	1.12	1.15	27.45	Burkina Faso	BFA	2021-07-01
1.16	1.19	1.14	1.19	26.23	Burkina Faso	BFA	2021-08-01
1.23	1.24	1.21	1.22	28.76	Burkina Faso	BFA	2021-09-01
1.24	1.26	1.19	1.19	29.38	Burkina Faso	BFA	2021-10-01
1.16	1.21	1.14	1.21	35.7	Burkina Faso	BFA	2021-11-01
1.24	1.26	1.22	1.26	39.37	Burkina Faso	BFA	2021-12-01
1.29	1.31	1.27	1.31	41.08	Burkina Faso	BFA	2022-01-01
1.35	1.37	1.32	1.37	40.19	Burkina Faso	BFA	2022-02-01
1.42	1.48	1.39	1.48	44.85	Burkina Faso	BFA	2022-03-01
1.57	1.6	1.54	1.59	49.82	Burkina Faso	BFA	2022-04-01
1.65	1.68	1.62	1.64	49.73	Burkina Faso	BFA	2022-05-01
1.66	1.68	1.63	1.67	48.57	Burkina Faso	BFA	2022-06-01
1.68	1.7	1.65	1.69	47.46	Burkina Faso	BFA	2022-07-01
1.7	1.73	1.68	1.7	42.86	Burkina Faso	BFA	2022-08-01
1.7	1.73	1.66	1.66	35.44	Burkina Faso	BFA	2022-09-01
1.62	1.64	1.55	1.55	29.38	Burkina Faso	BFA	2022-10-01
1.47	1.49	1.44	1.44	18.72	Burkina Faso	BFA	2022-11-01
1.38	1.41	1.36	1.4	10.98	Burkina Faso	BFA	2022-12-01
1.38	1.4	1.36	1.38	5.24	Burkina Faso	BFA	2023-01-01
1.38	1.4	1.36	1.38	0.48	Burkina Faso	BFA	2023-02-01
1.39	1.41	1.36	1.36	-7.99	Burkina Faso	BFA	2023-03-01
1.35	1.37	1.33	1.35	-15.27	Burkina Faso	BFA	2023-04-01
1.33	1.35	1.31	1.33	-18.77	Burkina Faso	BFA	2023-05-01
1.32	1.34	1.3	1.32	-20.75	Burkina Faso	BFA	2023-06-01
1.32	1.33	1.3	1.32	-22.01	Burkina Faso	BFA	2023-07-01
1.32	1.34	1.3	1.31	-22.69	Burkina Faso	BFA	2023-08-01
1.31	1.33	1.29	1.31	-20.96	Burkina Faso	BFA	2023-09-01
1.3	1.32	1.28	1.28	-17.07	Burkina Faso	BFA	2023-10-01
1.26	1.28	1.24	1.26	-12.29	Burkina Faso	BFA	2023-11-01
1.26	1.28	1.24	1.28	-8.04	Burkina Faso	BFA	2023-12-01
1.3	1.32	1.29	1.31	-4.77	Burkina Faso	BFA	2024-01-01
1.33	1.35	1.32	1.35	-2.43	Burkina Faso	BFA	2024-02-01
1.37	1.41	1.35	1.41	3.14	Burkina Faso	BFA	2024-03-01
1.45	1.48	1.43	1.45	7.71	Burkina Faso	BFA	2024-04-01
1.47	1.51	1.45	1.51	13.37	Burkina Faso	BFA	2024-05-01
1.55	1.58	1.53	1.56	18.46	Burkina Faso	BFA	2024-06-01
1.6	1.66	1.57	1.66	26.16	Burkina Faso	BFA	2024-07-01
1.74	1.77	1.71	1.76	34.09	Burkina Faso	BFA	2024-08-01
1.82	1.85	1.79	1.81	38.22	Burkina Faso	BFA	2024-09-01
1.82	1.85	1.74	1.74	36.14	Burkina Faso	BFA	2024-10-01
1.67	1.71	1.64	1.67	32.17	Burkina Faso	BFA	2024-11-01
1.63	1.66	1.6	1.64	27.41	Burkina Faso	BFA	2024-12-01
1.62	1.66	1.59	1.66	26.37	Burkina Faso	BFA	2025-01-01
1.7	1.72	1.67	1.72	27.8	Burkina Faso	BFA	2025-02-01
1.77	1.8	1.74	1.75	24.23	Burkina Faso	BFA	2025-03-01
1.76	1.78	1.73	1.76	21.22	Burkina Faso	BFA	2025-04-01
1.75	1.78	1.73	1.73	14.69	Burkina Faso	BFA	2025-05-01
1.71	1.73	1.68	1.7	8.76	Burkina Faso	BFA	2025-06-01
1.68	1.71	1.66	1.67	0.3	Burkina Faso	BFA	2025-07-01
1.65	1.67	1.6	1.6	-9.25	Burkina Faso	BFA	2025-08-01
1.55	1.58	1.52	1.58	-12.65	Burkina Faso	BFA	2025-09-01
1.58	1.61	1.5	1.5	-13.88	Burkina Faso	BFA	2025-10-01
0.72	0.73	0.72	0.72		Bangladesh	BGD	2007-01-01
0.73	0.73	0.72	0.73		Bangladesh	BGD	2007-02-01
0.73	0.74	0.72	0.73		Bangladesh	BGD	2007-03-01
0.74	0.77	0.74	0.77		Bangladesh	BGD	2007-04-01
0.79	0.8	0.78	0.79		Bangladesh	BGD	2007-05-01
0.81	0.82	0.8	0.82		Bangladesh	BGD	2007-06-01
0.83	0.84	0.83	0.84		Bangladesh	BGD	2007-07-01
0.85	0.88	0.85	0.88		Bangladesh	BGD	2007-08-01
0.91	0.92	0.9	0.9		Bangladesh	BGD	2007-09-01
0.92	0.93	0.91	0.92		Bangladesh	BGD	2007-10-01
0.94	0.97	0.93	0.97		Bangladesh	BGD	2007-11-01
1.01	1.02	0.99	0.99		Bangladesh	BGD	2007-12-01
1.01	1.03	1	1.02	41.06	Bangladesh	BGD	2008-01-01
1.03	1.07	1.02	1.07	47.02	Bangladesh	BGD	2008-02-01
1.11	1.14	1.09	1.14	54.92	Bangladesh	BGD	2008-03-01
1.18	1.2	1.16	1.16	50.9	Bangladesh	BGD	2008-04-01
1.17	1.19	1.15	1.18	48.28	Bangladesh	BGD	2008-05-01
1.19	1.21	1.18	1.19	45.99	Bangladesh	BGD	2008-06-01
1.2	1.23	1.19	1.23	47.33	Bangladesh	BGD	2008-07-01
1.27	1.28	1.21	1.21	38.05	Bangladesh	BGD	2008-08-01
1.19	1.22	1.17	1.17	30	Bangladesh	BGD	2008-09-01
1.14	1.17	1.12	1.12	21.55	Bangladesh	BGD	2008-10-01
1.09	1.11	1.06	1.06	9.3	Bangladesh	BGD	2008-11-01
1.02	1.04	1.01	1.01	1.67	Bangladesh	BGD	2008-12-01
0.98	0.99	0.94	0.94	-7.41	Bangladesh	BGD	2009-01-01
0.91	0.92	0.89	0.9	-15.42	Bangladesh	BGD	2009-02-01
0.88	0.89	0.87	0.88	-22.42	Bangladesh	BGD	2009-03-01
0.87	0.89	0.86	0.89	-22.92	Bangladesh	BGD	2009-04-01
0.9	0.92	0.89	0.92	-21.94	Bangladesh	BGD	2009-05-01
0.94	0.95	0.93	0.93	-22.28	Bangladesh	BGD	2009-06-01
0.93	0.95	0.92	0.94	-24.05	Bangladesh	BGD	2009-07-01
0.95	0.96	0.93	0.96	-20.32	Bangladesh	BGD	2009-08-01
0.99	1	0.97	0.97	-17.46	Bangladesh	BGD	2009-09-01
0.97	0.98	0.96	0.96	-14.46	Bangladesh	BGD	2009-10-01
0.96	0.97	0.95	0.95	-10.54	Bangladesh	BGD	2009-11-01
0.94	0.96	0.93	0.96	-4.66	Bangladesh	BGD	2009-12-01
0.98	0.99	0.96	0.98	4.25	Bangladesh	BGD	2010-01-01
1	1.01	0.97	0.97	7.26	Bangladesh	BGD	2010-02-01
0.96	0.97	0.95	0.95	7.51	Bangladesh	BGD	2010-03-01
0.93	0.95	0.92	0.94	5.56	Bangladesh	BGD	2010-04-01
0.94	0.95	0.92	0.95	2.95	Bangladesh	BGD	2010-05-01
0.95	0.96	0.94	0.96	3.78	Bangladesh	BGD	2010-06-01
0.97	0.99	0.96	0.99	5.17	Bangladesh	BGD	2010-07-01
1	1.01	0.99	1	3.95	Bangladesh	BGD	2010-08-01
1.02	1.03	1.01	1.03	6.95	Bangladesh	BGD	2010-09-01
1.06	1.07	1.05	1.07	11.64	Bangladesh	BGD	2010-10-01
1.1	1.11	1.09	1.1	15.99	Bangladesh	BGD	2010-11-01
1.12	1.13	1.11	1.13	17.38	Bangladesh	BGD	2010-12-01
1.15	1.16	1.14	1.15	17.52	Bangladesh	BGD	2011-01-01
1.17	1.18	1.16	1.17	20.27	Bangladesh	BGD	2011-02-01
1.17	1.18	1.16	1.16	21.81	Bangladesh	BGD	2011-03-01
1.15	1.16	1.14	1.14	21.25	Bangladesh	BGD	2011-04-01
1.13	1.14	1.12	1.13	19.39	Bangladesh	BGD	2011-05-01
1.12	1.13	1.11	1.12	16.58	Bangladesh	BGD	2011-06-01
1.12	1.12	1.11	1.12	13.88	Bangladesh	BGD	2011-07-01
1.12	1.13	1.12	1.12	11.6	Bangladesh	BGD	2011-08-01
1.12	1.12	1.11	1.12	8.58	Bangladesh	BGD	2011-09-01
1.13	1.13	1.12	1.12	4.18	Bangladesh	BGD	2011-10-01
1.11	1.12	1.1	1.1	-0.4	Bangladesh	BGD	2011-11-01
1.08	1.09	1.07	1.09	-3.53	Bangladesh	BGD	2011-12-01
1.09	1.1	1.08	1.1	-5.05	Bangladesh	BGD	2012-01-01
1.1	1.11	1.09	1.11	-4.99	Bangladesh	BGD	2012-02-01
1.12	1.12	1.11	1.12	-2.73	Bangladesh	BGD	2012-03-01
1.14	1.15	1.13	1.14	0.23	Bangladesh	BGD	2012-04-01
1.16	1.17	1.15	1.16	2.53	Bangladesh	BGD	2012-05-01
1.17	1.18	1.16	1.16	3.58	Bangladesh	BGD	2012-06-01
1.16	1.17	1.16	1.17	3.74	Bangladesh	BGD	2012-07-01
1.17	1.17	1.16	1.16	3.34	Bangladesh	BGD	2012-08-01
1.15	1.16	1.14	1.16	3.1	Bangladesh	BGD	2012-09-01
1.16	1.17	1.15	1.15	2.62	Bangladesh	BGD	2012-10-01
1.14	1.15	1.13	1.14	3.52	Bangladesh	BGD	2012-11-01
1.13	1.13	1.12	1.13	3.55	Bangladesh	BGD	2012-12-01
1.13	1.13	1.11	1.11	0.93	Bangladesh	BGD	2013-01-01
1.09	1.11	1.08	1.11	0.57	Bangladesh	BGD	2013-02-01
1.12	1.13	1.11	1.11	-1.74	Bangladesh	BGD	2013-03-01
1.1	1.11	1.09	1.09	-4.85	Bangladesh	BGD	2013-04-01
1.08	1.09	1.06	1.09	-5.76	Bangladesh	BGD	2013-05-01
1.09	1.1	1.08	1.09	-5.91	Bangladesh	BGD	2013-06-01
1.09	1.1	1.08	1.09	-6.3	Bangladesh	BGD	2013-07-01
1.09	1.1	1.08	1.08	-6.45	Bangladesh	BGD	2013-08-01
1.07	1.08	1.07	1.08	-6.79	Bangladesh	BGD	2013-09-01
1.08	1.09	1.07	1.08	-5.71	Bangladesh	BGD	2013-10-01
1.08	1.09	1.08	1.09	-4.12	Bangladesh	BGD	2013-11-01
1.09	1.1	1.09	1.1	-3.13	Bangladesh	BGD	2013-12-01
1.1	1.11	1.09	1.1	-0.62	Bangladesh	BGD	2014-01-01
1.1	1.11	1.09	1.09	-2.15	Bangladesh	BGD	2014-02-01
1.08	1.09	1.08	1.09	-1.01	Bangladesh	BGD	2014-03-01
1.1	1.11	1.09	1.09	0.48	Bangladesh	BGD	2014-04-01
1.09	1.11	1.09	1.11	1.6	Bangladesh	BGD	2014-05-01
1.12	1.13	1.11	1.13	3.09	Bangladesh	BGD	2014-06-01
1.14	1.15	1.12	1.12	2.76	Bangladesh	BGD	2014-07-01
1.12	1.13	1.1	1.1	1.29	Bangladesh	BGD	2014-08-01
1.08	1.09	1.07	1.07	-0.97	Bangladesh	BGD	2014-09-01
1.05	1.08	1.04	1.08	-0.48	Bangladesh	BGD	2014-10-01
1.08	1.1	1.07	1.08	-0.96	Bangladesh	BGD	2014-11-01
1.08	1.09	1.07	1.07	-2.06	Bangladesh	BGD	2014-12-01
1.07	1.09	1.06	1.09	-1.15	Bangladesh	BGD	2015-01-01
1.1	1.11	1.09	1.09	-0.35	Bangladesh	BGD	2015-02-01
1.09	1.1	1.07	1.08	-1.59	Bangladesh	BGD	2015-03-01
1.07	1.08	1.05	1.05	-3.54	Bangladesh	BGD	2015-04-01
1.04	1.05	1.03	1.05	-5.09	Bangladesh	BGD	2015-05-01
1.05	1.06	1.04	1.06	-6.01	Bangladesh	BGD	2015-06-01
1.06	1.07	1.05	1.06	-5.3	Bangladesh	BGD	2015-07-01
1.06	1.09	1.06	1.09	-0.33	Bangladesh	BGD	2015-08-01
1.11	1.13	1.09	1.09	1.86	Bangladesh	BGD	2015-09-01
1.09	1.1	1.07	1.08	0.64	Bangladesh	BGD	2015-10-01
1.08	1.09	1.07	1.07	-0.35	Bangladesh	BGD	2015-11-01
1.07	1.08	1.06	1.07	-0.56	Bangladesh	BGD	2015-12-01
1.06	1.07	1.05	1.07	-1.12	Bangladesh	BGD	2016-01-01
1.08	1.09	1.07	1.07	-1.18	Bangladesh	BGD	2016-02-01
1.07	1.08	1.06	1.07	-0.46	Bangladesh	BGD	2016-03-01
1.07	1.09	1.06	1.09	2.94	Bangladesh	BGD	2016-04-01
1.1	1.11	1.09	1.09	4.01	Bangladesh	BGD	2016-05-01
1.1	1.11	1.09	1.1	3.99	Bangladesh	BGD	2016-06-01
1.11	1.11	1.1	1.11	4.08	Bangladesh	BGD	2016-07-01
1.11	1.12	1.1	1.12	2.78	Bangladesh	BGD	2016-08-01
1.14	1.14	1.13	1.14	4.72	Bangladesh	BGD	2016-09-01
1.15	1.16	1.15	1.15	6.12	Bangladesh	BGD	2016-10-01
1.16	1.16	1.14	1.14	5.81	Bangladesh	BGD	2016-11-01
1.13	1.14	1.12	1.14	6.56	Bangladesh	BGD	2016-12-01
1.14	1.15	1.13	1.14	6.07	Bangladesh	BGD	2017-01-01
1.14	1.15	1.12	1.12	4.81	Bangladesh	BGD	2017-02-01
1.11	1.12	1.1	1.1	2.9	Bangladesh	BGD	2017-03-01
1.09	1.1	1.08	1.1	0.87	Bangladesh	BGD	2017-04-01
1.09	1.1	1.08	1.09	-0.8	Bangladesh	BGD	2017-05-01
1.08	1.09	1.07	1.09	-1.47	Bangladesh	BGD	2017-06-01
1.09	1.09	1.06	1.06	-3.72	Bangladesh	BGD	2017-07-01
1.05	1.06	1.04	1.04	-6.94	Bangladesh	BGD	2017-08-01
1.03	1.04	1.02	1.03	-9.85	Bangladesh	BGD	2017-09-01
1.02	1.02	1.01	1.02	-11.43	Bangladesh	BGD	2017-10-01
1.01	1.02	1	1.01	-11.22	Bangladesh	BGD	2017-11-01
1	1.01	1	1	-11.82	Bangladesh	BGD	2017-12-01
1	1	0.99	1	-12.26	Bangladesh	BGD	2018-01-01
1	1	0.99	1	-10.92	Bangladesh	BGD	2018-02-01
1	1.01	1	1	-9.64	Bangladesh	BGD	2018-03-01
0.99	1	0.99	0.99	-9.92	Bangladesh	BGD	2018-04-01
0.98	0.99	0.97	0.98	-10.13	Bangladesh	BGD	2018-05-01
0.97	0.97	0.96	0.97	-10.67	Bangladesh	BGD	2018-06-01
0.97	0.97	0.96	0.97	-8.93	Bangladesh	BGD	2018-07-01
0.97	0.97	0.96	0.96	-7.91	Bangladesh	BGD	2018-08-01
0.96	0.96	0.95	0.95	-7.97	Bangladesh	BGD	2018-09-01
0.93	0.94	0.93	0.93	-8.7	Bangladesh	BGD	2018-10-01
0.92	0.92	0.91	0.92	-9.33	Bangladesh	BGD	2018-11-01
0.91	0.91	0.9	0.91	-9.51	Bangladesh	BGD	2018-12-01
0.9	0.91	0.9	0.9	-9.67	Bangladesh	BGD	2019-01-01
0.9	0.91	0.9	0.9	-10.04	Bangladesh	BGD	2019-02-01
0.9	0.9	0.9	0.9	-9.98	Bangladesh	BGD	2019-03-01
0.89	0.9	0.89	0.9	-9.14	Bangladesh	BGD	2019-04-01
0.9	0.9	0.89	0.89	-8.51	Bangladesh	BGD	2019-05-01
0.89	0.89	0.89	0.89	-8.05	Bangladesh	BGD	2019-06-01
0.89	0.9	0.89	0.89	-7.79	Bangladesh	BGD	2019-07-01
0.9	0.9	0.89	0.9	-6.75	Bangladesh	BGD	2019-08-01
0.9	0.9	0.9	0.9	-5.22	Bangladesh	BGD	2019-09-01
0.9	0.9	0.89	0.9	-3.74	Bangladesh	BGD	2019-10-01
0.89	0.9	0.89	0.9	-1.16	Bangladesh	BGD	2019-11-01
0.91	0.92	0.91	0.92	1.43	Bangladesh	BGD	2019-12-01
0.93	0.98	0.93	0.98	7.99	Bangladesh	BGD	2020-01-01
1.01	1.03	1	1	10.45	Bangladesh	BGD	2020-02-01
1.01	1.03	0.99	1.02	13.21	Bangladesh	BGD	2020-03-01
1.03	1.04	1.02	1.02	13.98	Bangladesh	BGD	2020-04-01
1.03	1.05	1.01	1.05	17.45	Bangladesh	BGD	2020-05-01
1.07	1.08	1.05	1.05	17.24	Bangladesh	BGD	2020-06-01
1.04	1.06	1.03	1.04	16.03	Bangladesh	BGD	2020-07-01
1.03	1.04	1.02	1.04	16.15	Bangladesh	BGD	2020-08-01
1.05	1.07	1.03	1.07	19.1	Bangladesh	BGD	2020-09-01
1.09	1.1	1.07	1.1	22.54	Bangladesh	BGD	2020-10-01
1.12	1.13	1.11	1.12	24.18	Bangladesh	BGD	2020-11-01
1.14	1.16	1.13	1.14	23.87	Bangladesh	BGD	2020-12-01
1.15	1.17	1.14	1.17	19.68	Bangladesh	BGD	2021-01-01
1.19	1.2	1.18	1.19	19.41	Bangladesh	BGD	2021-02-01
1.2	1.21	1.19	1.21	19.29	Bangladesh	BGD	2021-03-01
1.23	1.24	1.22	1.23	20.08	Bangladesh	BGD	2021-04-01
1.24	1.25	1.23	1.24	18.09	Bangladesh	BGD	2021-05-01
1.25	1.26	1.24	1.26	20.76	Bangladesh	BGD	2021-06-01
1.28	1.29	1.27	1.27	22.62	Bangladesh	BGD	2021-07-01
1.28	1.29	1.27	1.29	24.22	Bangladesh	BGD	2021-08-01
1.31	1.34	1.3	1.34	25.58	Bangladesh	BGD	2021-09-01
1.38	1.39	1.36	1.39	26.76	Bangladesh	BGD	2021-10-01
1.43	1.44	1.41	1.42	26.61	Bangladesh	BGD	2021-11-01
1.45	1.46	1.43	1.44	26.47	Bangladesh	BGD	2021-12-01
1.45	1.47	1.44	1.47	25.89	Bangladesh	BGD	2022-01-01
1.49	1.52	1.48	1.52	27.46	Bangladesh	BGD	2022-02-01
1.55	1.56	1.54	1.55	27.92	Bangladesh	BGD	2022-03-01
1.58	1.59	1.56	1.58	29.16	Bangladesh	BGD	2022-04-01
1.61	1.66	1.6	1.66	33.86	Bangladesh	BGD	2022-05-01
1.71	1.73	1.69	1.69	33.65	Bangladesh	BGD	2022-06-01
1.71	1.73	1.66	1.66	30.42	Bangladesh	BGD	2022-07-01
1.64	1.66	1.61	1.63	25.84	Bangladesh	BGD	2022-08-01
1.61	1.63	1.59	1.62	20.88	Bangladesh	BGD	2022-09-01
1.62	1.64	1.59	1.59	14.22	Bangladesh	BGD	2022-10-01
1.56	1.61	1.54	1.61	12.99	Bangladesh	BGD	2022-11-01
1.62	1.65	1.6	1.61	11.78	Bangladesh	BGD	2022-12-01
1.61	1.63	1.59	1.61	9.82	Bangladesh	BGD	2023-01-01
1.62	1.63	1.6	1.62	6.89	Bangladesh	BGD	2023-02-01
1.62	1.64	1.61	1.63	5.15	Bangladesh	BGD	2023-03-01
1.64	1.65	1.62	1.62	2.26	Bangladesh	BGD	2023-04-01
1.61	1.63	1.6	1.63	-1.43	Bangladesh	BGD	2023-05-01
1.64	1.66	1.61	1.61	-4.41	Bangladesh	BGD	2023-06-01
1.6	1.61	1.58	1.61	-3.05	Bangladesh	BGD	2023-07-01
1.61	1.62	1.59	1.6	-1.66	Bangladesh	BGD	2023-08-01
1.6	1.61	1.58	1.6	-1.07	Bangladesh	BGD	2023-09-01
1.61	1.62	1.59	1.6	0.82	Bangladesh	BGD	2023-10-01
1.6	1.62	1.59	1.62	0.67	Bangladesh	BGD	2023-11-01
1.63	1.64	1.62	1.64	1.59	Bangladesh	BGD	2023-12-01
1.65	1.66	1.64	1.65	2.43	Bangladesh	BGD	2024-01-01
1.67	1.68	1.65	1.66	2.56	Bangladesh	BGD	2024-02-01
1.67	1.68	1.66	1.66	2.01	Bangladesh	BGD	2024-03-01
1.66	1.67	1.65	1.67	2.87	Bangladesh	BGD	2024-04-01
1.67	1.68	1.66	1.66	1.69	Bangladesh	BGD	2024-05-01
1.66	1.67	1.65	1.66	2.92	Bangladesh	BGD	2024-06-01
1.66	1.67	1.65	1.66	3.22	Bangladesh	BGD	2024-07-01
1.66	1.67	1.65	1.67	4.17	Bangladesh	BGD	2024-08-01
1.68	1.69	1.67	1.69	5.55	Bangladesh	BGD	2024-09-01
1.71	1.73	1.7	1.73	7.95	Bangladesh	BGD	2024-10-01
1.75	1.77	1.74	1.77	9.45	Bangladesh	BGD	2024-11-01
1.8	1.82	1.78	1.78	8.66	Bangladesh	BGD	2024-12-01
1.78	1.8	1.77	1.78	7.41	Bangladesh	BGD	2025-01-01
1.77	1.79	1.76	1.76	5.93	Bangladesh	BGD	2025-02-01
1.75	1.76	1.73	1.75	5.06	Bangladesh	BGD	2025-03-01
1.74	1.75	1.72	1.74	4.63	Bangladesh	BGD	2025-04-01
1.74	1.75	1.73	1.74	4.64	Bangladesh	BGD	2025-05-01
1.73	1.74	1.72	1.73	4.04	Bangladesh	BGD	2025-06-01
1.72	1.73	1.71	1.73	3.95	Bangladesh	BGD	2025-07-01
1.72	1.73	1.72	1.73	3.68	Bangladesh	BGD	2025-08-01
1.73	1.74	1.72	1.74	2.82	Bangladesh	BGD	2025-09-01
1.75	1.76	1.74	1.75	0.98	Bangladesh	BGD	2025-10-01
0.87	0.89	0.85	0.87		Central African Republic	CAF	2007-01-01
0.87	0.89	0.85	0.87		Central African Republic	CAF	2007-02-01
0.87	0.89	0.85	0.88		Central African Republic	CAF	2007-03-01
0.88	0.9	0.86	0.87		Central African Republic	CAF	2007-04-01
0.87	0.89	0.85	0.88		Central African Republic	CAF	2007-05-01
0.89	0.91	0.87	0.91		Central African Republic	CAF	2007-06-01
0.91	0.93	0.89	0.89		Central African Republic	CAF	2007-07-01
0.89	0.9	0.87	0.89		Central African Republic	CAF	2007-08-01
0.89	0.9	0.87	0.9		Central African Republic	CAF	2007-09-01
0.9	0.91	0.88	0.88		Central African Republic	CAF	2007-10-01
0.87	0.89	0.86	0.86		Central African Republic	CAF	2007-11-01
0.86	0.88	0.85	0.87		Central African Republic	CAF	2007-12-01
0.87	0.89	0.86	0.86	-0.65	Central African Republic	CAF	2008-01-01
0.86	0.88	0.85	0.86	-1.5	Central African Republic	CAF	2008-02-01
0.86	0.9	0.84	0.9	2.38	Central African Republic	CAF	2008-03-01
0.91	0.93	0.87	0.87	0.27	Central African Republic	CAF	2008-04-01
0.87	0.92	0.84	0.92	4.07	Central African Republic	CAF	2008-05-01
0.93	0.96	0.9	0.95	4.51	Central African Republic	CAF	2008-06-01
0.95	0.98	0.92	0.95	7	Central African Republic	CAF	2008-07-01
0.96	0.98	0.9	0.9	1.75	Central African Republic	CAF	2008-08-01
0.89	0.94	0.86	0.94	5.26	Central African Republic	CAF	2008-09-01
0.95	0.99	0.92	0.96	8.79	Central African Republic	CAF	2008-10-01
0.96	0.98	0.93	0.93	7.36	Central African Republic	CAF	2008-11-01
0.92	0.95	0.9	0.92	5.9	Central African Republic	CAF	2008-12-01
0.92	0.94	0.9	0.91	4.99	Central African Republic	CAF	2009-01-01
0.9	0.92	0.89	0.92	7.85	Central African Republic	CAF	2009-02-01
0.93	0.95	0.91	0.94	4.14	Central African Republic	CAF	2009-03-01
0.94	0.96	0.92	0.94	6.97	Central African Republic	CAF	2009-04-01
0.93	0.96	0.92	0.96	3.92	Central African Republic	CAF	2009-05-01
0.96	0.98	0.94	0.94	-0.65	Central African Republic	CAF	2009-06-01
0.94	0.95	0.9	0.9	-5.5	Central African Republic	CAF	2009-07-01
0.89	0.91	0.87	0.9	0.19	Central African Republic	CAF	2009-08-01
0.91	0.93	0.89	0.91	-3.86	Central African Republic	CAF	2009-09-01
0.91	0.92	0.89	0.92	-3.7	Central African Republic	CAF	2009-10-01
0.92	0.94	0.91	0.92	-0.6	Central African Republic	CAF	2009-11-01
0.92	0.94	0.88	0.88	-4.33	Central African Republic	CAF	2009-12-01
0.87	0.89	0.84	0.84	-7.25	Central African Republic	CAF	2010-01-01
0.83	0.85	0.81	0.84	-9.14	Central African Republic	CAF	2010-02-01
0.84	0.88	0.82	0.88	-5.82	Central African Republic	CAF	2010-03-01
0.89	0.93	0.87	0.93	-0.87	Central African Republic	CAF	2010-04-01
0.94	0.96	0.91	0.92	-3.53	Central African Republic	CAF	2010-05-01
0.92	0.94	0.9	0.92	-1.74	Central African Republic	CAF	2010-06-01
0.92	0.97	0.9	0.97	6.98	Central African Republic	CAF	2010-07-01
0.98	1	0.95	0.95	5.5	Central African Republic	CAF	2010-08-01
0.95	0.97	0.93	0.94	3.64	Central African Republic	CAF	2010-09-01
0.94	0.96	0.92	0.92	0.29	Central African Republic	CAF	2010-10-01
0.92	0.94	0.9	0.9	-2.64	Central African Republic	CAF	2010-11-01
0.89	0.91	0.87	0.9	2.29	Central African Republic	CAF	2010-12-01
0.9	0.96	0.89	0.96	14.05	Central African Republic	CAF	2011-01-01
0.98	1	0.95	1	18.96	Central African Republic	CAF	2011-02-01
1.01	1.03	0.91	0.91	2.75	Central African Republic	CAF	2011-03-01
0.88	0.96	0.84	0.96	3.19	Central African Republic	CAF	2011-04-01
0.97	1.02	0.93	1	8.16	Central African Republic	CAF	2011-05-01
1	1.04	0.93	0.93	1.04	Central African Republic	CAF	2011-06-01
0.92	1.01	0.88	1.01	4.37	Central African Republic	CAF	2011-07-01
1.03	1.08	0.98	0.99	3.66	Central African Republic	CAF	2011-08-01
0.98	1.02	0.94	0.96	2.28	Central African Republic	CAF	2011-09-01
0.95	0.99	0.92	0.92	-0.61	Central African Republic	CAF	2011-10-01
0.91	0.94	0.88	0.92	2.4	Central African Republic	CAF	2011-11-01
0.92	0.95	0.9	0.94	3.68	Central African Republic	CAF	2011-12-01
0.94	0.96	0.92	0.92	-4.09	Central African Republic	CAF	2012-01-01
0.92	0.94	0.9	0.93	-6.7	Central African Republic	CAF	2012-02-01
0.94	0.96	0.92	0.95	4.53	Central African Republic	CAF	2012-03-01
0.95	0.97	0.93	0.93	-2.27	Central African Republic	CAF	2012-04-01
0.93	0.95	0.91	0.93	-6.48	Central African Republic	CAF	2012-05-01
0.93	0.95	0.92	0.92	-0.91	Central African Republic	CAF	2012-06-01
0.92	0.94	0.91	0.92	-8.49	Central African Republic	CAF	2012-07-01
0.92	0.94	0.91	0.94	-5.22	Central African Republic	CAF	2012-08-01
0.94	0.96	0.93	0.93	-3.29	Central African Republic	CAF	2012-09-01
0.93	0.94	0.91	0.93	1.71	Central African Republic	CAF	2012-10-01
0.94	0.95	0.92	0.93	1.6	Central African Republic	CAF	2012-11-01
0.93	0.95	0.92	0.93	-1.14	Central African Republic	CAF	2012-12-01
0.92	0.94	0.91	0.93	0.44	Central African Republic	CAF	2013-01-01
0.93	0.95	0.91	0.95	1.75	Central African Republic	CAF	2013-02-01
0.95	0.97	0.94	0.96	1.78	Central African Republic	CAF	2013-03-01
0.97	0.98	0.95	0.96	2.95	Central African Republic	CAF	2013-04-01
0.96	0.98	0.95	0.95	2.35	Central African Republic	CAF	2013-05-01
0.95	0.97	0.94	0.97	4.61	Central African Republic	CAF	2013-06-01
0.97	0.99	0.95	0.97	5.65	Central African Republic	CAF	2013-07-01
0.97	0.99	0.96	0.97	3.69	Central African Republic	CAF	2013-08-01
0.97	1.01	0.96	1.01	8.44	Central African Republic	CAF	2013-09-01
1.02	1.04	0.99	0.99	6.29	Central African Republic	CAF	2013-10-01
0.99	1.01	0.97	0.99	6.18	Central African Republic	CAF	2013-11-01
0.99	1.01	0.97	1	8.1	Central African Republic	CAF	2013-12-01
1	1.02	0.98	1	8.5	Central African Republic	CAF	2014-01-01
1	1.02	0.99	1	5.81	Central African Republic	CAF	2014-02-01
1	1.02	0.99	1.02	5.52	Central African Republic	CAF	2014-03-01
1.02	1.04	1	1.04	8.56	Central African Republic	CAF	2014-04-01
1.05	1.07	1.03	1.04	9.19	Central African Republic	CAF	2014-05-01
1.04	1.06	1.02	1.04	7.04	Central African Republic	CAF	2014-06-01
1.03	1.05	1.02	1.05	7.72	Central African Republic	CAF	2014-07-01
1.05	1.07	1.03	1.06	9.22	Central African Republic	CAF	2014-08-01
1.06	1.08	1.05	1.07	5.9	Central African Republic	CAF	2014-09-01
1.07	1.08	1.05	1.05	5.37	Central African Republic	CAF	2014-10-01
1.04	1.06	0.98	0.98	-1.31	Central African Republic	CAF	2014-11-01
0.96	0.99	0.92	0.92	-8.11	Central African Republic	CAF	2014-12-01
0.91	0.93	0.88	0.89	-11.26	Central African Republic	CAF	2015-01-01
0.89	0.92	0.86	0.92	-8.43	Central African Republic	CAF	2015-02-01
0.93	0.95	0.9	0.9	-11.37	Central African Republic	CAF	2015-03-01
0.9	0.93	0.87	0.93	-10.57	Central African Republic	CAF	2015-04-01
0.94	0.97	0.92	0.95	-9	Central African Republic	CAF	2015-05-01
0.95	1.01	0.93	1.01	-2.38	Central African Republic	CAF	2015-06-01
1.03	1.13	1	1.13	7.92	Central African Republic	CAF	2015-07-01
1.16	1.2	1.11	1.15	8.66	Central African Republic	CAF	2015-08-01
1.16	1.19	1.12	1.16	9.19	Central African Republic	CAF	2015-09-01
1.17	1.2	1.14	1.14	8.78	Central African Republic	CAF	2015-10-01
1.13	1.2	1.1	1.2	22.5	Central African Republic	CAF	2015-11-01
1.22	1.31	1.18	1.31	42.72	Central African Republic	CAF	2015-12-01
1.34	1.39	1.29	1.34	50.67	Central African Republic	CAF	2016-01-01
1.35	1.39	1.3	1.3	41.68	Central African Republic	CAF	2016-02-01
1.29	1.33	1.18	1.18	31.29	Central African Republic	CAF	2016-03-01
1.16	1.2	1.11	1.12	19.8	Central African Republic	CAF	2016-04-01
1.11	1.15	1.07	1.13	19.6	Central African Republic	CAF	2016-05-01
1.14	1.17	1.1	1.16	14.41	Central African Republic	CAF	2016-06-01
1.16	1.19	1.13	1.17	3.3	Central African Republic	CAF	2016-07-01
1.17	1.2	1.15	1.17	1.42	Central African Republic	CAF	2016-08-01
1.17	1.19	1.11	1.11	-5.01	Central African Republic	CAF	2016-09-01
1.09	1.14	1.06	1.14	0.44	Central African Republic	CAF	2016-10-01
1.15	1.19	1.12	1.16	-3.25	Central African Republic	CAF	2016-11-01
1.16	1.19	1.07	1.07	-18.04	Central African Republic	CAF	2016-12-01
1.05	1.1	1.02	1.1	-18.36	Central African Republic	CAF	2017-01-01
1.1	1.14	1.05	1.05	-19.32	Central African Republic	CAF	2017-02-01
1.04	1.07	1	1.06	-10.07	Central African Republic	CAF	2017-03-01
1.07	1.1	1.03	1.03	-7.6	Central African Republic	CAF	2017-04-01
1.03	1.06	1	1.06	-6.11	Central African Republic	CAF	2017-05-01
1.07	1.1	1.04	1.08	-6.47	Central African Republic	CAF	2017-06-01
1.08	1.11	1.06	1.06	-9.17	Central African Republic	CAF	2017-07-01
1.06	1.08	1.03	1.05	-10.37	Central African Republic	CAF	2017-08-01
1.05	1.07	1.02	1.02	-7.5	Central African Republic	CAF	2017-09-01
1.02	1.04	0.98	0.98	-13.82	Central African Republic	CAF	2017-10-01
0.98	1	0.95	0.97	-16.64	Central African Republic	CAF	2017-11-01
0.96	0.98	0.95	0.98	-9.08	Central African Republic	CAF	2017-12-01
0.98	1	0.96	1	-8.76	Central African Republic	CAF	2018-01-01
1.01	1.02	0.99	1	-4.77	Central African Republic	CAF	2018-02-01
1	1.02	0.98	1.01	-4.74	Central African Republic	CAF	2018-03-01
1.02	1.04	1	1.04	0.49	Central African Republic	CAF	2018-04-01
1.05	1.07	1.03	1.07	0.59	Central African Republic	CAF	2018-05-01
1.08	1.1	1.06	1.08	-0.22	Central African Republic	CAF	2018-06-01
1.08	1.1	1.05	1.05	-0.75	Central African Republic	CAF	2018-07-01
1.05	1.07	1.03	1.06	1.11	Central African Republic	CAF	2018-08-01
1.06	1.08	1.04	1.08	5.93	Central African Republic	CAF	2018-09-01
1.09	1.11	1.07	1.08	9.49	Central African Republic	CAF	2018-10-01
1.08	1.1	1.06	1.08	11.28	Central African Republic	CAF	2018-11-01
1.08	1.1	1.03	1.03	5.71	Central African Republic	CAF	2018-12-01
1.02	1.05	1	1.05	4.62	Central African Republic	CAF	2019-01-01
1.05	1.07	1.03	1.06	6.28	Central African Republic	CAF	2019-02-01
1.07	1.09	1.05	1.08	6.54	Central African Republic	CAF	2019-03-01
1.08	1.11	1.06	1.11	6.47	Central African Republic	CAF	2019-04-01
1.11	1.16	1.09	1.16	8.36	Central African Republic	CAF	2019-05-01
1.17	1.2	1.15	1.19	9.88	Central African Republic	CAF	2019-06-01
1.19	1.22	1.17	1.2	14.09	Central African Republic	CAF	2019-07-01
1.21	1.23	1.18	1.18	11.63	Central African Republic	CAF	2019-08-01
1.18	1.2	1.14	1.14	5.65	Central African Republic	CAF	2019-09-01
1.14	1.16	1.11	1.12	4.32	Central African Republic	CAF	2019-10-01
1.12	1.14	1.1	1.11	3.41	Central African Republic	CAF	2019-11-01
1.11	1.13	1.07	1.07	3.53	Central African Republic	CAF	2019-12-01
1.06	1.08	1.04	1.06	1.67	Central African Republic	CAF	2020-01-01
1.06	1.09	1.04	1.09	2.18	Central African Republic	CAF	2020-02-01
1.09	1.11	1.07	1.11	3.1	Central African Republic	CAF	2020-03-01
1.12	1.2	1.1	1.2	8.08	Central African Republic	CAF	2020-04-01
1.22	1.25	1.18	1.21	4.14	Central African Republic	CAF	2020-05-01
1.21	1.24	1.18	1.24	4.42	Central African Republic	CAF	2020-06-01
1.25	1.28	1.21	1.21	0.21	Central African Republic	CAF	2020-07-01
1.2	1.23	1.17	1.18	-0.3	Central African Republic	CAF	2020-08-01
1.18	1.2	1.15	1.15	0.84	Central African Republic	CAF	2020-09-01
1.15	1.17	1.12	1.13	0.34	Central African Republic	CAF	2020-10-01
1.12	1.15	1.1	1.13	1.67	Central African Republic	CAF	2020-11-01
1.13	1.16	1.11	1.12	4.32	Central African Republic	CAF	2020-12-01
1.11	1.18	1.09	1.18	11.37	Central African Republic	CAF	2021-01-01
1.2	1.24	1.17	1.2	10.57	Central African Republic	CAF	2021-02-01
1.2	1.23	1.17	1.18	5.63	Central African Republic	CAF	2021-03-01
1.17	1.2	1.14	1.19	-0.83	Central African Republic	CAF	2021-04-01
1.19	1.22	1.16	1.21	0.5	Central African Republic	CAF	2021-05-01
1.22	1.25	1.18	1.18	-5.03	Central African Republic	CAF	2021-06-01
1.17	1.22	1.14	1.22	1.39	Central African Republic	CAF	2021-07-01
1.24	1.27	1.2	1.21	2.77	Central African Republic	CAF	2021-08-01
1.21	1.24	1.18	1.2	3.63	Central African Republic	CAF	2021-09-01
1.19	1.22	1.15	1.15	2.29	Central African Republic	CAF	2021-10-01
1.14	1.17	1.12	1.15	1.71	Central African Republic	CAF	2021-11-01
1.15	1.18	1.13	1.13	1.16	Central African Republic	CAF	2021-12-01
1.12	1.15	1.1	1.15	-3.21	Central African Republic	CAF	2022-01-01
1.15	1.18	1.13	1.15	-4	Central African Republic	CAF	2022-02-01
1.15	1.17	1.13	1.16	-1.25	Central African Republic	CAF	2022-03-01
1.16	1.21	1.14	1.21	1.79	Central African Republic	CAF	2022-04-01
1.22	1.28	1.19	1.28	5.25	Central African Republic	CAF	2022-05-01
1.3	1.33	1.26	1.29	10.08	Central African Republic	CAF	2022-06-01
1.3	1.4	1.27	1.4	14.68	Central African Republic	CAF	2022-07-01
1.43	1.48	1.38	1.42	17.02	Central African Republic	CAF	2022-08-01
1.42	1.46	1.38	1.42	18.35	Central African Republic	CAF	2022-09-01
1.41	1.45	1.38	1.41	22.19	Central African Republic	CAF	2022-10-01
1.41	1.44	1.38	1.38	19.96	Central African Republic	CAF	2022-11-01
1.37	1.4	1.28	1.28	13.65	Central African Republic	CAF	2022-12-01
1.26	1.35	1.22	1.35	17.96	Central African Republic	CAF	2023-01-01
1.37	1.43	1.32	1.4	21.26	Central African Republic	CAF	2023-02-01
1.41	1.45	1.36	1.44	23.87	Central African Republic	CAF	2023-03-01
1.45	1.49	1.41	1.46	20.73	Central African Republic	CAF	2023-04-01
1.46	1.5	1.43	1.49	16.64	Central African Republic	CAF	2023-05-01
1.5	1.53	1.47	1.51	16.93	Central African Republic	CAF	2023-06-01
1.52	1.55	1.49	1.53	9.03	Central African Republic	CAF	2023-07-01
1.53	1.56	1.5	1.5	5.62	Central African Republic	CAF	2023-08-01
1.49	1.52	1.46	1.49	5.23	Central African Republic	CAF	2023-09-01
1.49	1.51	1.46	1.46	3.48	Central African Republic	CAF	2023-10-01
1.45	1.48	1.41	1.41	2.1	Central African Republic	CAF	2023-11-01
1.4	1.43	1.35	1.35	5.13	Central African Republic	CAF	2023-12-01
1.33	1.37	1.3	1.33	-1.33	Central African Republic	CAF	2024-01-01
1.33	1.36	1.31	1.32	-5.35	Central African Republic	CAF	2024-02-01
1.32	1.35	1.3	1.35	-6.14	Central African Republic	CAF	2024-03-01
1.36	1.38	1.33	1.37	-6.21	Central African Republic	CAF	2024-04-01
1.37	1.4	1.35	1.4	-5.76	Central African Republic	CAF	2024-05-01
1.41	1.44	1.39	1.44	-4.84	Central African Republic	CAF	2024-06-01
1.45	1.5	1.42	1.5	-1.78	Central African Republic	CAF	2024-07-01
1.52	1.55	1.48	1.48	-1.13	Central African Republic	CAF	2024-08-01
1.48	1.51	1.44	1.49	0.07	Central African Republic	CAF	2024-09-01
1.49	1.52	1.45	1.45	-0.66	Central African Republic	CAF	2024-10-01
1.44	1.47	1.4	1.4	-0.94	Central African Republic	CAF	2024-11-01
1.39	1.42	1.33	1.33	-1.35	Central African Republic	CAF	2024-12-01
1.32	1.35	1.28	1.31	-2.2	Central African Republic	CAF	2025-01-01
1.3	1.33	1.27	1.31	-1.17	Central African Republic	CAF	2025-02-01
1.31	1.36	1.28	1.36	0.56	Central African Republic	CAF	2025-03-01
1.37	1.42	1.34	1.42	4.11	Central African Republic	CAF	2025-04-01
1.44	1.51	1.4	1.51	7.69	Central African Republic	CAF	2025-05-01
1.53	1.58	1.49	1.56	8	Central African Republic	CAF	2025-06-01
1.56	1.6	1.51	1.51	0.87	Central African Republic	CAF	2025-07-01
1.5	1.54	1.46	1.51	1.56	Central African Republic	CAF	2025-08-01
1.51	1.54	1.44	1.44	-3.64	Central African Republic	CAF	2025-09-01
1.42	1.46	1.38	1.4	-3.53	Central African Republic	CAF	2025-10-01
					Cameroon	CMR	2007-01-01
					Cameroon	CMR	2007-02-01
					Cameroon	CMR	2007-03-01
					Cameroon	CMR	2007-04-01
					Cameroon	CMR	2007-05-01
					Cameroon	CMR	2007-06-01
					Cameroon	CMR	2007-07-01
					Cameroon	CMR	2007-08-01
					Cameroon	CMR	2007-09-01
					Cameroon	CMR	2007-10-01
					Cameroon	CMR	2007-11-01
					Cameroon	CMR	2007-12-01
					Cameroon	CMR	2008-01-01
					Cameroon	CMR	2008-02-01
					Cameroon	CMR	2008-03-01
					Cameroon	CMR	2008-04-01
					Cameroon	CMR	2008-05-01
					Cameroon	CMR	2008-06-01
					Cameroon	CMR	2008-07-01
					Cameroon	CMR	2008-08-01
					Cameroon	CMR	2008-09-01
					Cameroon	CMR	2008-10-01
					Cameroon	CMR	2008-11-01
					Cameroon	CMR	2008-12-01
					Cameroon	CMR	2009-01-01
					Cameroon	CMR	2009-02-01
					Cameroon	CMR	2009-03-01
					Cameroon	CMR	2009-04-01
					Cameroon	CMR	2009-05-01
					Cameroon	CMR	2009-06-01
					Cameroon	CMR	2009-07-01
					Cameroon	CMR	2009-08-01
					Cameroon	CMR	2009-09-01
					Cameroon	CMR	2009-10-01
					Cameroon	CMR	2009-11-01
					Cameroon	CMR	2009-12-01
					Cameroon	CMR	2010-01-01
					Cameroon	CMR	2010-02-01
					Cameroon	CMR	2010-03-01
					Cameroon	CMR	2010-04-01
0.77	0.77	0.76	0.77		Cameroon	CMR	2010-05-01
0.77	0.77	0.77	0.77		Cameroon	CMR	2010-06-01
0.77	0.77	0.77	0.77		Cameroon	CMR	2010-07-01
0.77	0.77	0.77	0.77		Cameroon	CMR	2010-08-01
0.77	0.78	0.77	0.77		Cameroon	CMR	2010-09-01
0.77	0.78	0.77	0.78		Cameroon	CMR	2010-10-01
0.78	0.78	0.77	0.78		Cameroon	CMR	2010-11-01
0.78	0.78	0.78	0.78		Cameroon	CMR	2010-12-01
0.78	0.79	0.78	0.78		Cameroon	CMR	2011-01-01
0.78	0.78	0.78	0.78		Cameroon	CMR	2011-02-01
0.79	0.79	0.78	0.79		Cameroon	CMR	2011-03-01
0.79	0.8	0.79	0.8		Cameroon	CMR	2011-04-01
0.8	0.81	0.8	0.8	4.52	Cameroon	CMR	2011-05-01
0.8	0.81	0.8	0.81	4.9	Cameroon	CMR	2011-06-01
0.81	0.81	0.8	0.81	5.17	Cameroon	CMR	2011-07-01
0.81	0.81	0.81	0.81	5.01	Cameroon	CMR	2011-08-01
0.81	0.81	0.81	0.81	5.18	Cameroon	CMR	2011-09-01
0.81	0.82	0.81	0.81	5.15	Cameroon	CMR	2011-10-01
0.82	0.82	0.82	0.82	5.31	Cameroon	CMR	2011-11-01
0.82	0.82	0.82	0.82	5.53	Cameroon	CMR	2011-12-01
0.83	0.83	0.82	0.83	5.88	Cameroon	CMR	2012-01-01
0.83	0.83	0.83	0.83	5.92	Cameroon	CMR	2012-02-01
0.83	0.83	0.83	0.83	5.99	Cameroon	CMR	2012-03-01
0.84	0.84	0.83	0.84	4.67	Cameroon	CMR	2012-04-01
0.84	0.84	0.84	0.84	5.05	Cameroon	CMR	2012-05-01
0.85	0.85	0.84	0.84	4.82	Cameroon	CMR	2012-06-01
0.85	0.85	0.84	0.84	4.68	Cameroon	CMR	2012-07-01
0.85	0.85	0.84	0.85	4.82	Cameroon	CMR	2012-08-01
0.85	0.85	0.85	0.85	4.77	Cameroon	CMR	2012-09-01
0.85	0.86	0.85	0.85	4.68	Cameroon	CMR	2012-10-01
0.86	0.86	0.85	0.86	5.09	Cameroon	CMR	2012-11-01
0.86	0.86	0.86	0.86	4.16	Cameroon	CMR	2012-12-01
0.86	0.86	0.86	0.86	3.86	Cameroon	CMR	2013-01-01
0.86	0.86	0.86	0.86	3.62	Cameroon	CMR	2013-02-01
0.86	0.87	0.86	0.87	3.9	Cameroon	CMR	2013-03-01
0.87	0.87	0.87	0.87	3.88	Cameroon	CMR	2013-04-01
0.87	0.87	0.87	0.87	3.71	Cameroon	CMR	2013-05-01
0.88	0.88	0.87	0.88	3.99	Cameroon	CMR	2013-06-01
0.88	0.88	0.88	0.88	3.96	Cameroon	CMR	2013-07-01
0.88	0.88	0.88	0.88	4	Cameroon	CMR	2013-08-01
0.88	0.89	0.88	0.88	4.06	Cameroon	CMR	2013-09-01
0.89	0.89	0.89	0.89	4	Cameroon	CMR	2013-10-01
0.89	0.89	0.89	0.89	3.89	Cameroon	CMR	2013-11-01
0.9	0.9	0.89	0.9	4.31	Cameroon	CMR	2013-12-01
0.9	0.9	0.89	0.89	3.7	Cameroon	CMR	2014-01-01
0.89	0.89	0.89	0.89	3.72	Cameroon	CMR	2014-02-01
0.89	0.9	0.89	0.9	3.86	Cameroon	CMR	2014-03-01
0.9	0.91	0.9	0.9	4.22	Cameroon	CMR	2014-04-01
0.91	0.91	0.91	0.91	3.88	Cameroon	CMR	2014-05-01
0.91	0.91	0.91	0.91	3.97	Cameroon	CMR	2014-06-01
0.91	0.92	0.91	0.91	3.76	Cameroon	CMR	2014-07-01
0.91	0.91	0.91	0.91	3.61	Cameroon	CMR	2014-08-01
0.92	0.92	0.91	0.92	3.91	Cameroon	CMR	2014-09-01
0.92	0.93	0.92	0.92	4.04	Cameroon	CMR	2014-10-01
0.93	0.93	0.92	0.93	3.99	Cameroon	CMR	2014-11-01
0.93	0.93	0.93	0.93	4.21	Cameroon	CMR	2014-12-01
0.93	0.94	0.93	0.93	4.7	Cameroon	CMR	2015-01-01
0.93	0.94	0.92	0.92	3.44	Cameroon	CMR	2015-02-01
0.92	0.93	0.92	0.92	2.89	Cameroon	CMR	2015-03-01
0.93	0.93	0.93	0.93	3.03	Cameroon	CMR	2015-04-01
0.94	0.94	0.93	0.94	3.11	Cameroon	CMR	2015-05-01
0.94	0.94	0.94	0.94	2.88	Cameroon	CMR	2015-06-01
0.94	0.94	0.94	0.94	2.94	Cameroon	CMR	2015-07-01
0.94	0.94	0.93	0.94	2.77	Cameroon	CMR	2015-08-01
0.94	0.94	0.94	0.94	2.59	Cameroon	CMR	2015-09-01
0.95	0.95	0.94	0.95	3.37	Cameroon	CMR	2015-10-01
0.96	0.96	0.96	0.96	2.98	Cameroon	CMR	2015-11-01
0.96	0.96	0.95	0.96	3.07	Cameroon	CMR	2015-12-01
0.96	0.97	0.96	0.96	3.34	Cameroon	CMR	2016-01-01
0.96	0.97	0.96	0.97	5	Cameroon	CMR	2016-02-01
0.97	0.97	0.97	0.97	4.8	Cameroon	CMR	2016-03-01
0.97	0.98	0.97	0.97	4.61	Cameroon	CMR	2016-04-01
0.98	0.98	0.98	0.98	4.68	Cameroon	CMR	2016-05-01
0.98	0.99	0.98	0.99	5.04	Cameroon	CMR	2016-06-01
0.99	0.99	0.97	0.97	3.87	Cameroon	CMR	2016-07-01
0.97	0.98	0.97	0.97	3.16	Cameroon	CMR	2016-08-01
0.97	0.97	0.96	0.97	2.6	Cameroon	CMR	2016-09-01
0.97	0.98	0.97	0.98	2.48	Cameroon	CMR	2016-10-01
0.98	0.99	0.98	0.99	3.12	Cameroon	CMR	2016-11-01
0.99	0.99	0.98	0.99	2.72	Cameroon	CMR	2016-12-01
0.99	0.99	0.97	0.97	0.99	Cameroon	CMR	2017-01-01
0.97	0.98	0.96	0.97	0.49	Cameroon	CMR	2017-02-01
0.98	0.98	0.97	0.98	0.64	Cameroon	CMR	2017-03-01
0.98	0.99	0.98	0.99	1.15	Cameroon	CMR	2017-04-01
0.99	1	0.99	0.99	0.52	Cameroon	CMR	2017-05-01
0.99	0.99	0.98	0.99	0.31	Cameroon	CMR	2017-06-01
0.99	0.99	0.98	0.99	2.03	Cameroon	CMR	2017-07-01
0.99	1	0.99	1	3.11	Cameroon	CMR	2017-08-01
1	1.01	0.99	0.99	2.36	Cameroon	CMR	2017-09-01
0.99	1	0.99	1	1.95	Cameroon	CMR	2017-10-01
1	1.01	1	1	1.92	Cameroon	CMR	2017-11-01
1.01	1.02	1	1.02	2.9	Cameroon	CMR	2017-12-01
1.02	1.02	1	1	2.73	Cameroon	CMR	2018-01-01
1	1	0.99	0.99	2.1	Cameroon	CMR	2018-02-01
0.99	1	0.99	1	2.47	Cameroon	CMR	2018-03-01
1.01	1.01	1	1.01	2.24	Cameroon	CMR	2018-04-01
1.02	1.02	1.01	1.01	2.99	Cameroon	CMR	2018-05-01
1.02	1.02	1.01	1.02	3.54	Cameroon	CMR	2018-06-01
1.03	1.03	1.02	1.02	2.63	Cameroon	CMR	2018-07-01
1.02	1.02	1.01	1.01	1.66	Cameroon	CMR	2018-08-01
1.01	1.02	1.01	1.02	3.2	Cameroon	CMR	2018-09-01
1.03	1.03	1.02	1.02	2.58	Cameroon	CMR	2018-10-01
1.03	1.03	1.02	1.03	2.95	Cameroon	CMR	2018-11-01
1.04	1.04	1.03	1.04	2.47	Cameroon	CMR	2018-12-01
1.04	1.05	1.03	1.03	3.26	Cameroon	CMR	2019-01-01
1.03	1.03	1.02	1.03	3.79	Cameroon	CMR	2019-02-01
1.03	1.04	1.01	1.01	1.41	Cameroon	CMR	2019-03-01
1.01	1.02	1.01	1.02	0.67	Cameroon	CMR	2019-04-01
1.02	1.03	1.02	1.02	0.82	Cameroon	CMR	2019-05-01
1.03	1.03	1.02	1.03	0.5	Cameroon	CMR	2019-06-01
1.03	1.04	1.02	1.02	-0.16	Cameroon	CMR	2019-07-01
1.01	1.02	1.01	1.02	0.81	Cameroon	CMR	2019-08-01
1.02	1.03	1.02	1.02	-0.02	Cameroon	CMR	2019-09-01
1.02	1.03	1.02	1.03	0.58	Cameroon	CMR	2019-10-01
1.04	1.04	1.03	1.03	-0.27	Cameroon	CMR	2019-11-01
1.04	1.04	1.03	1.03	-1.12	Cameroon	CMR	2019-12-01
1.03	1.03	1.01	1.01	-1.8	Cameroon	CMR	2020-01-01
1.01	1.02	1	1.01	-2.15	Cameroon	CMR	2020-02-01
1.01	1.03	1	1.03	1.58	Cameroon	CMR	2020-03-01
1.04	1.05	1.03	1.05	3.34	Cameroon	CMR	2020-04-01
1.06	1.07	1.05	1.06	3.56	Cameroon	CMR	2020-05-01
1.06	1.08	1.05	1.08	5.07	Cameroon	CMR	2020-06-01
1.08	1.09	1.07	1.07	5.4	Cameroon	CMR	2020-07-01
1.07	1.08	1.06	1.06	3.17	Cameroon	CMR	2020-08-01
1.05	1.08	1.04	1.08	5.29	Cameroon	CMR	2020-09-01
1.09	1.1	1.07	1.07	4.24	Cameroon	CMR	2020-10-01
1.08	1.09	1.06	1.06	3.06	Cameroon	CMR	2020-11-01
1.06	1.07	1.05	1.06	3.33	Cameroon	CMR	2020-12-01
1.06	1.07	1.05	1.06	4.53	Cameroon	CMR	2021-01-01
1.06	1.07	1.05	1.06	5.13	Cameroon	CMR	2021-02-01
1.06	1.07	1.05	1.07	4	Cameroon	CMR	2021-03-01
1.08	1.09	1.07	1.08	3.39	Cameroon	CMR	2021-04-01
1.09	1.1	1.08	1.1	3.5	Cameroon	CMR	2021-05-01
1.1	1.11	1.09	1.11	2.91	Cameroon	CMR	2021-06-01
1.12	1.13	1.11	1.13	5.33	Cameroon	CMR	2021-07-01
1.13	1.15	1.13	1.15	8.67	Cameroon	CMR	2021-08-01
1.15	1.17	1.14	1.17	8.45	Cameroon	CMR	2021-09-01
1.17	1.18	1.15	1.15	7.13	Cameroon	CMR	2021-10-01
1.15	1.16	1.14	1.16	9.63	Cameroon	CMR	2021-11-01
1.17	1.19	1.16	1.19	11.56	Cameroon	CMR	2021-12-01
1.2	1.21	1.18	1.19	12.42	Cameroon	CMR	2022-01-01
1.19	1.21	1.18	1.19	12.33	Cameroon	CMR	2022-02-01
1.19	1.2	1.18	1.2	11.64	Cameroon	CMR	2022-03-01
1.2	1.21	1.19	1.19	10.03	Cameroon	CMR	2022-04-01
1.2	1.22	1.19	1.22	11	Cameroon	CMR	2022-05-01
1.23	1.24	1.22	1.23	10.56	Cameroon	CMR	2022-06-01
1.24	1.25	1.23	1.25	10.51	Cameroon	CMR	2022-07-01
1.25	1.26	1.25	1.26	9.91	Cameroon	CMR	2022-08-01
1.26	1.27	1.25	1.26	7.78	Cameroon	CMR	2022-09-01
1.26	1.27	1.25	1.25	9.05	Cameroon	CMR	2022-10-01
1.26	1.26	1.25	1.25	7.54	Cameroon	CMR	2022-11-01
1.26	1.27	1.25	1.27	6.95	Cameroon	CMR	2022-12-01
1.28	1.29	1.27	1.28	7.48	Cameroon	CMR	2023-01-01
1.29	1.29	1.28	1.28	7.8	Cameroon	CMR	2023-02-01
1.28	1.29	1.28	1.29	8.02	Cameroon	CMR	2023-03-01
1.29	1.3	1.28	1.28	6.86	Cameroon	CMR	2023-04-01
1.28	1.28	1.27	1.27	4.43	Cameroon	CMR	2023-05-01
1.28	1.28	1.27	1.27	3.01	Cameroon	CMR	2023-06-01
1.27	1.28	1.27	1.27	1.26	Cameroon	CMR	2023-07-01
1.27	1.28	1.26	1.26	0.26	Cameroon	CMR	2023-08-01
1.26	1.27	1.26	1.26	0.21	Cameroon	CMR	2023-09-01
1.26	1.26	1.24	1.24	-0.64	Cameroon	CMR	2023-10-01
1.24	1.25	1.24	1.24	-0.83	Cameroon	CMR	2023-11-01
1.25	1.25	1.24	1.24	-2.45	Cameroon	CMR	2023-12-01
1.24	1.25	1.24	1.25	-2.6	Cameroon	CMR	2024-01-01
1.25	1.26	1.25	1.26	-1.74	Cameroon	CMR	2024-02-01
1.27	1.27	1.25	1.25	-2.81	Cameroon	CMR	2024-03-01
1.25	1.26	1.24	1.24	-2.53	Cameroon	CMR	2024-04-01
1.24	1.25	1.22	1.22	-4.07	Cameroon	CMR	2024-05-01
1.22	1.23	1.21	1.22	-3.75	Cameroon	CMR	2024-06-01
1.23	1.24	1.22	1.23	-2.69	Cameroon	CMR	2024-07-01
1.24	1.25	1.23	1.25	-1.18	Cameroon	CMR	2024-08-01
1.25	1.26	1.25	1.25	-0.66	Cameroon	CMR	2024-09-01
1.25	1.26	1.24	1.26	1.01	Cameroon	CMR	2024-10-01
1.25	1.26	1.23	1.23	-0.83	Cameroon	CMR	2024-11-01
1.23	1.24	1.22	1.24	-0.03	Cameroon	CMR	2024-12-01
1.25	1.26	1.24	1.24	-0.78	Cameroon	CMR	2025-01-01
1.25	1.25	1.24	1.24	-1.67	Cameroon	CMR	2025-02-01
1.24	1.25	1.24	1.24	-1.26	Cameroon	CMR	2025-03-01
1.24	1.25	1.23	1.25	0.24	Cameroon	CMR	2025-04-01
1.24	1.26	1.24	1.26	3.44	Cameroon	CMR	2025-05-01
1.26	1.27	1.26	1.26	2.91	Cameroon	CMR	2025-06-01
1.26	1.27	1.24	1.24	0.34	Cameroon	CMR	2025-07-01
1.24	1.25	1.23	1.23	-1.64	Cameroon	CMR	2025-08-01
1.23	1.24	1.22	1.23	-1.99	Cameroon	CMR	2025-09-01
1.23	1.24	1.22	1.23	-2.53	Cameroon	CMR	2025-10-01
0.35	0.36	0.34	0.35		Congo, Dem. Rep.	COD	2007-01-01
0.35	0.36	0.34	0.35		Congo, Dem. Rep.	COD	2007-02-01
0.36	0.37	0.35	0.35		Congo, Dem. Rep.	COD	2007-03-01
0.35	0.36	0.34	0.35		Congo, Dem. Rep.	COD	2007-04-01
0.36	0.36	0.35	0.35		Congo, Dem. Rep.	COD	2007-05-01
0.35	0.36	0.34	0.36		Congo, Dem. Rep.	COD	2007-06-01
0.36	0.36	0.35	0.36		Congo, Dem. Rep.	COD	2007-07-01
0.36	0.37	0.36	0.37		Congo, Dem. Rep.	COD	2007-08-01
0.37	0.37	0.36	0.37		Congo, Dem. Rep.	COD	2007-09-01
0.37	0.37	0.36	0.37		Congo, Dem. Rep.	COD	2007-10-01
0.37	0.37	0.36	0.37		Congo, Dem. Rep.	COD	2007-11-01
0.37	0.38	0.37	0.37		Congo, Dem. Rep.	COD	2007-12-01
0.38	0.38	0.37	0.37	7.22	Congo, Dem. Rep.	COD	2008-01-01
0.37	0.38	0.37	0.38	7.14	Congo, Dem. Rep.	COD	2008-02-01
0.38	0.39	0.37	0.37	6.87	Congo, Dem. Rep.	COD	2008-03-01
0.38	0.38	0.37	0.38	7.13	Congo, Dem. Rep.	COD	2008-04-01
0.38	0.39	0.37	0.37	6.32	Congo, Dem. Rep.	COD	2008-05-01
0.37	0.38	0.37	0.38	7.33	Congo, Dem. Rep.	COD	2008-06-01
0.38	0.4	0.38	0.4	12.24	Congo, Dem. Rep.	COD	2008-07-01
0.41	0.42	0.4	0.41	11.08	Congo, Dem. Rep.	COD	2008-08-01
0.41	0.42	0.4	0.42	15.9	Congo, Dem. Rep.	COD	2008-09-01
0.43	0.44	0.42	0.44	20.19	Congo, Dem. Rep.	COD	2008-10-01
0.44	0.45	0.43	0.45	20.04	Congo, Dem. Rep.	COD	2008-11-01
0.45	0.47	0.44	0.47	26.43	Congo, Dem. Rep.	COD	2008-12-01
0.48	0.51	0.46	0.51	38.22	Congo, Dem. Rep.	COD	2009-01-01
0.52	0.54	0.5	0.52	36.64	Congo, Dem. Rep.	COD	2009-02-01
0.52	0.54	0.5	0.5	34.11	Congo, Dem. Rep.	COD	2009-03-01
0.5	0.58	0.49	0.58	53.72	Congo, Dem. Rep.	COD	2009-04-01
0.59	0.63	0.55	0.58	56.59	Congo, Dem. Rep.	COD	2009-05-01
0.58	0.61	0.52	0.52	36.73	Congo, Dem. Rep.	COD	2009-06-01
0.52	0.56	0.49	0.54	32.77	Congo, Dem. Rep.	COD	2009-07-01
0.54	0.57	0.51	0.53	31.47	Congo, Dem. Rep.	COD	2009-08-01
0.54	0.56	0.51	0.52	22.11	Congo, Dem. Rep.	COD	2009-09-01
0.52	0.55	0.5	0.55	25.03	Congo, Dem. Rep.	COD	2009-10-01
0.55	0.59	0.53	0.59	33.23	Congo, Dem. Rep.	COD	2009-11-01
0.6	0.64	0.57	0.64	36.49	Congo, Dem. Rep.	COD	2009-12-01
0.65	0.68	0.61	0.61	17.64	Congo, Dem. Rep.	COD	2010-01-01
0.61	0.64	0.58	0.63	21.37	Congo, Dem. Rep.	COD	2010-02-01
0.64	0.66	0.58	0.58	15.63	Congo, Dem. Rep.	COD	2010-03-01
0.58	0.62	0.55	0.62	6.03	Congo, Dem. Rep.	COD	2010-04-01
0.62	0.65	0.59	0.59	1.94	Congo, Dem. Rep.	COD	2010-05-01
0.59	0.63	0.56	0.63	19.9	Congo, Dem. Rep.	COD	2010-06-01
0.63	0.66	0.6	0.63	17.27	Congo, Dem. Rep.	COD	2010-07-01
0.63	0.65	0.61	0.65	21.53	Congo, Dem. Rep.	COD	2010-08-01
0.65	0.68	0.59	0.59	13.29	Congo, Dem. Rep.	COD	2010-09-01
0.59	0.62	0.54	0.54	-2.34	Congo, Dem. Rep.	COD	2010-10-01
0.54	0.57	0.51	0.54	-8.75	Congo, Dem. Rep.	COD	2010-11-01
0.55	0.57	0.52	0.56	-13.34	Congo, Dem. Rep.	COD	2010-12-01
0.56	0.59	0.54	0.59	-2.46	Congo, Dem. Rep.	COD	2011-01-01
0.6	0.62	0.57	0.61	-3.51	Congo, Dem. Rep.	COD	2011-02-01
0.61	0.63	0.59	0.62	7.61	Congo, Dem. Rep.	COD	2011-03-01
0.63	0.65	0.61	0.65	5.71	Congo, Dem. Rep.	COD	2011-04-01
0.66	0.67	0.64	0.65	10.16	Congo, Dem. Rep.	COD	2011-05-01
0.65	0.67	0.64	0.66	6.23	Congo, Dem. Rep.	COD	2011-06-01
0.67	0.68	0.65	0.66	5.19	Congo, Dem. Rep.	COD	2011-07-01
0.66	0.68	0.65	0.66	1.72	Congo, Dem. Rep.	COD	2011-08-01
0.66	0.68	0.65	0.68	15.54	Congo, Dem. Rep.	COD	2011-09-01
0.68	0.69	0.67	0.67	24.67	Congo, Dem. Rep.	COD	2011-10-01
0.67	0.69	0.66	0.67	24.52	Congo, Dem. Rep.	COD	2011-11-01
0.68	0.69	0.67	0.68	20.95	Congo, Dem. Rep.	COD	2011-12-01
0.68	0.69	0.67	0.68	14.7	Congo, Dem. Rep.	COD	2012-01-01
0.68	0.69	0.67	0.69	13.14	Congo, Dem. Rep.	COD	2012-02-01
0.69	0.7	0.68	0.69	11.36	Congo, Dem. Rep.	COD	2012-03-01
0.7	0.71	0.69	0.7	7.09	Congo, Dem. Rep.	COD	2012-04-01
0.7	0.71	0.69	0.7	6.73	Congo, Dem. Rep.	COD	2012-05-01
0.7	0.71	0.69	0.69	3.97	Congo, Dem. Rep.	COD	2012-06-01
0.69	0.7	0.67	0.67	2.02	Congo, Dem. Rep.	COD	2012-07-01
0.68	0.69	0.66	0.68	3.43	Congo, Dem. Rep.	COD	2012-08-01
0.69	0.7	0.67	0.69	2.01	Congo, Dem. Rep.	COD	2012-09-01
0.69	0.71	0.68	0.71	5.38	Congo, Dem. Rep.	COD	2012-10-01
0.71	0.72	0.7	0.71	4.59	Congo, Dem. Rep.	COD	2012-11-01
0.71	0.72	0.69	0.69	2.21	Congo, Dem. Rep.	COD	2012-12-01
0.7	0.71	0.68	0.7	3.41	Congo, Dem. Rep.	COD	2013-01-01
0.71	0.72	0.69	0.7	1.44	Congo, Dem. Rep.	COD	2013-02-01
0.7	0.71	0.69	0.69	-0.2	Congo, Dem. Rep.	COD	2013-03-01
0.7	0.71	0.69	0.69	-0.41	Congo, Dem. Rep.	COD	2013-04-01
0.7	0.71	0.69	0.7	0.75	Congo, Dem. Rep.	COD	2013-05-01
0.7	0.71	0.7	0.7	1.89	Congo, Dem. Rep.	COD	2013-06-01
0.71	0.72	0.7	0.71	5.14	Congo, Dem. Rep.	COD	2013-07-01
0.71	0.72	0.7	0.71	4.03	Congo, Dem. Rep.	COD	2013-08-01
0.71	0.72	0.7	0.71	2.18	Congo, Dem. Rep.	COD	2013-09-01
0.71	0.72	0.7	0.71	0.18	Congo, Dem. Rep.	COD	2013-10-01
0.71	0.72	0.7	0.7	-0.69	Congo, Dem. Rep.	COD	2013-11-01
0.71	0.72	0.68	0.68	-1.49	Congo, Dem. Rep.	COD	2013-12-01
0.68	0.7	0.67	0.68	-2.44	Congo, Dem. Rep.	COD	2014-01-01
0.69	0.7	0.68	0.69	-1.44	Congo, Dem. Rep.	COD	2014-02-01
0.69	0.7	0.68	0.69	-0.39	Congo, Dem. Rep.	COD	2014-03-01
0.69	0.7	0.68	0.68	-2.5	Congo, Dem. Rep.	COD	2014-04-01
0.68	0.7	0.67	0.7	-0.61	Congo, Dem. Rep.	COD	2014-05-01
0.7	0.71	0.69	0.69	-1.68	Congo, Dem. Rep.	COD	2014-06-01
0.7	0.71	0.68	0.68	-3.95	Congo, Dem. Rep.	COD	2014-07-01
0.68	0.7	0.65	0.65	-7.77	Congo, Dem. Rep.	COD	2014-08-01
0.66	0.67	0.64	0.66	-5.78	Congo, Dem. Rep.	COD	2014-09-01
0.67	0.68	0.65	0.65	-7.89	Congo, Dem. Rep.	COD	2014-10-01
0.65	0.67	0.64	0.66	-6.37	Congo, Dem. Rep.	COD	2014-11-01
0.66	0.67	0.65	0.65	-4.27	Congo, Dem. Rep.	COD	2014-12-01
0.66	0.7	0.64	0.7	2.01	Congo, Dem. Rep.	COD	2015-01-01
0.7	0.73	0.68	0.73	6.89	Congo, Dem. Rep.	COD	2015-02-01
0.74	0.76	0.7	0.7	1.66	Congo, Dem. Rep.	COD	2015-03-01
0.7	0.73	0.68	0.7	3.79	Congo, Dem. Rep.	COD	2015-04-01
0.71	0.73	0.69	0.71	2.22	Congo, Dem. Rep.	COD	2015-05-01
0.72	0.73	0.68	0.68	-1.8	Congo, Dem. Rep.	COD	2015-06-01
0.68	0.7	0.66	0.68	0.57	Congo, Dem. Rep.	COD	2015-07-01
0.69	0.71	0.67	0.67	2.42	Congo, Dem. Rep.	COD	2015-08-01
0.67	0.69	0.66	0.67	1.1	Congo, Dem. Rep.	COD	2015-09-01
0.68	0.69	0.66	0.67	2.88	Congo, Dem. Rep.	COD	2015-10-01
0.67	0.7	0.66	0.7	6.27	Congo, Dem. Rep.	COD	2015-11-01
0.7	0.72	0.68	0.68	4.79	Congo, Dem. Rep.	COD	2015-12-01
0.69	0.7	0.67	0.68	-1.83	Congo, Dem. Rep.	COD	2016-01-01
0.69	0.7	0.68	0.7	-4.41	Congo, Dem. Rep.	COD	2016-02-01
0.71	0.72	0.67	0.67	-4.03	Congo, Dem. Rep.	COD	2016-03-01
0.68	0.69	0.66	0.68	-2.7	Congo, Dem. Rep.	COD	2016-04-01
0.69	0.73	0.67	0.73	3.14	Congo, Dem. Rep.	COD	2016-05-01
0.74	0.76	0.72	0.75	10.21	Congo, Dem. Rep.	COD	2016-06-01
0.75	0.77	0.73	0.74	8.54	Congo, Dem. Rep.	COD	2016-07-01
0.75	0.77	0.73	0.75	11.91	Congo, Dem. Rep.	COD	2016-08-01
0.75	0.77	0.74	0.74	10.17	Congo, Dem. Rep.	COD	2016-09-01
0.74	0.76	0.73	0.74	11.16	Congo, Dem. Rep.	COD	2016-10-01
0.75	0.76	0.74	0.75	8.08	Congo, Dem. Rep.	COD	2016-11-01
0.76	0.77	0.75	0.76	10.82	Congo, Dem. Rep.	COD	2016-12-01
0.76	0.77	0.75	0.76	11.61	Congo, Dem. Rep.	COD	2017-01-01
0.77	0.79	0.76	0.79	12.35	Congo, Dem. Rep.	COD	2017-02-01
0.79	0.81	0.78	0.79	16.78	Congo, Dem. Rep.	COD	2017-03-01
0.79	0.8	0.78	0.79	14.9	Congo, Dem. Rep.	COD	2017-04-01
0.79	0.8	0.78	0.79	7.29	Congo, Dem. Rep.	COD	2017-05-01
0.79	0.8	0.74	0.74	-0.65	Congo, Dem. Rep.	COD	2017-06-01
0.75	0.77	0.73	0.75	0.66	Congo, Dem. Rep.	COD	2017-07-01
0.75	0.77	0.73	0.77	2.15	Congo, Dem. Rep.	COD	2017-08-01
0.77	0.79	0.75	0.77	3.7	Congo, Dem. Rep.	COD	2017-09-01
0.77	0.82	0.76	0.82	10.2	Congo, Dem. Rep.	COD	2017-10-01
0.83	1.09	0.8	1.09	44.87	Congo, Dem. Rep.	COD	2017-11-01
1.1	1.17	0.95	0.95	24.92	Congo, Dem. Rep.	COD	2017-12-01
0.94	1.02	0.87	1	30.85	Congo, Dem. Rep.	COD	2018-01-01
1.01	1.08	0.94	1	26.38	Congo, Dem. Rep.	COD	2018-02-01
1	1.05	0.88	0.88	12.18	Congo, Dem. Rep.	COD	2018-03-01
0.89	0.94	0.8	0.8	2.05	Congo, Dem. Rep.	COD	2018-04-01
0.81	0.86	0.75	0.75	-4.85	Congo, Dem. Rep.	COD	2018-05-01
0.75	0.8	0.71	0.75	0.29	Congo, Dem. Rep.	COD	2018-06-01
0.75	0.79	0.71	0.74	-1.47	Congo, Dem. Rep.	COD	2018-07-01
0.74	0.77	0.71	0.74	-3.5	Congo, Dem. Rep.	COD	2018-08-01
0.74	0.81	0.72	0.81	5.19	Congo, Dem. Rep.	COD	2018-09-01
0.81	1.03	0.78	1.03	25.08	Congo, Dem. Rep.	COD	2018-10-01
1.04	1.11	0.84	0.84	-23.47	Congo, Dem. Rep.	COD	2018-11-01
0.84	0.9	0.76	0.76	-19.87	Congo, Dem. Rep.	COD	2018-12-01
0.76	0.84	0.7	0.84	-15.61	Congo, Dem. Rep.	COD	2019-01-01
0.85	0.92	0.79	0.87	-12.88	Congo, Dem. Rep.	COD	2019-02-01
0.87	0.93	0.82	0.89	1.19	Congo, Dem. Rep.	COD	2019-03-01
0.9	1.05	0.85	1.05	30.54	Congo, Dem. Rep.	COD	2019-04-01
1.06	1.13	0.98	1.06	41.24	Congo, Dem. Rep.	COD	2019-05-01
1.06	1.12	1	1.06	42.61	Congo, Dem. Rep.	COD	2019-06-01
1.07	1.12	1.02	1.06	44.62	Congo, Dem. Rep.	COD	2019-07-01
1.07	1.11	1.03	1.06	43.09	Congo, Dem. Rep.	COD	2019-08-01
1.06	1.1	1.03	1.04	28.53	Congo, Dem. Rep.	COD	2019-09-01
1.04	1.07	1.01	1.06	3.45	Congo, Dem. Rep.	COD	2019-10-01
1.07	1.1	1.04	1.07	27.48	Congo, Dem. Rep.	COD	2019-11-01
1.07	1.1	0.86	0.86	13.48	Congo, Dem. Rep.	COD	2019-12-01
0.86	0.91	0.8	0.8	-5.06	Congo, Dem. Rep.	COD	2020-01-01
0.81	1	0.76	1	15.45	Congo, Dem. Rep.	COD	2020-02-01
1.01	1.09	0.85	0.85	-4.76	Congo, Dem. Rep.	COD	2020-03-01
0.85	0.92	0.77	0.9	-13.88	Congo, Dem. Rep.	COD	2020-04-01
0.91	1.04	0.85	1.04	-1.26	Congo, Dem. Rep.	COD	2020-05-01
1.05	1.15	0.97	1.15	7.76	Congo, Dem. Rep.	COD	2020-06-01
1.16	1.24	1.07	1.15	8.4	Congo, Dem. Rep.	COD	2020-07-01
1.16	1.23	1.09	1.22	15.12	Congo, Dem. Rep.	COD	2020-08-01
1.23	1.3	1.16	1.24	19.87	Congo, Dem. Rep.	COD	2020-09-01
1.25	1.31	1.19	1.23	15.7	Congo, Dem. Rep.	COD	2020-10-01
1.24	1.28	1.19	1.28	19.71	Congo, Dem. Rep.	COD	2020-11-01
1.29	1.33	1.24	1.29	50.36	Congo, Dem. Rep.	COD	2020-12-01
1.3	1.34	1.25	1.25	56.27	Congo, Dem. Rep.	COD	2021-01-01
1.26	1.3	1.22	1.24	23.64	Congo, Dem. Rep.	COD	2021-02-01
1.25	1.28	1.21	1.24	45.52	Congo, Dem. Rep.	COD	2021-03-01
1.24	1.27	1.2	1.2	33.46	Congo, Dem. Rep.	COD	2021-04-01
1.21	1.24	1.18	1.18	12.49	Congo, Dem. Rep.	COD	2021-05-01
1.18	1.21	1.13	1.13	-1.55	Congo, Dem. Rep.	COD	2021-06-01
1.13	1.17	1.1	1.12	-3.32	Congo, Dem. Rep.	COD	2021-07-01
1.12	1.15	1.1	1.15	-5.67	Congo, Dem. Rep.	COD	2021-08-01
1.16	1.19	1.13	1.19	-4.58	Congo, Dem. Rep.	COD	2021-09-01
1.2	1.22	1.15	1.15	-6.29	Congo, Dem. Rep.	COD	2021-10-01
1.16	1.19	1.13	1.13	-11.53	Congo, Dem. Rep.	COD	2021-11-01
1.14	1.21	1.11	1.21	-6.67	Congo, Dem. Rep.	COD	2021-12-01
1.22	1.26	1.18	1.24	-0.72	Congo, Dem. Rep.	COD	2022-01-01
1.25	1.29	1.21	1.29	3.96	Congo, Dem. Rep.	COD	2022-02-01
1.3	1.33	1.26	1.32	7.13	Congo, Dem. Rep.	COD	2022-03-01
1.33	1.36	1.3	1.35	12.58	Congo, Dem. Rep.	COD	2022-04-01
1.36	1.39	1.33	1.34	14.09	Congo, Dem. Rep.	COD	2022-05-01
1.35	1.38	1.26	1.26	11.32	Congo, Dem. Rep.	COD	2022-06-01
1.26	1.3	1.22	1.27	13.8	Congo, Dem. Rep.	COD	2022-07-01
1.28	1.32	1.24	1.25	8.66	Congo, Dem. Rep.	COD	2022-08-01
1.25	1.29	1.22	1.29	8.47	Congo, Dem. Rep.	COD	2022-09-01
1.3	1.33	1.27	1.31	13.4	Congo, Dem. Rep.	COD	2022-10-01
1.31	1.34	1.25	1.25	11.06	Congo, Dem. Rep.	COD	2022-11-01
1.26	1.29	1.23	1.27	4.94	Congo, Dem. Rep.	COD	2022-12-01
1.27	1.34	1.25	1.34	7.98	Congo, Dem. Rep.	COD	2023-01-01
1.35	1.39	1.31	1.34	4.21	Congo, Dem. Rep.	COD	2023-02-01
1.35	1.38	1.32	1.34	0.99	Congo, Dem. Rep.	COD	2023-03-01
1.35	1.37	1.32	1.32	-2.43	Congo, Dem. Rep.	COD	2023-04-01
1.33	1.36	1.3	1.35	0.48	Congo, Dem. Rep.	COD	2023-05-01
1.36	1.38	1.33	1.37	8.72	Congo, Dem. Rep.	COD	2023-06-01
1.37	1.5	1.35	1.5	18.19	Congo, Dem. Rep.	COD	2023-07-01
1.52	1.59	1.45	1.59	27.33	Congo, Dem. Rep.	COD	2023-08-01
1.6	1.66	1.54	1.6	24.56	Congo, Dem. Rep.	COD	2023-09-01
1.61	1.67	1.56	1.63	24.79	Congo, Dem. Rep.	COD	2023-10-01
1.64	1.68	1.58	1.58	26.26	Congo, Dem. Rep.	COD	2023-11-01
1.59	1.63	1.55	1.61	26.85	Congo, Dem. Rep.	COD	2023-12-01
1.62	1.66	1.58	1.66	23.47	Congo, Dem. Rep.	COD	2024-01-01
1.67	1.71	1.48	1.48	10.27	Congo, Dem. Rep.	COD	2024-02-01
1.48	1.56	1.36	1.36	2.1	Congo, Dem. Rep.	COD	2024-03-01
1.37	1.44	1.3	1.35	1.91	Congo, Dem. Rep.	COD	2024-04-01
1.36	1.41	1.3	1.38	2.54	Congo, Dem. Rep.	COD	2024-05-01
1.39	1.59	1.34	1.59	16.37	Congo, Dem. Rep.	COD	2024-06-01
1.61	1.71	1.5	1.69	12.9	Congo, Dem. Rep.	COD	2024-07-01
1.7	1.8	1.61	1.74	9.72	Congo, Dem. Rep.	COD	2024-08-01
1.76	1.84	1.49	1.49	-7.05	Congo, Dem. Rep.	COD	2024-09-01
1.49	1.6	1.38	1.43	-11.94	Congo, Dem. Rep.	COD	2024-10-01
1.45	1.53	1.36	1.4	-11.46	Congo, Dem. Rep.	COD	2024-11-01
1.41	1.48	1.27	1.27	-21.17	Congo, Dem. Rep.	COD	2024-12-01
1.27	1.36	1.2	1.36	-18.01	Congo, Dem. Rep.	COD	2025-01-01
1.37	1.45	1.3	1.4	-5.27	Congo, Dem. Rep.	COD	2025-02-01
1.41	1.47	1.34	1.4	2.77	Congo, Dem. Rep.	COD	2025-03-01
1.41	1.47	1.36	1.41	4.47	Congo, Dem. Rep.	COD	2025-04-01
1.42	1.46	1.37	1.42	2.75	Congo, Dem. Rep.	COD	2025-05-01
1.43	1.47	1.39	1.43	-9.83	Congo, Dem. Rep.	COD	2025-06-01
1.44	1.48	1.41	1.43	-15.71	Congo, Dem. Rep.	COD	2025-07-01
1.44	1.47	1.41	1.42	-18.7	Congo, Dem. Rep.	COD	2025-08-01
1.43	1.45	1.4	1.42	-4.46	Congo, Dem. Rep.	COD	2025-09-01
1.43	1.46	1.41	1.45	1.18	Congo, Dem. Rep.	COD	2025-10-01
0.81	0.83	0.8	0.81		Congo, Rep.	COG	2011-01-01
0.81	0.83	0.8	0.8		Congo, Rep.	COG	2011-02-01
0.8	0.81	0.77	0.77		Congo, Rep.	COG	2011-03-01
0.76	0.78	0.75	0.78		Congo, Rep.	COG	2011-04-01
0.79	0.8	0.77	0.79		Congo, Rep.	COG	2011-05-01
0.78	0.8	0.77	0.78		Congo, Rep.	COG	2011-06-01
0.78	0.79	0.77	0.77		Congo, Rep.	COG	2011-07-01
0.77	0.78	0.75	0.78		Congo, Rep.	COG	2011-08-01
0.79	0.8	0.77	0.79		Congo, Rep.	COG	2011-09-01
0.79	0.81	0.78	0.8		Congo, Rep.	COG	2011-10-01
0.8	0.82	0.79	0.81		Congo, Rep.	COG	2011-11-01
0.81	0.82	0.79	0.8		Congo, Rep.	COG	2011-12-01
0.79	0.81	0.77	0.77	-5.04	Congo, Rep.	COG	2012-01-01
0.77	0.78	0.75	0.75	-6.51	Congo, Rep.	COG	2012-02-01
0.75	0.76	0.73	0.76	-1.14	Congo, Rep.	COG	2012-03-01
0.76	0.78	0.74	0.78	-0.13	Congo, Rep.	COG	2012-04-01
0.78	0.8	0.77	0.78	-1.04	Congo, Rep.	COG	2012-05-01
0.78	0.8	0.76	0.8	2.23	Congo, Rep.	COG	2012-06-01
0.8	0.82	0.78	0.79	2.21	Congo, Rep.	COG	2012-07-01
0.78	0.8	0.77	0.78	-0.33	Congo, Rep.	COG	2012-08-01
0.78	0.8	0.77	0.8	0.31	Congo, Rep.	COG	2012-09-01
0.8	0.81	0.78	0.79	-1.34	Congo, Rep.	COG	2012-10-01
0.79	0.8	0.78	0.79	-2.48	Congo, Rep.	COG	2012-11-01
0.79	0.82	0.78	0.82	2.69	Congo, Rep.	COG	2012-12-01
0.82	0.84	0.81	0.81	5.1	Congo, Rep.	COG	2013-01-01
0.81	0.82	0.79	0.79	5.59	Congo, Rep.	COG	2013-02-01
0.79	0.8	0.77	0.78	3.18	Congo, Rep.	COG	2013-03-01
0.78	0.79	0.76	0.79	1.72	Congo, Rep.	COG	2013-04-01
0.8	0.81	0.78	0.8	2.37	Congo, Rep.	COG	2013-05-01
0.79	0.81	0.78	0.79	-0.81	Congo, Rep.	COG	2013-06-01
0.79	0.8	0.78	0.8	1.5	Congo, Rep.	COG	2013-07-01
0.8	0.86	0.78	0.86	10.26	Congo, Rep.	COG	2013-08-01
0.87	0.89	0.85	0.88	10.33	Congo, Rep.	COG	2013-09-01
0.87	0.92	0.85	0.92	16.77	Congo, Rep.	COG	2013-10-01
0.93	0.96	0.91	0.92	16.06	Congo, Rep.	COG	2013-11-01
0.91	0.93	0.85	0.85	4.59	Congo, Rep.	COG	2013-12-01
0.85	0.87	0.8	0.8	-1.55	Congo, Rep.	COG	2014-01-01
0.79	0.83	0.77	0.83	4.68	Congo, Rep.	COG	2014-02-01
0.84	0.86	0.82	0.84	7.02	Congo, Rep.	COG	2014-03-01
0.83	0.85	0.81	0.85	7.06	Congo, Rep.	COG	2014-04-01
0.86	0.87	0.84	0.85	6.42	Congo, Rep.	COG	2014-05-01
0.84	0.86	0.82	0.85	7.33	Congo, Rep.	COG	2014-06-01
0.85	0.87	0.84	0.85	6.68	Congo, Rep.	COG	2014-07-01
0.85	0.86	0.83	0.86	0.15	Congo, Rep.	COG	2014-08-01
0.86	0.88	0.85	0.87	-1.25	Congo, Rep.	COG	2014-09-01
0.86	0.88	0.85	0.86	-6.89	Congo, Rep.	COG	2014-10-01
0.86	0.88	0.84	0.86	-6.54	Congo, Rep.	COG	2014-11-01
0.86	0.89	0.84	0.89	3.7	Congo, Rep.	COG	2014-12-01
0.89	0.91	0.87	0.87	9.24	Congo, Rep.	COG	2015-01-01
0.86	0.88	0.85	0.88	6.38	Congo, Rep.	COG	2015-02-01
0.88	0.9	0.87	0.9	8.09	Congo, Rep.	COG	2015-03-01
0.9	0.94	0.88	0.94	10.76	Congo, Rep.	COG	2015-04-01
0.95	0.97	0.92	0.92	8.22	Congo, Rep.	COG	2015-05-01
0.91	0.93	0.89	0.89	5.02	Congo, Rep.	COG	2015-06-01
0.89	0.97	0.87	0.97	13.81	Congo, Rep.	COG	2015-07-01
0.98	1	0.95	0.95	10.41	Congo, Rep.	COG	2015-08-01
0.94	0.98	0.92	0.98	12.74	Congo, Rep.	COG	2015-09-01
0.99	1.01	0.97	1	16.58	Congo, Rep.	COG	2015-10-01
1	1.02	0.95	0.95	10.73	Congo, Rep.	COG	2015-11-01
0.95	0.97	0.92	0.94	6	Congo, Rep.	COG	2015-12-01
0.94	0.96	0.92	0.96	9.8	Congo, Rep.	COG	2016-01-01
0.96	0.98	0.94	0.95	7.85	Congo, Rep.	COG	2016-02-01
0.94	0.96	0.92	0.92	1.65	Congo, Rep.	COG	2016-03-01
0.92	0.93	0.9	0.92	-2.12	Congo, Rep.	COG	2016-04-01
0.92	0.94	0.89	0.89	-2.66	Congo, Rep.	COG	2016-05-01
0.89	0.9	0.87	0.88	-1.24	Congo, Rep.	COG	2016-06-01
0.88	0.9	0.85	0.85	-11.94	Congo, Rep.	COG	2016-07-01
0.85	0.86	0.83	0.84	-11.75	Congo, Rep.	COG	2016-08-01
0.84	0.86	0.82	0.82	-16.18	Congo, Rep.	COG	2016-09-01
0.81	0.83	0.8	0.82	-18.05	Congo, Rep.	COG	2016-10-01
0.83	0.84	0.81	0.84	-11.33	Congo, Rep.	COG	2016-11-01
0.84	0.86	0.82	0.86	-8.25	Congo, Rep.	COG	2016-12-01
0.87	0.89	0.85	0.89	-7.39	Congo, Rep.	COG	2017-01-01
0.89	0.9	0.87	0.89	-5.89	Congo, Rep.	COG	2017-02-01
0.89	0.91	0.87	0.89	-3.17	Congo, Rep.	COG	2017-03-01
0.89	0.91	0.87	0.88	-4.13	Congo, Rep.	COG	2017-04-01
0.88	0.9	0.87	0.9	0.94	Congo, Rep.	COG	2017-05-01
0.9	0.92	0.89	0.92	4.15	Congo, Rep.	COG	2017-06-01
0.91	0.93	0.9	0.9	5.13	Congo, Rep.	COG	2017-07-01
0.89	0.91	0.88	0.91	8.53	Congo, Rep.	COG	2017-08-01
0.91	0.93	0.9	0.92	11.92	Congo, Rep.	COG	2017-09-01
0.91	0.93	0.9	0.92	12.43	Congo, Rep.	COG	2017-10-01
0.93	0.95	0.91	0.95	13.09	Congo, Rep.	COG	2017-11-01
0.95	0.99	0.93	0.99	14.63	Congo, Rep.	COG	2017-12-01
0.99	1.01	0.97	1	12.84	Congo, Rep.	COG	2018-01-01
1	1.02	0.98	1	12.18	Congo, Rep.	COG	2018-02-01
1	1.02	0.98	0.99	11.58	Congo, Rep.	COG	2018-03-01
0.99	1.01	0.96	0.96	9.22	Congo, Rep.	COG	2018-04-01
0.96	0.99	0.94	0.99	9.69	Congo, Rep.	COG	2018-05-01
0.99	1.01	0.97	1	9.41	Congo, Rep.	COG	2018-06-01
1	1.02	0.98	0.99	10.75	Congo, Rep.	COG	2018-07-01
0.99	1.01	0.92	0.92	1.1	Congo, Rep.	COG	2018-08-01
0.91	0.93	0.89	0.93	1.71	Congo, Rep.	COG	2018-09-01
0.94	0.96	0.91	0.91	-1.8	Congo, Rep.	COG	2018-10-01
0.9	0.92	0.88	0.89	-5.87	Congo, Rep.	COG	2018-11-01
0.9	0.92	0.88	0.9	-8.61	Congo, Rep.	COG	2018-12-01
0.9	0.92	0.88	0.92	-7.99	Congo, Rep.	COG	2019-01-01
0.93	0.94	0.91	0.93	-6.76	Congo, Rep.	COG	2019-02-01
0.93	0.95	0.91	0.91	-8.65	Congo, Rep.	COG	2019-03-01
0.91	0.94	0.89	0.94	-2.7	Congo, Rep.	COG	2019-04-01
0.94	0.96	0.92	0.95	-3.64	Congo, Rep.	COG	2019-05-01
0.95	0.97	0.93	0.95	-4.98	Congo, Rep.	COG	2019-06-01
0.95	0.97	0.94	0.95	-4.68	Congo, Rep.	COG	2019-07-01
0.94	0.96	0.91	0.91	-1	Congo, Rep.	COG	2019-08-01
0.91	0.93	0.89	0.89	-4.05	Congo, Rep.	COG	2019-09-01
0.9	0.91	0.88	0.88	-3.48	Congo, Rep.	COG	2019-10-01
0.87	0.89	0.86	0.88	-1.94	Congo, Rep.	COG	2019-11-01
0.88	0.9	0.86	0.9	0.11	Congo, Rep.	COG	2019-12-01
0.91	0.92	0.89	0.92	-0.5	Congo, Rep.	COG	2020-01-01
0.92	0.93	0.9	0.93	-0.63	Congo, Rep.	COG	2020-02-01
0.93	0.98	0.91	0.98	7.92	Congo, Rep.	COG	2020-03-01
0.98	1.01	0.96	1	6.8	Congo, Rep.	COG	2020-04-01
1	1.04	0.98	1.04	8.94	Congo, Rep.	COG	2020-05-01
1.04	1.07	1.02	1.03	8.11	Congo, Rep.	COG	2020-06-01
1.02	1.04	1	1	5.28	Congo, Rep.	COG	2020-07-01
1	1.02	0.98	1.02	11.99	Congo, Rep.	COG	2020-08-01
1.02	1.04	1	1.03	14.59	Congo, Rep.	COG	2020-09-01
1.02	1.04	1	1.03	17.45	Congo, Rep.	COG	2020-10-01
1.03	1.05	1.01	1.05	19.1	Congo, Rep.	COG	2020-11-01
1.05	1.07	1.03	1.06	17.1	Congo, Rep.	COG	2020-12-01
1.06	1.08	1.04	1.06	15.98	Congo, Rep.	COG	2021-01-01
1.06	1.08	1.04	1.05	12.77	Congo, Rep.	COG	2021-02-01
1.04	1.06	1.02	1.03	5.45	Congo, Rep.	COG	2021-03-01
1.03	1.05	0.99	0.99	-0.81	Congo, Rep.	COG	2021-04-01
0.99	1.01	0.97	1	-3.3	Congo, Rep.	COG	2021-05-01
1.01	1.08	0.99	1.08	5.38	Congo, Rep.	COG	2021-06-01
1.09	1.12	1.06	1.06	6.35	Congo, Rep.	COG	2021-07-01
1.05	1.08	1.03	1.06	4.37	Congo, Rep.	COG	2021-08-01
1.07	1.1	1.05	1.06	3.01	Congo, Rep.	COG	2021-09-01
1.05	1.07	1	1	-2.34	Congo, Rep.	COG	2021-10-01
1	1.05	0.98	1.05	0.12	Congo, Rep.	COG	2021-11-01
1.05	1.08	1.03	1.04	-1.82	Congo, Rep.	COG	2021-12-01
1.03	1.06	1.01	1.06	-0.34	Congo, Rep.	COG	2022-01-01
1.07	1.11	1.04	1.11	6.48	Congo, Rep.	COG	2022-02-01
1.11	1.14	1.09	1.14	10.25	Congo, Rep.	COG	2022-03-01
1.14	1.16	1.12	1.12	12.49	Congo, Rep.	COG	2022-04-01
1.11	1.14	1.09	1.1	10.16	Congo, Rep.	COG	2022-05-01
1.11	1.13	1.09	1.09	0.16	Congo, Rep.	COG	2022-06-01
1.08	1.1	1.05	1.05	-1.44	Congo, Rep.	COG	2022-07-01
1.04	1.06	1	1	-5.83	Congo, Rep.	COG	2022-08-01
1	1.02	0.98	0.98	-6.74	Congo, Rep.	COG	2022-09-01
0.99	1.01	0.97	0.99	-1.92	Congo, Rep.	COG	2022-10-01
0.98	1.02	0.97	1.02	-2.21	Congo, Rep.	COG	2022-11-01
1.03	1.08	1.01	1.08	3.46	Congo, Rep.	COG	2022-12-01
1.08	1.1	1.06	1.08	1.63	Congo, Rep.	COG	2023-01-01
1.07	1.1	1.05	1.05	-5.84	Congo, Rep.	COG	2023-02-01
1.05	1.1	1.02	1.1	-2.95	Congo, Rep.	COG	2023-03-01
1.11	1.14	1.09	1.1	-1.5	Congo, Rep.	COG	2023-04-01
1.09	1.12	1.07	1.09	-0.98	Congo, Rep.	COG	2023-05-01
1.1	1.12	1.03	1.03	-4.76	Congo, Rep.	COG	2023-06-01
1.02	1.04	1	1.02	-2.14	Congo, Rep.	COG	2023-07-01
1.03	1.05	1.01	1.03	2.85	Congo, Rep.	COG	2023-08-01
1.03	1.05	0.98	0.98	-0.78	Congo, Rep.	COG	2023-09-01
0.97	1	0.95	0.98	-0.71	Congo, Rep.	COG	2023-10-01
0.98	1	0.96	1	-2.46	Congo, Rep.	COG	2023-11-01
1	1.06	0.98	1.06	-1.91	Congo, Rep.	COG	2023-12-01
1.06	1.09	1.04	1.04	-3.42	Congo, Rep.	COG	2024-01-01
1.03	1.05	1.01	1.02	-2.23	Congo, Rep.	COG	2024-02-01
1.03	1.05	1.01	1.05	-4.74	Congo, Rep.	COG	2024-03-01
1.05	1.07	1.03	1.04	-5.79	Congo, Rep.	COG	2024-04-01
1.03	1.06	1.01	1.06	-3.5	Congo, Rep.	COG	2024-05-01
1.06	1.08	1.04	1.05	1.71	Congo, Rep.	COG	2024-06-01
1.05	1.07	1.03	1.05	2.42	Congo, Rep.	COG	2024-07-01
1.05	1.07	1.03	1.03	0.33	Congo, Rep.	COG	2024-08-01
1.03	1.07	1.01	1.07	9.03	Congo, Rep.	COG	2024-09-01
1.07	1.09	1.05	1.05	7.31	Congo, Rep.	COG	2024-10-01
1.04	1.1	1.02	1.1	9.85	Congo, Rep.	COG	2024-11-01
1.11	1.15	1.09	1.15	9.25	Congo, Rep.	COG	2024-12-01
1.15	1.17	1.12	1.15	10.41	Congo, Rep.	COG	2025-01-01
1.15	1.17	1.12	1.16	12.99	Congo, Rep.	COG	2025-02-01
1.16	1.18	1.13	1.13	7.15	Congo, Rep.	COG	2025-03-01
1.12	1.14	1.1	1.12	7.88	Congo, Rep.	COG	2025-04-01
1.12	1.14	1.1	1.11	5.09	Congo, Rep.	COG	2025-05-01
1.11	1.13	1.08	1.1	4.26	Congo, Rep.	COG	2025-06-01
1.1	1.12	1.08	1.09	3.91	Congo, Rep.	COG	2025-07-01
1.09	1.11	1.07	1.09	5.47	Congo, Rep.	COG	2025-08-01
1.09	1.11	1.07	1.09	2.47	Congo, Rep.	COG	2025-09-01
1.09	1.11	1.07	1.07	1.69	Congo, Rep.	COG	2025-10-01
					Guinea	GIN	2008-01-01
					Guinea	GIN	2008-02-01
					Guinea	GIN	2008-03-01
					Guinea	GIN	2008-04-01
					Guinea	GIN	2008-05-01
					Guinea	GIN	2008-06-01
					Guinea	GIN	2008-07-01
					Guinea	GIN	2008-08-01
					Guinea	GIN	2008-09-01
					Guinea	GIN	2008-10-01
					Guinea	GIN	2008-11-01
					Guinea	GIN	2008-12-01
					Guinea	GIN	2009-01-01
					Guinea	GIN	2009-02-01
					Guinea	GIN	2009-03-01
					Guinea	GIN	2009-04-01
0.76	0.77	0.75	0.76		Guinea	GIN	2009-05-01
0.76	0.77	0.76	0.76		Guinea	GIN	2009-06-01
0.76	0.77	0.76	0.76		Guinea	GIN	2009-07-01
0.76	0.77	0.76	0.76		Guinea	GIN	2009-08-01
0.76	0.77	0.76	0.76		Guinea	GIN	2009-09-01
0.76	0.77	0.76	0.76		Guinea	GIN	2009-10-01
0.76	0.77	0.76	0.76		Guinea	GIN	2009-11-01
0.76	0.76	0.75	0.76		Guinea	GIN	2009-12-01
0.76	0.77	0.76	0.76		Guinea	GIN	2010-01-01
[truncated: 5,740 more rows]
