# Supplementary material for: Operational intelligence for immunization recovery: mapping system shocks and capacity to zero-dose debt and outbreak risk
Source: Front Health Serv. 2026 May 7;6:1745633. doi: 10.3389/frhs.2026.1745633 (PMC13190393; doi:10.3389/frhs.2026.1745633)
Supplement: Supplementary Material — FRHS: FRHS Datasets and Code (ZIP). This archive contains a raw folder with machine-readable country–year inputs used in analysis (CSV/XLSX); a FRHS_Code.ipynb file with annotated analysis scripts and environment notes; File names, variable names, indicator sources, and access dates match those reported in the Methods and Data Availability sections. Supplementary figures and reporting checklists are provided as separate files at submission. All Supplementary files will be deposited to figshare with DOIs upon publication. [file Datasheet1.zip › FRHS_Code.ipynb]

# %% [code]
!pip -q install pandas==2.2.2 plotly==5.24.1 kaleido==0.2.1


# %% [code]
import pandas as pd, numpy as np, os, re
import plotly.express as px
import plotly.io as pio


# %% [code]
WUENIC_CSV = "vaccination-coverage-who-unicef (2).csv"  # change if filename differs
df = pd.read_csv(WUENIC_CSV)

# Detect the verbose DTP3 column
cols_lookup = {c.lower(): c for c in df.columns}
def find_dtp3_column(cols_lookup):
    for low, orig in cols_lookup.items():
        if (("three dose" in low) or ("3 dose" in low) or ("third dose" in low)) \
           and all(k in low for k in ["diphtheria","tetanus","pertussis"]):
            return orig
    return None

dtp3_col = find_dtp3_column(cols_lookup)
assert {"Entity","Code","Year"}.issubset(df.columns), "Missing Entity/Code/Year"
assert dtp3_col is not None, "Could not find the DTP3 column in your CSV"

sub = df[["Entity","Code","Year", dtp3_col]].rename(
    columns={"Entity":"country","Code":"code","Year":"year", dtp3_col:"dtp3"}
)
sub["dtp3"] = pd.to_numeric(sub["dtp3"], errors="coerce")

# Base value
base = sub[sub["year"]==2019][["code","dtp3"]].rename(columns={"dtp3":"dtp3_2019"})

# Choose 2024 if present, else 2023 per country
end_cand = sub[sub["year"].isin([2023,2024])].copy()
end_cand["end_year"] = end_cand.groupby("code")["year"] \
    .transform(lambda s: 2024 if (s==2024).any() else (2023 if (s==2023).any() else np.nan))
end = end_cand[end_cand["year"]==end_cand["end_year"]][["code","dtp3","end_year"]] \
      .rename(columns={"dtp3":"dtp3_end"})

core = base.merge(end, on="code", how="inner") \
           .merge(sub[["code","country"]].drop_duplicates(), on="code", how="left")

core["delta_pp"] = core["dtp3_end"] - core["dtp3_2019"]
core = core.dropna(subset=["delta_pp"]).copy()

# Keep one row per country
core = core.drop_duplicates(subset=["code"]).reset_index(drop=True)
core.head()


# %% [code]
labels = ["Low","Medium","High"]
nonnull = inf["inform_risk"].dropna()

if nonnull.nunique() >= 3:
    inf["inform_tercile"] = pd.qcut(inf["inform_risk"], q=3, labels=labels, duplicates="drop")
else:
    # fallback: rank then cut into 3 equal sized bins
    r = nonnull.rank(method="first")
    edges = np.linspace(r.min(), r.max(), 4)
    inf.loc[nonnull.index, "inform_tercile"] = pd.cut(r, bins=edges, labels=labels, include_lowest=True)

data = core.merge(inf, on="code", how="left")
print(data.shape)
data.head()


# %% [code]
# ========== Optional: winsorise to dampen extremes (keeps ordering intact) ==========
p1, p99 = np.nanpercentile(data["delta_pp"], [1, 99])
data["_delta_clip"] = data["delta_pp"].clip(p1, p99)

# Select top-20 declines and top-20 gains on the clipped delta
top_gain = data.sort_values("_delta_clip", ascending=False).head(20).copy()
top_drop = data.sort_values("_delta_clip", ascending=True).head(20).copy()
sel = pd.concat([top_drop, top_gain], ignore_index=True)

# Order and labels
sel = sel.sort_values("_delta_clip", ascending=True).reset_index(drop=True)
sel["rank"] = np.arange(1, len(sel) + 1)  # 1 at bottom
sel["label"] = sel["rank"].astype(str).str.zfill(2) + ". " + \
               sel["country"] + " (" + sel["end_year"].astype(int).astype(str) + ")"

# Colour mapping for INFORM terciles
cat_order = ["Low","Medium","High"]
palette = {"Low": "#5B8DB8", "Medium": "#E08B4A", "High": "#B44A4A"}  # muted blue, orange, red
sel["inform_tercile"] = pd.Categorical(sel["inform_tercile"], categories=cat_order, ordered=True)

# Axis range symmetric
xmax = float(np.nanmax(np.abs(sel["_delta_clip"])))
xr = [-xmax, xmax]

import plotly.express as px
fig = px.bar(
    sel,
    x="_delta_clip",
    y="label",
    color="inform_tercile",
    category_orders={"inform_tercile": cat_order},
    color_discrete_map=palette,
    orientation="h",
    text=sel["_delta_clip"].round(1).map(lambda v: f"{v:+.1f}"),
    labels={"_delta_clip":"pp change in DTP3 (2019 to latest year)", "label":""},
    title="Leaders and laggards in routine immunisation recovery"
)

# Layout polish for BMJ look
fig.update_layout(
    font=dict(family="Arial", size=12),
    title=dict(x=0.0, y=0.98, font=dict(size=18)),
    legend_title_text="INFORM risk tercile",
    margin=dict(l=10, r=10, t=60, b=10),
    bargap=0.2,
    plot_bgcolor="white",
    paper_bgcolor="white"
)
fig.update_traces(
    marker_line_color="#333", marker_line_width=0.4,
    textposition="outside", textfont=dict(size=11), cliponaxis=False
)
fig.update_xaxes(
    range=xr, zeroline=True, zerolinewidth=2, zerolinecolor="#555",
    showgrid=True, gridcolor="#eee", tickformat="+.0f"
)
fig.update_yaxes(showgrid=False)

# Optional source note (add as annotation)
fig.add_annotation(
    xref="paper", yref="paper", x=0, y=-0.08, showarrow=False,
    text="Note: 2024 used where available, else 2023. Deltas winsorised at 1st–99th pct. "
         "Data: WUENIC; INFORM Risk 2025.",
    font=dict(size=10, color="#444"), xanchor="left"
)

fig.show()

# Exports
fig.write_image("Figure_2_ranked_dtp3_change.png", engine="kaleido", width=1400, height=1600, scale=2)
fig.write_image("Figure_2_ranked_dtp3_change.pdf", engine="kaleido", width=1400, height=1600, scale=2)
print("Saved Figure_2_ranked_dtp3_change.[png|pdf]")


# %% [code]
# Clean and pin compatible versions
%pip -q uninstall -y scipy statsmodels numpy
%pip -q install --no-cache-dir numpy==1.26.4 scipy==1.13.1 statsmodels==0.14.2 plotly==5.24.1 kaleido==0.2.1

import numpy, scipy, statsmodels
print("NumPy", numpy.__version__, "| SciPy", scipy.__version__, "| statsmodels", statsmodels.__version__)


# %% [code]
# core libs only
import pandas as pd, numpy as np, plotly.express as px, plotly.io as pio
from zipfile import ZipFile
import re, os

# your filenames in /content (adjust if different)
WUENIC_CSV = "vaccination-coverage-who-unicef (2).csv"
FOOD_CSV   = "WLD_RTFP_country_2025-10-13.csv"
WB_HE_ZIP  = "API_SH.XPD.CHEX.PC.CD_DS2_EN_csv_v2_11284.zip"

def std_code(s):
    """Uppercase, strip, keep 3 letters. Maps Kosovo variants."""
    s = str(s).upper().strip()
    if s in {"XKX","XK"}:  # common Kosovo variants
        return "XKX"
    return s[:3] if re.fullmatch(r"[A-Z]{3}", s[:3] or "") else np.nan

def find_col(df, any_of=(), all_of=()):
    """Return first column whose lower name contains any_of tokens and all all_of tokens."""
    toks_any = [t.lower() for t in any_of]
    toks_all = [t.lower() for t in all_of]
    for c in df.columns:
        lc = c.lower()
        if (not toks_any or any(t in lc for t in toks_any)) and all(t in lc for t in toks_all):
            return c
    return None


# %% [code]
d = pd.read_csv(WUENIC_CSV)

# locate DTP3 column robustly
dtp3_col = None
for c in d.columns:
    lc = c.lower()
    if ("three dose" in lc or "3 dose" in lc or "third dose" in lc) and \
       all(k in lc for k in ["diphtheria","tetanus","pertussis"]):
        dtp3_col = c; break
assert dtp3_col is not None, "Could not find DTP3 column in WUENIC CSV"

# standard fields
code_col = find_col(d, any_of=("code","iso3","iso code")) or "Code"
year_col = find_col(d, any_of=("year",)) or "Year"
name_col = find_col(d, any_of=("entity","country","name")) or "Entity"
for c in [code_col, year_col, name_col]:
    assert c in d.columns, f"Missing {c} in WUENIC"

d["code"] = d[code_col].map(std_code)
d["year"] = pd.to_numeric(d[year_col], errors="coerce")
d["country"] = d[name_col]

wide = d.pivot_table(index="code", columns="year", values=dtp3_col, aggfunc="first")

base = wide.get(2019)
end  = wide.get(2024)
if end is None or end.isna().all():
    end = wide.get(2023)
    end_year = 2023
else:
    end_year = 2024

core = pd.DataFrame({
    "code": base.index,
    "dtp3_2019": base.values,
    "dtp3_end": end.values,
}).dropna()
core["delta_pp"] = core["dtp3_end"] - core["dtp3_2019"]

# add country names
names = d[[ "code","country"]].drop_duplicates()
core = core.merge(names, on="code", how="left")
core.head()


# %% [code]
f = pd.read_csv(FOOD_CSV)

# pick ISO3 column
code_col = find_col(f, any_of=("iso3","iso code","country code","adm0_iso3","code"))
if code_col is None:
    # fallback: any column that looks like AAA codes
    for c in f.columns:
        try:
            if f[c].astype(str).str.fullmatch(r"[A-Za-z]{3}").mean() > 0.6:
                code_col = c; break
        except Exception:
            pass
assert code_col is not None, "ISO3 code column not found in food CSV"

# pick date column
date_col = find_col(f, any_of=("date","month","period","time"))
assert date_col is not None, "Date column not found in food CSV"

# pick inflation column
infl_col = find_col(f, any_of=("infl"), all_of=("food","price")) \
           or find_col(f, any_of=("food price inflation","food_inflation","rtfp")) \
           or find_col(f, any_of=("inflation",))  # last resort
# fallback last numeric column
if infl_col is None:
    num_cols = [c for c in f.columns if pd.api.types.is_numeric_dtype(f[c])]
    infl_col = num_cols[-1] if num_cols else None
assert infl_col is not None, "Inflation value column not found in food CSV"

# clean
f["code"] = f[code_col].map(std_code)
f["date"] = pd.to_datetime(f[date_col], errors="coerce")
f["year"] = f["date"].dt.year
ff = f[["code","year",infl_col]].rename(columns={infl_col:"infl"}).dropna(subset=["infl"])

# scale: if values look like proportions, convert to percent
if ff["infl"].abs().median() < 1:
    ff["infl"] = 100 * ff["infl"]

food_2024 = ff.loc[ff["year"]==2024].groupby("code", as_index=False).agg(
    food_mean_2024=("infl","mean"),
    food_share_gt10_2024=("infl", lambda s: (s>10).mean())
)
food_2024.head()


# %% [code]
with ZipFile(WB_HE_ZIP) as z:
    csv_name = [n for n in z.namelist() if n.lower().endswith(".csv") and "metadata" not in n.lower()][0]
    with z.open(csv_name) as fz:
        wb = pd.read_csv(fz, skiprows=4)

wb = wb.rename(columns={"Country Code":"code","Indicator Code":"indicator"})
wb = wb[wb["indicator"].str.upper()=="SH.XPD.CHEX.PC.CD"].copy()

year_cols = [c for c in wb.columns if str(c).isdigit()]
m = wb.melt(id_vars=["code"], value_vars=year_cols, var_name="year", value_name="he_pc")
m["year"] = pd.to_numeric(m["year"], errors="coerce")
m = m.query("year >= 2018 and year <= 2024").sort_values(["code","year"])

he = m.dropna(subset=["he_pc"]).groupby("code", as_index=False).tail(1)
he = he.rename(columns={"he_pc":"he_pc_latest"})
he["he_pc_log"] = np.log10(he["he_pc_latest"].clip(lower=1))
he = he[["code","he_pc_latest","he_pc_log"]]
he.head()


# %% [code]
data = core.merge(food_2024, on="code", how="inner").merge(he, on="code", how="left")

# quick sanity checks so you never get n=0 again
print("Rows with DTP3 delta:", core["delta_pp"].notna().sum())
print("Rows with food mean 2024:", food_2024["food_mean_2024"].notna().sum())
print("Merged rows:", len(data))
data.sample(5)

# correlation and a simple smoothed line
good = data.dropna(subset=["food_mean_2024","delta_pp"]).copy()
good = good[(good["food_mean_2024"].abs()<200)]          # drop wild outliers if any
good = good.assign(country_label=lambda x: x["country"].fillna(x["code"]) + " (" + x["dtp3_end"].round(0).astype(int).astype(str) + ")")

n = len(good)
r = good["food_mean_2024"].corr(good["delta_pp"], method="pearson") if n>1 else np.nan

# rolling mean after sorting by X
g2 = good.sort_values("food_mean_2024")
win = max(3, n//10)
g2["smooth"] = g2["delta_pp"].rolling(win, min_periods=max(2, win//2), center=True).mean()

fig = px.scatter(
    good, x="food_mean_2024", y="delta_pp",
    size="he_pc_log", hover_name="country_label", size_max=22,
    labels={"food_mean_2024":"Mean food price inflation 2024, percent",
            "delta_pp":"DTP3 change 2019 to latest, pp"},
    title=f"Macroeconomic stress vs immunisation recovery  •  r={r:.2f}  (n={n})",
)

# add smoothed line
fig.add_traces(px.line(g2, x="food_mean_2024", y="smooth").update_traces(name="rolling mean", line=dict(width=2)).data)

fig.update_layout(
    legend_title_text="",
    template="plotly_white",
    margin=dict(l=10,r=10,t=50,b=10)
)

fig.write_image("Figure_3_foodinflation_vs_dtp3.png", scale=3)  # requires kaleido
fig.show()
print("Saved Figure_3_foodinflation_vs_dtp3.png")


# %% [code]
# If you did not already in this notebook:
!pip -q install plotly==5.24.1 kaleido==0.2.1 pandas==2.2.2

import pandas as pd, numpy as np
import plotly.express as px, plotly.io as pio
from zipfile import ZipFile

WUENIC_CSV = "vaccination-coverage-who-unicef (2).csv"
MEASLES_CSV = "reported-cases-of-measles.csv"
POP_ZIP    = "API_SP.POP.TOTL_DS2_en_csv_v2_130083.zip"  # adjust if your filename differs

# small helper to find a column by fuzzy keywords
def find_col(cols, any_of=(), must_have=()):
    low = {c.lower(): c for c in cols}
    for lk, orig in low.items():
        if any(k in lk for k in any_of) and all(k in lk for k in must_have):
            return orig
    return None


# %% [code]
d = pd.read_csv(WUENIC_CSV)
# Required basics
assert {"Entity","Code","Year"}.issubset(set(d.columns)), "WUENIC must have Entity, Code, Year"

# Find the MCV1 column robustly
mcv1_col = None
for c in d.columns:
    lc = c.lower()
    if ("measles" in lc or "mcv1" in lc) and ("one dose" in lc or "1 dose" in lc or "first dose" in lc or "dose" in lc):
        mcv1_col = c
        break
if mcv1_col is None:
    # fallback to any column that has 'measles' and looks percentage
    for c in d.columns:
        if "measles" in c.lower():
            mcv1_col = c
            break
assert mcv1_col is not None, "Could not find MCV1 column in WUENIC CSV"

d = d.rename(columns={mcv1_col: "mcv1"})
d["Year"] = pd.to_numeric(d["Year"], errors="coerce")

# wide by year then compute 2019 baseline and 2024 end with 2023 fallback
w = d.pivot_table(index="Code", columns="Year", values="mcv1", aggfunc="first")
baseline = 2019
end_year = 2024 if 2024 in w.columns else 2023
m = (
    w[[c for c in [baseline,end_year] if c in w.columns]]
    .rename(columns={baseline:"mcv1_2019", end_year:"mcv1_2024"})
    .reset_index()
)

# Add country names
names = d[["Code","Entity"]].drop_duplicates().rename(columns={"Entity":"country"})
m = m.merge(names, on="Code", how="left")

# Compute change in percentage points
m["mcv1_delta_pp"] = m["mcv1_2024"] - m["mcv1_2019"]
m = m.rename(columns={"Code":"code"})
m.head()


# %% [code]
# Reported measles cases file
mc = pd.read_csv(MEASLES_CSV)
code_c = find_col(mc.columns, any_of=("code",))
year_c = find_col(mc.columns, any_of=("year",))
cases_c = find_col(mc.columns, any_of=("case", "cases"), must_have=("measles",))
if cases_c is None:
    # fallback to last numeric column
    num_cols = [c for c in mc.columns if pd.api.types.is_numeric_dtype(mc[c])]
    cases_c = num_cols[-1]
mc = mc.rename(columns={code_c:"code", year_c:"year", cases_c:"measles_cases"})
mc["year"] = pd.to_numeric(mc["year"], errors="coerce")

# Keep 2024 or fallback to 2023 then 2022
target_year = 2024
if target_year not in mc["year"].unique():
    target_year = 2023 if 2023 in mc["year"].unique() else mc["year"].max()

mc24 = mc.loc[mc["year"] == target_year, ["code","measles_cases"]]

# World Bank population from ZIP
with ZipFile(POP_ZIP) as z:
    csv_name = [n for n in z.namelist() if n.lower().endswith(".csv") and "metadata" not in n.lower()][0]
    with z.open(csv_name) as fz:
        wb = pd.read_csv(fz, skiprows=4)

wb = wb.rename(columns={"Country Code":"code"})
# Melt the wide year columns
year_cols = [c for c in wb.columns if str(c).isdigit()]
wm = wb.melt(id_vars=["code"], value_vars=year_cols, var_name="year", value_name="pop")
wm["year"] = pd.to_numeric(wm["year"], errors="coerce")
wm["pop"] = pd.to_numeric(wm["pop"], errors="coerce")

pop24 = wm.loc[wm["year"] == target_year, ["code","pop"]].dropna()

# Merge cases and pop to compute incidence per million
inc = mc24.merge(pop24, on="code", how="left")
inc["inc_per_million"] = (inc["measles_cases"] / inc["pop"]) * 1_000_000
inc.head()


# %% [code]
data = m.merge(inc, on="code", how="inner").dropna(subset=["mcv1_2024","mcv1_delta_pp","inc_per_million"])

# Outlier labelling rule
p90 = np.nanpercentile(data["inc_per_million"], 90)
label_mask = (data["inc_per_million"] >= p90) | (data["mcv1_delta_pp"] <= -10) | (data["mcv1_2024"] < 90)
data["label"] = np.where(label_mask, data["country"], "")

# Horizontal rule at median incidence
median_inc = float(np.nanmedian(data["inc_per_million"]))
len(data), data.head(3)


# %% [code]
# ===== Figure 4 — cleaner BMJ-grade plot (log y, smart labels, clamped colours) =====
df = data.copy()

# 1) Label only informative points
high_inc_cut = np.nanpercentile(df["inc_per_million"], 90)
big_drop_cut = -10  # pp
low_cov_cut  = 85   # stricter than 90 to avoid labelling half the chart
df["label_flag"] = (
    (df["inc_per_million"] >= high_inc_cut)
    | (df["mcv1_delta_pp"] <= big_drop_cut)
    | (df["mcv1_2024"] < low_cov_cut)
)
df["label"] = np.where(df["label_flag"], df["country"], "")

# 2) Log-safe incidence and median line
eps = 0.1
df["inc_safe"] = df["inc_per_million"].clip(lower=eps)
median_inc = float(np.nanmedian(df["inc_safe"]))

# 3) Clamp colour range to robust limits for print readability
lo, hi = np.nanpercentile(df["mcv1_delta_pp"], [5, 95])
# Force symmetric diverging range around zero
lim = max(abs(lo), abs(hi))
cmin, cmax = -lim, lim

title = "Coverage drop and measles resurgence"
subtitle = (
    f"MCV1 level in {end_year} vs measles incidence per million in {int(target_year)}  "
    f"colour shows pp change since 2019"
)

fig = px.scatter(
    df,
    x="mcv1_2024",
    y="inc_safe",
    color="mcv1_delta_pp",
    color_continuous_scale="RdBu_r",
    range_color=(cmin, cmax),
    hover_name="country",
    hover_data={
        "mcv1_2019":":.1f", "mcv1_2024":":.1f", "mcv1_delta_pp":":+.1f",
        "inc_per_million":":.1f"
    },
    text="label",
    labels={
        "mcv1_2024": f"MCV1 coverage in {end_year}, percent",
        "inc_safe":   f"Measles incidence per million, {int(target_year)} (log scale)",
        "mcv1_delta_pp": "Change since 2019, pp"
    },
)

# Aesthetics for BMJ style
fig.update_traces(
    mode="markers+text",
    marker=dict(size=9, opacity=0.8, line=dict(width=0.8, color="white")),
    textposition="top center",
    textfont=dict(size=10),
)
fig.update_layout(
    title=f"{title}<br><sup>{subtitle}</sup>",
    template="plotly_white",
    font=dict(size=16),
    coloraxis_colorbar=dict(title="pp change", thickness=14, len=0.8),
    margin=dict(l=70, r=30, t=80, b=70),
)

# Axes, grid, and reference lines
fig.update_yaxes(type="log", tickvals=[0.1,1,3,10,30,100,300,1000,3000], showline=True, linewidth=1, linecolor="black")
fig.update_xaxes(range=[max(20, df["mcv1_2024"].min()-3), 100], dtick=10, showline=True, linewidth=1, linecolor="black")

# Vertical 90 percent coverage line
fig.add_vline(x=90, line_width=2, line_dash="dash", line_color="black")
fig.add_annotation(x=90, y=df["inc_safe"].max(), yshift=10, text="90 percent threshold", showarrow=False, font=dict(size=12))

# Horizontal median incidence line (log space)
fig.add_hline(y=median_inc, line_width=1.5, line_dash="dot", line_color="black")
fig.add_annotation(x=22, y=median_inc, xshift=0, text="Median incidence", showarrow=False, font=dict(size=12), yshift=6, xanchor="left")

# Save high-res static for manuscript
fig.write_image("Figure_4_mcv1_vs_measles_incidence.png", width=1800, height=1100, scale=2)
print("Saved Figure_4_mcv1_vs_measles_incidence.png  n points:", len(df))
fig.show()


# %% [code]
# ===== Figure 4 (camera-ready): large canvas + smart, de-overlapped labels =====
df = data.copy()  # uses your merged 'data' from earlier cells
eps = 0.1
df["inc_safe"] = df["inc_per_million"].clip(lower=eps)
median_inc = float(np.nanmedian(df["inc_safe"]))

# 1) Decide which countries get labels (keep it < ~30 to stay readable)
top_inc   = df.nlargest(12, "inc_safe").index
big_drop  = df.nsmallest(10, "mcv1_delta_pp").index
low_cov   = df.loc[df["mcv1_2024"] < 85].nlargest(8, "inc_safe").index
to_label_idx = list(dict.fromkeys([*top_inc, *big_drop, *low_cov]))  # unique, preserve order
df["label"] = ""
df.loc[to_label_idx, "label"] = df.loc[to_label_idx, "country"]

# 2) Build scatter without text; log y; symmetric, clamped colour for print
lo, hi = np.nanpercentile(df["mcv1_delta_pp"], [5, 95])
lim = max(abs(lo), abs(hi))
cmin, cmax = -lim, lim

fig = px.scatter(
    df,
    x="mcv1_2024",
    y="inc_safe",
    color="mcv1_delta_pp",
    color_continuous_scale="RdBu_r",
    range_color=(cmin, cmax),
    hover_name="country",
    hover_data={"mcv1_2019":":.1f","mcv1_2024":":.1f","mcv1_delta_pp":":+.1f","inc_per_million":":.1f"},
    labels={
        "mcv1_2024": f"MCV1 coverage in {end_year}, percent",
        "inc_safe":  f"Measles incidence per million, {int(target_year)} (log scale)",
        "mcv1_delta_pp": "Change since 2019, pp"
    }
)

# Aesthetics
fig.update_traces(marker=dict(size=9, opacity=0.85, line=dict(width=0.8, color="white")))
fig.update_yaxes(type="log", tickvals=[0.1,1,3,10,30,100,300,1000,3000], showline=True, linewidth=1, linecolor="black")
fig.update_xaxes(range=[max(20, df["mcv1_2024"].min()-3), 100], dtick=10, showline=True, linewidth=1, linecolor="black")
fig.update_layout(
    title=f"Coverage drop and measles resurgence"
          f"<br><sup>MCV1 level in {end_year} vs measles incidence per million in {int(target_year)}  "
          f"colour shows pp change since 2019</sup>",
    template="plotly_white",
    font=dict(size=18),
    coloraxis_colorbar=dict(title="pp change", thickness=16, len=0.8),
    margin=dict(l=90, r=50, t=90, b=90),
)

# Reference lines + labels
fig.add_vline(x=90, line_width=2, line_dash="dash", line_color="black")
fig.add_annotation(x=90, y=df["inc_safe"].max(), yshift=12, text="90 percent threshold",
                   showarrow=False, font=dict(size=14))
fig.add_hline(y=median_inc, line_width=1.8, line_dash="dot", line_color="black")
fig.add_annotation(x=22, y=median_inc, text="Median incidence", showarrow=False,
                   font=dict(size=14), xanchor="left", yshift=6)

# 3) Collision-resistant labels via annotations with pixel shifts
#    offsets cycle; direction nudged by quadrant relative to 90% and median incidence
offsets = [(0,14), (0,-14), (14,0), (-14,0), (14,14), (-14,14), (14,-14), (-14,-14)]
k = 0
for _, r in df.loc[to_label_idx].iterrows():
    dx, dy = offsets[k % len(offsets)]
    # nudge away from lines
    if r["mcv1_2024"] < 90: dx = 12
    if r["inc_safe"] > median_inc: dy = 12
    fig.add_annotation(
        x=float(r["mcv1_2024"]), y=float(r["inc_safe"]),
        text=r["country"],
        showarrow=False,
        xshift=dx, yshift=dy,
        font=dict(size=12, color="rgba(20,20,20,1)"),
        bgcolor="rgba(255,255,255,0.6)",  # light halo improves legibility
        bordercolor="rgba(200,200,200,0.6)", borderwidth=0.5
    )
    k += 1

# 4) Save a large static for manuscript (print-friendly)
fig.write_image("Figure_4_mcv1_vs_measles_incidence.png", width=2400, height=1400, scale=2)
print("Saved Figure_4_mcv1_vs_measles_incidence.png with", len(to_label_idx), "labels")
fig.show()


# %% [code]
import pandas as pd, numpy as np, plotly.express as px

df = data.copy()

# Safety for log scale
eps = 0.1
df["inc_safe"] = df["inc_per_million"].clip(lower=eps)

# Coverage tiers (left-closed, right-open except final)
bins = [0, 70, 80, 85, 90, 95, 101]
labels = ["<70", "70–79", "80–84", "85–89", "90–94", "95–100"]
df["mcv1_tier"] = pd.cut(df["mcv1_2024"], bins=bins, labels=labels, right=False)

median_inc = float(np.nanmedian(df["inc_safe"]))


# %% [code]
figA = px.violin(
    df, x="mcv1_tier", y="inc_safe", color="mcv1_tier",
    box=True, points="all", hover_name="country",
    labels={
        "mcv1_tier": f"MCV1 coverage tier in {end_year} (percent)",
        "inc_safe":  f"Measles incidence per million, {int(target_year)} (log scale)"
    },
    color_discrete_sequence=px.colors.qualitative.Set2
)
figA.update_yaxes(type="log", showline=True, linecolor="black")
figA.update_xaxes(showline=True, linecolor="black")
figA.update_traces(pointpos=0, jitter=0.25, marker=dict(size=4, opacity=0.5, line=dict(width=0)))
figA.update_layout(
    title=f"Measles incidence distributions by MCV1 coverage tier",
    showlegend=False, template="plotly_white",
    font=dict(size=18), margin=dict(l=90, r=40, t=80, b=80)
)
# Median incidence line
figA.add_hline(y=median_inc, line_width=1.8, line_dash="dot", line_color="black")
figA.add_annotation(x=0, y=median_inc, text="Median incidence", xanchor="left",
                    yshift=6, showarrow=False, font=dict(size=14))
figA.write_image("Figure_4A_incidence_by_tier.png", width=1600, height=900, scale=2)
figA.show()


# %% [code]
order = ["<70","70–79","80–84","85–89","90–94","95–100"]
df["mcv1_tier"] = pd.Categorical(df["mcv1_tier"], categories=order, ordered=True)

fig = px.violin(
    df, x="mcv1_tier", y="inc_safe", color="mcv1_tier",
    box=True, points="all", hover_name="country",
    category_orders={"mcv1_tier": order},
    color_discrete_sequence=px.colors.qualitative.Set2,
    labels={"mcv1_tier": f"MCV1 coverage tier in {end_year} (percent)",
            "inc_safe":  f"Measles incidence per million, {int(target_year)} (log scale)"}
)
fig.update_traces(pointpos=0, jitter=0.25,
                  marker=dict(size=4, opacity=0.35, line=dict(width=0)),
                  opacity=0.75)
fig.update_yaxes(type="log",
                 tickvals=[0.1,1,3,10,30,100,300,1000,3000],
                 showline=True, linecolor="black")
fig.update_xaxes(showline=True, linecolor="black")
fig.update_layout(title="Measles incidence distributions by MCV1 coverage tier",
                  showlegend=False, template="plotly_white",
                  font=dict(size=18), margin=dict(l=90,r=40,t=70,b=80))
# median line
fig.add_hline(y=median_inc, line_width=1.8, line_dash="dot", line_color="black")
fig.add_annotation(x=order[0], y=median_inc, text="Median incidence",
                   xanchor="left", yshift=6, showarrow=False, font=dict(size=14))
# n per tier
counts = df.groupby("mcv1_tier")["country"].nunique()
for cat in order:
    fig.add_annotation(x=cat, y=0.11, text=f"n={int(counts.get(cat,0))}",
                       showarrow=False, yshift=-12, font=dict(size=14, color="gray"))

fig.write_image("Figure_4A_incidence_by_tier.png", width=1800, height=950, scale=2)
fig.write_image("Figure_4A_incidence_by_tier.pdf")


# %% [code]
figA = px.violin(
    df, x="mcv1_tier", y="inc_safe", color="mcv1_tier",
    box=True, points="all", hover_name="country",
    labels={
        "mcv1_tier": f"MCV1 coverage tier in {end_year} (percent)",
        "inc_safe":  f"Measles incidence per million, {int(target_year)} (log scale)"
    },
    color_discrete_sequence=px.colors.qualitative.Set2
)
figA.update_yaxes(type="log", showline=True, linecolor="black")
figA.update_xaxes(showline=True, linecolor="black")
figA.update_traces(pointpos=0, jitter=0.25, marker=dict(size=4, opacity=0.5, line=dict(width=0)))
figA.update_layout(
    title=f"Measles incidence distributions by MCV1 coverage tier",
    showlegend=False, template="plotly_white",
    font=dict(size=18), margin=dict(l=90, r=40, t=80, b=80)
)
# Median incidence line
figA.add_hline(y=median_inc, line_width=1.8, line_dash="dot", line_color="black")
figA.add_annotation(x=0, y=median_inc, text="Median incidence", xanchor="left",
                    yshift=6, showarrow=False, font=dict(size=14))
figA.write_image("Figure_4A_incidence_by_tier.png", width=1600, height=900, scale=2)
figA.show()


# %% [code]
!pip -q install seaborn==0.13.2

import pandas as pd, numpy as np
import matplotlib.pyplot as plt
import seaborn as sns
from zipfile import ZipFile
import os, re

plt.rcParams.update({
    "figure.dpi": 160,
    "font.size": 11,
    "axes.spines.top": False,
    "axes.spines.right": False
})
sns.set_context("talk")


# %% [code]
WUENIC_CSV = "vaccination-coverage-who-unicef (2).csv"
INF_XLSX   = "INFORM_Risk_Mid_2025_v071.xlsx"
REF_ZIP    = "API_SM.POP.REFG_DS57_en_csv_v2_32230.zip"      # refugees hosted (use this)
POP_ZIP    = "API_SP.POP.TOTL_DS2_en_csv_v2_130083.zip"

for p in [WUENIC_CSV, INF_XLSX, REF_ZIP, POP_ZIP]:
    assert os.path.exists(p), f"Missing file: {p}"
print("All inputs present.")


# %% [code]
d = pd.read_csv(WUENIC_CSV)

# find DTP3 column robustly
def find_dtp3_col(cols):
    L = [c for c in cols if isinstance(c, str)]
    for c in L:
        lc = c.lower()
        if ("three dose" in lc or "3 dose" in lc or "third dose" in lc) and \
           all(k in lc for k in ["diphtheria","tetanus","pertussis"]):
            return c
    return None

dtp3_col = find_dtp3_col(d.columns)
assert dtp3_col is not None, "Could not locate DTP3 column in WUENIC CSV."

# wide and deltas
wide = d.pivot_table(index="Code", columns="Year", values=dtp3_col, aggfunc="first")
end_year = 2024 if 2024 in wide.columns else 2023
delta = (wide[end_year] - wide.get(2019)).rename("delta_pp").to_frame()
names = d[["Code","Entity"]].drop_duplicates().rename(columns={"Code":"code","Entity":"country"})
core = delta.reset_index().rename(columns={"Code":"code"}).merge(names, on="code", how="left")
core = core.dropna(subset=["delta_pp"])
core.head()


# %% [code]
def load_inform_iso3_risk(xlsx_path):
    # Scan every sheet; sniff header row that contains ISO3 and INFORM
    xls = pd.ExcelFile(xlsx_path, engine="openpyxl")
    best = None; best_name = None; best_n = 0

    for name in xls.sheet_names:
        tmp = pd.read_excel(xlsx_path, sheet_name=name, header=None, engine="openpyxl")
        # search first 40 rows for a header row
        header_row = None
        for r in range(min(40, len(tmp))):
            row_vals = [str(v).lower() for v in tmp.iloc[r].tolist()]
            if any("iso3" in v for v in row_vals) and any(("inform" in v and "risk" in v) for v in row_vals):
                header_row = r; break
        if header_row is None:
            continue

        df = pd.read_excel(xlsx_path, sheet_name=name, header=header_row, engine="openpyxl")
        # standardise columns
        cols = {c:str(c).strip() for c in df.columns}
        df = df.rename(columns=cols)
        # find iso3 and risk columns
        iso_col  = next((c for c in df.columns if str(c).lower().startswith("iso3")), None)
        risk_col = next((c for c in df.columns if ("inform" in str(c).lower() and "risk" in str(c).lower())), None)
        if iso_col and risk_col:
            sub = df[[iso_col, risk_col]].copy()
            sub.columns = ["code","inform_risk"]
            sub["code"] = sub["code"].astype(str).str.upper().str.strip()
            sub["inform_risk"] = pd.to_numeric(sub["inform_risk"], errors="coerce")
            sub = sub.dropna(subset=["code"]).drop_duplicates()
            n = sub["inform_risk"].notna().sum()
            if n > best_n:
                best, best_name, best_n = sub, name, n

    if best is None:
        raise AssertionError("Could not find a sheet with ISO3 and INFORM RISK in the workbook.")
    print(f"Using INFORM sheet: {best_name} with {best_n} risk values.")
    # average duplicates
    return best.groupby("code", as_index=False)["inform_risk"].mean()

inf = load_inform_iso3_risk(INF_XLSX)

# INFORM terciles (robust to ties)
labels = ["Low", "Medium", "High"]
nonnull = inf["inform_risk"].dropna()
if nonnull.nunique() >= 3:
    inf["inform_tercile"] = pd.qcut(inf["inform_risk"], q=3, labels=labels, duplicates="drop")
else:
    r = inf["inform_risk"].rank(method="first")
    edges = np.linspace(r.min(), r.max(), 4)
    inf["inform_tercile"] = pd.cut(r, bins=edges, labels=labels, include_lowest=True)

inf.head()


# %% [code]
def wb_tidy_from_zip(zip_path):
    with ZipFile(zip_path) as z:
        csv_name = [n for n in z.namelist() if n.lower().endswith(".csv") and "metadata" not in n.lower()][0]
        with z.open(csv_name) as f:
            wb = pd.read_csv(f, skiprows=4)
    wb = wb.rename(columns={"Country Code":"code"})
    year_cols = [c for c in wb.columns if re.fullmatch(r"\d{4}", str(c))]
    m = wb.melt(id_vars=["code"], value_vars=year_cols, var_name="year", value_name="value")
    m["year"] = pd.to_numeric(m["year"], errors="coerce")
    m["value"] = pd.to_numeric(m["value"], errors="coerce")
    return m

def latest_series(df, max_year=2024, min_year=2018):
    s = (df.query("year<=@max_year and year>=@min_year")
           .sort_values(["code","year"])
           .dropna(subset=["value"])
           .groupby("code", as_index=False).tail(1))
    s = s.rename(columns={"value":"latest"}).drop(columns=["year"])
    return s

ref = wb_tidy_from_zip(REF_ZIP)   # SM.POP.REFG (host)
pop = wb_tidy_from_zip(POP_ZIP)   # SP.POP.TOTL

ref_2024 = latest_series(ref)
pop_2024 = latest_series(pop)

ref_1k = (ref_2024.merge(pop_2024, on="code", suffixes=("_ref","_pop"))
                 .assign(refugees_per_1k=lambda x: (x["latest_ref"] / x["latest_pop"]) * 1000)
                 [["code","refugees_per_1k"]])

# quartiles (labels Q1..Q4)
q_labels = ["Q1 (lowest)","Q2","Q3","Q4 (highest)"]
valid = ref_1k["refugees_per_1k"].dropna()
if valid.nunique() >= 4:
    ref_1k["refugee_quartile"] = pd.qcut(ref_1k["refugees_per_1k"], q=4, labels=q_labels, duplicates="drop")
else:
    r = ref_1k["refugees_per_1k"].rank(method="first")
    edges = np.linspace(r.min(), r.max(), 5)
    ref_1k["refugee_quartile"] = pd.cut(r, bins=edges, labels=q_labels, include_lowest=True)

ref_1k.head()


# %% [code]
data = (core.merge(inf, on="code", how="left")
             .merge(ref_1k, on="code", how="left"))

print(data.shape)
data.head()


# %% [code]
fig, axes = plt.subplots(1, 2, figsize=(14, 6), sharey=True)
palette = sns.color_palette("Set2", 4)

# Panel A: refugees per 1k quartiles
ax = axes[0]
order_q = ["Q1 (lowest)","Q2","Q3","Q4 (highest)"]
sns.boxplot(data=data, x="refugee_quartile", y="delta_pp",
            order=order_q, ax=ax, palette=palette, showfliers=False, width=0.6)
sns.stripplot(data=data, x="refugee_quartile", y="delta_pp",
              order=order_q, ax=ax, color="k", alpha=0.35, jitter=0.2, size=3)
ax.set_xlabel("Refugees hosted per 1,000 (quartiles)")
ax.set_ylabel("Change in DTP3 2019 to 2024, pp")
ax.set_title("A. Refugee pressure")

# Panel B: INFORM risk terciles
ax = axes[1]
order_t = ["Low","Medium","High"]
sns.boxplot(data=data, x="inform_tercile", y="delta_pp",
            order=order_t, ax=ax, palette=sns.color_palette("Set2", 3), showfliers=False, width=0.6)
sns.stripplot(data=data, x="inform_tercile", y="delta_pp",
              order=order_t, ax=ax, color="k", alpha=0.35, jitter=0.2, size=3)
ax.set_xlabel("INFORM risk tercile")
ax.set_ylabel("")
ax.set_title("B. System vulnerability")

fig.suptitle("Displacement and system capacity stratify recovery", y=1.02, fontsize=14)
fig.tight_layout()
plt.savefig("Figure_5_equity_boxplots.png", bbox_inches="tight")
print("Saved Figure_5_equity_boxplots.png")


# %% [code]
import matplotlib.pyplot as plt
import seaborn as sns
import numpy as np
from matplotlib import gridspec

# --- Style tuned for journals (BMJ-like) ---
sns.set_theme(style="whitegrid", context="paper")
plt.rcParams.update({
    "figure.dpi": 160,
    "axes.labelsize": 9,
    "axes.titlesize": 10,
    "xtick.labelsize": 8,
    "ytick.labelsize": 8,
    "grid.linewidth": 0.3,
    "axes.linewidth": 0.6,
    "boxplot.flierprops.markersize": 2.0,
})

# Figure size: two-column width ~174 mm; height ~85 mm
FIG_W_MM, FIG_H_MM = 174, 85
fig = plt.figure(figsize=(FIG_W_MM/25.4, FIG_H_MM/25.4))
gs = gridspec.GridSpec(1, 2, figure=fig, wspace=0.35)

palette_q = sns.color_palette("Set2", 4)
palette_t = sns.color_palette("Set2", 3)

def panel_box(ax, df, x, order, palette, title):
    # thin zero-reference line
    ax.axhline(0, lw=0.6, ls="--", color="#6e6e6e", zorder=0)

    # box: whiskers at 5–95th pct to de-emphasize extreme outliers
    sns.boxplot(
        data=df, x=x, y="delta_pp", order=order, ax=ax, palette=palette,
        linewidth=0.8, width=0.55, showfliers=False, whis=(5, 95),
        medianprops=dict(color="#333333", linewidth=1.0)
    )

    # light jittered points for Ns without clutter
    sns.stripplot(
        data=df, x=x, y="delta_pp", order=order, ax=ax,
        color="#444444", alpha=0.35, jitter=0.18, size=2.2
    )

    # group Ns under each box
    grp = df.groupby(x)["delta_pp"].count().reindex(order)
    for i, n in enumerate(grp.values):
        ax.text(i, ax.get_ylim()[0] + 0.04*(ax.get_ylim()[1]-ax.get_ylim()[0]),
                f"n={int(n)}", ha="center", va="bottom", fontsize=7, color="#444")

    ax.set_title(title, pad=6)
    ax.set_xlabel(ax.get_xlabel(), labelpad=4)
    ax.set_ylabel("Change in DTP3 2019 to 2024, pp")

# Orderings
order_q = ["Q1 (lowest)", "Q2", "Q3", "Q4 (highest)"]
order_t = ["Low", "Medium", "High"]

# Compute a sensible y-range (clip extreme tails but keep context)
lo, hi = np.nanpercentile(data["delta_pp"], [1, 99])
pad = 0.08*(hi - lo) if np.isfinite(hi - lo) else 5
ylims = (lo - pad, hi + pad)

# Panel A
ax1 = fig.add_subplot(gs[0, 0])
panel_box(ax1, data.dropna(subset=["refugee_quartile"]), "refugee_quartile", order_q, palette_q, "A. Refugee pressure")
ax1.set_xlabel("Refugees hosted per 1,000 (quartiles)")
ax1.set_ylim(ylims)

# Panel B
ax2 = fig.add_subplot(gs[0, 1], sharey=ax1)
panel_box(ax2, data.dropna(subset=["inform_tercile"]), "inform_tercile", order_t, palette_t, "B. System vulnerability")
ax2.set_xlabel("INFORM risk tercile")
ax2.set_ylabel("")

# Subtle overall title (optional). Comment out if your journal forbids suptitles.
fig.suptitle("Displacement and system capacity stratify recovery", y=1.02, fontsize=10)

# Tight layout and exports
fig.tight_layout()
for ext, dpi in [("png", 400), ("pdf", None), ("svg", None)]:
    fig.savefig(f"Figure_5_equity_boxplots_BMJ.{ext}", dpi=dpi, bbox_inches="tight")
print("Saved: Figure_5_equity_boxplots_BMJ.[png|pdf|svg]")


# %% [code]
# 1) symmetric y-range around zero
ylim_abs = max(abs(ax1.get_ylim()[0]), abs(ax1.get_ylim()[1]), 20)
for ax in [ax1, ax2]:
    ax.set_ylim(-ylim_abs, ylim_abs)

# 2) add Ns to panel A like panel B
order_q = ["Q1 (lowest)", "Q2", "Q3", "Q4 (highest)"]
grpA = data.dropna(subset=["refugee_quartile"]).groupby("refugee_quartile")["delta_pp"].count().reindex(order_q)
ymin = ax1.get_ylim()[0]
yrange = ax1.get_ylim()[1] - ymin
for i, n in enumerate(grpA.values):
    ax1.text(i, ymin + 0.04*yrange, f"n={int(n)}", ha="center", va="bottom", fontsize=7, color="#444")

# 3) remove suptitle, tighten layout
fig.suptitle("")  # caption will carry the narrative
fig.tight_layout()

# 4) save journal assets
for ext, dpi in [("png", 400), ("pdf", None), ("svg", None)]:
    fig.savefig(f"Figure_5_equity_boxplots_BMJ.{ext}", dpi=dpi, bbox_inches="tight")
print("Saved Figure_5_equity_boxplots_BMJ.[png|pdf|svg]")


# %% [code]
import os, re, glob, zipfile
import numpy as np
import pandas as pd
import matplotlib.pyplot as plt

# ---------- flexible column finder ----------
def find_col(df, any_of=None, all_of=None, regex=None):
    for c in df.columns:
        s = str(c).lower()
        ok_any  = True if not any_of else any(k in s for k in any_of)
        ok_all  = True if not all_of else all(k in s for k in all_of)
        ok_re   = True if not regex  else re.search(regex, s) is not None
        if ok_any and ok_all and ok_re:
            return c
    return None

# ---------- World Bank zip -> latest value per ISO3 ----------
def read_wb_latest_zip(zip_glob_pattern, indicator_prefix, year_min=2018, year_max=2024):
    paths = sorted(glob.glob(zip_glob_pattern))
    if not paths:
        raise FileNotFoundError(f"No files match: {zip_glob_pattern}")
    picked, inner = None, None
    for p in paths:
        with zipfile.ZipFile(p) as z:
            cands = [n for n in z.namelist() if n.lower().endswith(".csv") and "metadata" not in n.lower()]
            if not cands:
                continue
            with z.open(cands[0]) as f:
                wb = pd.read_csv(f, skiprows=4)
            if "Indicator Code" in wb and wb["Indicator Code"].str.startswith(indicator_prefix).any():
                picked, inner = p, cands[0]
                break
    if picked is None:
        raise FileNotFoundError("No WB zip contains the requested indicator.")
    with zipfile.ZipFile(picked) as z, z.open(inner) as f:
        wb = pd.read_csv(f, skiprows=4)

    year_cols = [c for c in wb.columns if re.fullmatch(r"\d{4}", str(c))]
    m = wb.melt(id_vars=["Country Name","Country Code","Indicator Code"],
                value_vars=year_cols, var_name="year", value_name="value")
    m["year"] = pd.to_numeric(m["year"], errors="coerce")
    m = m.query("year >= @year_min and year <= @year_max").rename(columns={"Country Code":"code"})
    m = m.dropna(subset=["value"])
    last = m.sort_values(["code","year"]).groupby("code", as_index=False).tail(1)
    return last[["code","value"]].rename(columns={"value":"he_pc"})

# ---------- winsorize utility (for smoothing only) ----------
def winsorize(s, q=(0.02, 0.98)):
    lo, hi = s.quantile(q[0]), s.quantile(q[1])
    return s.clip(lo, hi)

# ---------- Gaussian-kernel LOESS-like smoother ----------
def gaussian_loess(x, y, grid=None, frac=0.6):
    x = np.asarray(x, float); y = np.asarray(y, float)
    order = np.argsort(x); x, y = x[order], y[order]
    if grid is None:
        grid = np.linspace(x.min(), x.max(), 200)
    bw = max(frac * (x.max() - x.min() + 1e-9), 1e-6)
    yhat = np.empty_like(grid, dtype=float)
    for i, gx in enumerate(grid):
        w = np.exp(-0.5*((x - gx)/bw)**2)
        X = np.column_stack([np.ones_like(x), x - gx])
        try:
            beta = np.linalg.pinv(X.T @ (w[:,None]*X)) @ (X.T @ (w*y))
            yhat[i] = beta[0]                            # centered fit at gx
        except np.linalg.LinAlgError:
            yhat[i] = np.average(y, weights=w)
    return grid, yhat

# ---------- bootstrap CI around smoother ----------
def bootstrap_smoother(x, y, frac=0.6, n_boot=300, ci=0.95, seed=42):
    rng = np.random.default_rng(seed)
    grid, base = gaussian_loess(x, y, frac=frac)
    mats = []
    n = len(x)
    for _ in range(n_boot):
        idx = rng.integers(0, n, n)
        _, yh = gaussian_loess(x[idx], y[idx], grid=grid, frac=frac)
        mats.append(yh)
    M = np.vstack(mats)
    lo = np.nanpercentile(M, (1-ci)/2*100, axis=0)
    hi = np.nanpercentile(M, (1+ci)/2*100, axis=0)
    return grid, base, lo, hi

print("Helpers ready.")


# %% [code]
# Adjust if your filenames differ
WUENIC_CSV   = "vaccination-coverage-who-unicef (2).csv"
FOOD_CSV     = "WLD_RTFP_country_2025-10-13.csv"
WB_HE_PC_ZIP = "API_SH.XPD.CHEX.PC.CD_*.zip"     # greedy glob


# %% [code]
u = pd.read_csv(WUENIC_CSV)

code_col = find_col(u, any_of=["iso3","iso 3","iso_code","iso code","code"])
year_col = find_col(u, any_of=["year"])
dtp3_col = find_col(
    u,
    any_of=["dtp3","dpt3","three","3rd","dtp 3"],
    all_of=["diph","pert"]   # diphtheria & pertussis
)
assert code_col and year_col and dtp3_col, "Could not auto-detect DTP3 columns."

uu = u[[code_col, year_col, dtp3_col]].rename(columns={code_col:"code", year_col:"year", dtp3_col:"dtp3"})
uu["year"] = pd.to_numeric(uu["year"], errors="coerce")
uu["dtp3"] = pd.to_numeric(uu["dtp3"], errors="coerce")

base = uu.loc[uu["year"]==2019, ["code","dtp3"]].rename(columns={"dtp3":"dtp3_2019"})

latest = (
    uu[uu["year"].isin([2024, 2023])]
    .sort_values(["code","year"])
    .groupby("code", as_index=False)
    .tail(1)
    .rename(columns={"dtp3":"dtp3_end","year":"end_year"})
)

core = (base.merge(latest, on="code", how="inner")
             .dropna(subset=["dtp3_2019","dtp3_end"])
        )
core["delta_pp"] = core["dtp3_end"] - core["dtp3_2019"]
core.head()


# %% [code]
f = pd.read_csv(FOOD_CSV)

code_col = find_col(f, any_of=["iso3","iso_code","iso 3","iso code","code"])
date_col = find_col(f, any_of=["date","month"])
infl_col = find_col(f, any_of=["inflation","food"], all_of=None)

# If no explicit inflation column was found, fall back to the last numeric column
if infl_col is None:
    num_cols = [c for c in f.columns if pd.api.types.is_numeric_dtype(f[c])]
    infl_col = num_cols[-1]

assert code_col and date_col and infl_col, "Could not auto-detect FOOD columns."

f["date"] = pd.to_datetime(f[date_col], errors="coerce")
f["year"] = f["date"].dt.year
ff = f.rename(columns={code_col:"code", infl_col:"infl"})[["code","year","infl"]]

food_2024 = (ff[ff["year"]==2024]
             .groupby("code", as_index=False)
             .agg(food_mean_2024=("infl","mean"))
            )
food_2024.head()


# %% [code]
he = read_wb_latest_zip(WB_HE_PC_ZIP, indicator_prefix="SH.XPD.CHEX.PC.CD")
he["he_pc_log"] = np.log10(he["he_pc"].clip(lower=1))
he.head()


# %% [code]
data = (core.merge(food_2024, on="code", how="inner")
             .merge(he[["code","he_pc_log"]], on="code", how="left")
       )

# keep finite rows
data = data.replace([np.inf, -np.inf], np.nan).dropna(subset=["food_mean_2024","delta_pp","he_pc_log"])

# Winsorize X for smoother stability (scatter shows actual)
x = data["food_mean_2024"].copy()
x_smooth = winsorize(x, q=(0.02, 0.98))
y = data["delta_pp"].copy()

# Spearman-style (Pearson on ranks) correlation
rx = x.rank()
ry = y.rank()
r = np.corrcoef(rx, ry)[0,1]
n = len(data)

# Bubble size scaling on log(HE pc)
s = 40 + 160 * (data["he_pc_log"] - data["he_pc_log"].min()) / (data["he_pc_log"].max() - data["he_pc_log"].min())
print(f"n={n}, rank-corr r={r:.2f}")


# %% [code]
grid, yhat, lo, hi = bootstrap_smoother(x_smooth.values, y.values, frac=0.6, n_boot=300, ci=0.95, seed=7)


# %% [code]
plt.figure(figsize=(10, 7), dpi=160)

# scatter (bubbles)
plt.scatter(data["food_mean_2024"], data["delta_pp"], s=s, alpha=0.55, edgecolor="none")

# LOESS-like line + CI ribbon (uses default colour)
plt.fill_between(grid, lo, hi, alpha=0.15)
plt.plot(grid, yhat, linewidth=2)

plt.axhline(0, linewidth=1, alpha=0.4)
plt.xlabel("Mean food price inflation in 2024, percent")
plt.ylabel("DTP3 change 2019 to latest, pp")
plt.title(f"Macroeconomic stress vs immunisation recovery   •   r={r:.2f}  (n={n})")

# small footnote
plt.text(0.99, 0.02, "Bubble size ~ log(health expenditure per capita); LOESS line with 95% CI",
         transform=plt.gca().transAxes, ha="right", va="bottom", fontsize=9)

out = "Figure_3_foodinflation_vs_dtp3.png"
plt.tight_layout()
plt.savefig(out, bbox_inches="tight")
print("Saved:", out)


# %% [code]
# ---- PATCH: tighten Fig-3 for BMJ ----
x_plot_min, x_plot_max = 0, 120
mask = (data["food_mean_2024"] >= x_plot_min) & (data["food_mean_2024"] <= x_plot_max)

# recompute smoother grid within plot window, still using winsorized x for stability
x_for_smooth = winsorize(data["food_mean_2024"], q=(0.02, 0.98))
y_for_smooth = data["delta_pp"]
grid, yhat, lo, hi = bootstrap_smoother(
    x_for_smooth.values, y_for_smooth.values,
    frac=0.6, n_boot=300, ci=0.95, seed=7
)
# restrict to plotting window
keep = (grid >= x_plot_min) & (grid <= x_plot_max)
grid, yhat, lo, hi = grid[keep], yhat[keep], lo[keep], hi[keep]

plt.figure(figsize=(9.5, 7), dpi=200)

# bubbles (show all points; they’ll be clipped by xlim)
plt.scatter(data["food_mean_2024"], data["delta_pp"], s=s, alpha=0.55, edgecolor="none")

# line and CI with matching color
color = plt.rcParams['axes.prop_cycle'].by_key()['color'][0]
plt.fill_between(grid, lo, hi, color=color, alpha=0.12)
plt.plot(grid, yhat, color=color, linewidth=2)

plt.axhline(0, linewidth=0.8, alpha=0.5)
plt.xlim(x_plot_min, x_plot_max)

plt.xlabel("Mean food price inflation in 2024, percent")
plt.ylabel("DTP3 change 2019 to latest, pp")
plt.title(f"Macroeconomic stress vs immunisation recovery   •   r={r:.2f}  (n={n})")

plt.text(0.995, 0.015,
         "Bubble size shows log(health expenditure per capita); LOESS with 95% CI",
         transform=plt.gca().transAxes, ha="right", va="bottom", fontsize=9)

out = "Figure_3_foodinflation_vs_dtp3.png"
plt.tight_layout()
plt.savefig(out, bbox_inches="tight")
print("Saved:", out)


# %% [code]
# make CI lighter and line a hair thicker
ci_alpha = 0.10
plt.fill_between(grid, lo, hi, color=color, alpha=ci_alpha)
plt.plot(grid, yhat, color=color, linewidth=2.2)

# crisper bubbles
plt.scatter(data["food_mean_2024"], data["delta_pp"],
            s=s, alpha=0.55, edgecolor="white", linewidth=0.4)

# consistent y-window that still shows extremes cleanly
plt.ylim(-40, 15)

# move footnote up a bit for export layouts
plt.text(0.995, 0.05,
         "Bubble size shows log(health expenditure per capita); LOESS with 95% CI",
         transform=plt.gca().transAxes, ha="right", va="bottom", fontsize=9)


# %% [code]
import pandas as pd
import numpy as np

WUENIC_CSV = "vaccination-coverage-who-unicef (2).csv"  # adjust if your filename differs
pd.set_option("display.max_rows", 100)


# %% [code]
import re

def find_col(cols, any_of=(), must_have=()):
    """Pick first column whose lowercased name includes all tokens in must_have and any of tokens in any_of."""
    cl = [str(c).strip() for c in cols]
    cl_lower = [c.lower() for c in cl]
    for i, name in enumerate(cl_lower):
        if all(tok in name for tok in must_have) and (not any_of or any(tok in name for tok in any_of)):
            return cl[i]
    return None

def first_num_col(df, candidates):
    for c in candidates:
        if c in df.columns and pd.api.types.is_numeric_dtype(df[c]):
            return c
    return None


# %% [code]
# --- Cell 3 (robust) — Load WUENIC and isolate DTP3 by country and year ---

import re
df = pd.read_csv(WUENIC_CSV)

# Canonical columns
year_col = find_col(df.columns, any_of=("year",), must_have=()) or \
           find_col(df.columns, any_of=("year", "estimate"), must_have=())
assert year_col is not None, "Could not find a year column"

code_col = find_col(df.columns, any_of=("iso3", "iso 3", "iso_code", "code"), must_have=()) or \
           find_col(df.columns, any_of=("country code",), must_have=())
assert code_col is not None, "Could not find an ISO3 code column"

country_col = find_col(df.columns, any_of=("country", "entity", "name"), must_have=())
assert country_col is not None, "Could not find a country name column"

# Region column if present
who_region_col = None
for col in df.columns:
    lc = str(col).lower()
    if "who" in lc and "region" in lc:
        who_region_col = col
        break
if who_region_col is None:
    who_region_col = find_col(df.columns, any_of=("region",), must_have=())

# Try to detect "indicator" column that names the vaccine/antigen
candidate_kind_cols = [c for c in df.columns
                       if re.search(r"(antigen|vaccine|indicator|series|measure|variable|topic|name)$",
                                    str(c), flags=re.I)]
kind_col = candidate_kind_cols[0] if candidate_kind_cols else None

# Regex that recognizes DTP3 in many phrasings
dtp3_regex = r"(?i)\b(dtp|dpt)\s*-?\s*3\b|third dose.*dtp|three.*dose.*diphtheria.*tetanus.*pertuss"

if kind_col:
    # Long format: filter to DTP3 rows
    sub = df[df[kind_col].astype(str).str.contains(dtp3_regex, regex=True, na=False)].copy()

    # Pick the numeric column that most looks like a percentage coverage
    numeric_cols = [c for c in sub.columns if pd.api.types.is_numeric_dtype(sub[c])]
    numeric_cols = [c for c in numeric_cols if c != year_col]  # exclude year itself

    def score(c):
        v = pd.to_numeric(sub[c], errors="coerce")
        return v.between(0, 100).sum()  # number of plausible percent values

    assert numeric_cols, "No numeric columns found among DTP3 rows"
    value_col = max(numeric_cols, key=score)
    print("Using numeric coverage column:", value_col)

    dt = sub[[country_col, code_col, year_col, value_col] +
             ([who_region_col] if who_region_col else [])].rename(
        columns={country_col: "country", code_col: "code",
                 year_col: "year", value_col: "dtp3"}
    )
else:
    # Wide format: find a DTP3-like column header
    dtp3_cols = [c for c in df.columns if re.search(dtp3_regex, str(c), flags=re.I)]
    assert dtp3_cols, "No DTP3-like column found in wide format"

    def scoreW(c):
        v = pd.to_numeric(df[c], errors="coerce")
        return v.between(0, 100).sum()

    dtp3_col = max(dtp3_cols, key=scoreW)
    print("Using wide DTP3 column:", dtp3_col)

    dt = df[[country_col, code_col, year_col, dtp3_col] +
            ([who_region_col] if who_region_col else [])].rename(
        columns={country_col: "country", code_col: "code",
                 year_col: "year", dtp3_col: "dtp3"}
    )

# Normalize and keep ISO3-like rows
dt["year"] = pd.to_numeric(dt["year"], errors="coerce")
dt["dtp3"] = pd.to_numeric(dt["dtp3"], errors="coerce")
dt = dt[dt["code"].astype(str).str.match(r"^[A-Z]{3}$", na=False)]


# %% [code]
# DTP3 in 2019
v2019 = dt.loc[dt["year"] == 2019, ["code", "dtp3"]].dropna().groupby("code", as_index=False).agg(dtp3_2019=("dtp3","mean"))

# DTP3 latest preferring 2024 if present else 2023
pref = dt.query("year in [2023, 2024]").copy()
# choose latest available per country with preference for 2024
pref["yr_rank"] = pref["year"].map({2024: 2, 2023: 1})
pref = pref.sort_values(["code","yr_rank"], ascending=[True, False]).dropna(subset=["dtp3"])
latest = pref.drop_duplicates(subset=["code"], keep="first")[["code","year","dtp3"]]
latest = latest.rename(columns={"year":"end_year","dtp3":"dtp3_latest"})

core = v2019.merge(latest, on="code", how="inner")
core["delta_pp"] = core["dtp3_latest"] - core["dtp3_2019"]

# Attach country and region labels
meta_cols = ["code","country"] + ([who_region_col] if who_region_col else [])
meta = dt.sort_values("year").drop_duplicates(subset=["code"], keep="last")[meta_cols]
core = core.merge(meta, on="code", how="left")
if who_region_col:
    core = core.rename(columns={who_region_col: "region"})
else:
    core["region"] = "Global"


# %% [code]
